# Supplementary material for: Comparative Analysis Highlights Variable Genome Content of Wheat Rusts and Divergence of the Mating Loci
Source: G3 (Bethesda). 2016 Dec 1;7(2):361–76. doi: 10.1534/g3.116.032797 (PMC5295586; doi:10.1534/g3.116.032797)
Supplement: Supplementary file 14 [file 361FigureS13.xlsx]

## Sheet: mats
Prot ID	order in tree
PnamRCB1	1	.	-	-	-	-	-	-	-	-	-	-	-	-	-	-	A	N	S	F	D	N	S	Y	P	.	F	P	I	.	A	F	.	S	F	I	L	V	L	I	.	L	P	W	.	F	Q	A	W
CcinRCB2	2	.	-	-	-	-	-	-	-	-	-	-	-	-	-	-	-	-	T	L	D	P	T	Y	P	L	F	P	I	F	A	F	V	G	C	I	L	C	L	I	.	L	P	W	.	.	Q	A	W
SzcBBR2	3	.	-	-	-	-	-	-	-	-	-	-	-	-	-	-	-	Y	S	N	D	P	T	Y	P	L	F	P	T	F	A	F	.	G	F	V	L	S	L	V	.	L	P	W	.	I	Q	A	W
CcinRCB1	4	.	-	-	-	-	-	-	-	-	-	-	-	-	-	-	-	-	-	-	-	-	K	Y	P	.	L	P	V	F	A	I	.	G	.	.	L	V	L	I	.	L	P	W	.	W	R	A	R
PdjaSTE3	5	.	-	-	-	-	-	-	-	-	-	-	-	-	-	-	-	-	-	-	-	-	-	S	P	E	L	P	.	V	A	F	.	A	.	F	L	V	L	I	.	L	P	W	.	W	R	A	R
SzcBBR1	6	.	-	-	-	-	-	-	-	-	-	-	-	-	-	-	-	-	-	-	-	-	-	H	P	E	F	A	P	V	A	F	.	S	.	A	S	L	A	L	.	L	P	W	.	W	R	A	.
CgSTE3a	7	.	-	-	-	-	-	-	-	-	-	-	-	-	-	-	-	-	-	-	-	-	P	H	P	D	.	P	F	W	N	.	I	A	L	V	L	V	L	L	.	.	P	W	.	W	R	A	H
CnSTE3a	8	.	-	-	-	-	-	-	-	-	-	-	-	-	-	-	-	-	-	-	-	-	L	H	P	D	.	P	F	W	N	.	T	A	L	V	L	V	L	L	.	.	P	W	.	W	R	A	R
CgSTE3alpha	9	.	-	-	-	-	-	-	-	-	-	-	-	-	-	-	-	-	-	-	-	-	H	D	L	S	L	V	I	F	.	G	I	G	I	.	L	V	L	L	.	L	P	L	.	W	R	A	R
CnSTE3alpha	10	.	-	-	-	-	-	-	-	-	-	-	-	-	-	-	-	-	-	-	-	-	H	D	L	S	L	V	I	F	.	G	I	G	I	.	L	V	L	L	.	L	P	L	.	W	R	A	R
MgPRA1	11	.	-	-	-	-	-	-	-	-	-	-	-	-	-	-	-	-	-	-	-	-	P	D	V	T	L	P	I	F	A	.	V	S	V	I	L	A	L	L	.	V	P	.	.	W	R	A	R
UhPRA1	12	.	-	-	-	-	-	-	-	-	-	-	-	-	-	-	-	-	-	-	-	-	L	D	H	V	T	P	F	F	A	.	F	A	C	I	L	V	L	F	A	L	G	W	.	I	R	S	R
UmPRA1	13	.	-	-	-	-	-	-	-	-	-	-	-	-	-	-	-	-	-	-	-	-	L	D	H	I	T	P	F	F	A	.	V	A	F	F	L	V	L	M	.	F	A	W	.	I	K	S	K
SrPRA1	14	.	-	-	-	-	-	-	-	-	-	-	-	-	-	-	-	-	-	-	-	-	L	D	H	V	T	P	F	F	A	.	V	A	F	F	L	V	L	L	.	L	A	W	.	I	R	S	R
SrPRA3	15	.	-	-	-	-	-	-	-	-	-	-	-	-	-	-	-	-	-	-	-	I	S	T	.	P	I	T	V	.	A	.	A	G	.	.	L	V	A	T	L	I	P	.	Y	T	R	A	R
SrPRA2	16	.	-	-	-	-	-	-	-	-	-	-	-	-	-	-	-	-	F	S	A	A	E	N	V	T	F	G	V	.	.	I	.	A	G	C	.	S	T	F	S	F	F	V	.	.	R	A	.
UmPRA2	17	.	-	-	-	-	-	-	-	-	-	-	-	-	-	-	-	-	F	S	G	K	E	N	V	S	F	G	V	.	C	.	.	A	G	C	.	S	T	S	S	C	L	I	.	.	Q	A	K
UhPRA2	18	.	-	-	-	-	-	-	-	-	-	-	-	-	-	-	-	-	F	S	.	A	E	N	A	I	.	G	V	.	C	.	I	T	.	C	L	S	.	S	S	L	P	V	.	V	R	A	.
MvPRA1	19	W	-	-	-	-	-	-	-	-	-	-	-	-	-	-	-	-	-	-	-	-	-	-	-	-	-	-	-	-	-	-	-	-	-	-	-	-	-	-	-	-	-	-	.	W	R	V	.
LsSTE3.1	20	.	-	-	-	-	-	-	-	-	-	-	-	-	-	-	-	-	-	-	-	V	L	N	A	.	F	P	T	F	N	F	.	A	I	.	F	I	L	L	.	S	T	W	.	W	R	A	R
SsSTE3.1	21	.	-	-	-	-	-	-	-	-	-	-	-	-	-	-	-	-	-	-	-	-	F	S	P	V	F	.	V	F	N	F	.	G	I	F	F	L	L	L	.	V	.	W	.	W	R	A	R
RtSTE3.1	22	.	-	-	-	-	-	-	-	-	-	-	-	-	-	-	-	-	-	-	-	-	F	S	P	.	F	A	V	F	N	F	.	S	I	A	F	V	L	L	.	.	A	W	.	W	T	A	R
SsSTE3.2	23	.	-	-	-	-	-	-	-	-	-	-	-	-	-	-	-	-	-	-	-	.	S	N	L	V	L	M	I	C	.	G	V	L	V	.	L	.	T	.	.	L	Y	W	Q	F	A	.	.
RtSTE3.2	24	G	-	-	-	-	-	-	-	-	-	-	-	-	-	-	-	-	-	-	-	-	-	-	-	-	-	-	-	-	-	-	-	-	-	-	-	-	-	-	-	-	-	-	-	-	-	.	.
MvPRA2	25	W	-	-	-	-	-	-	-	-	-	-	-	-	-	-	-	-	-	-	-	-	-	-	-	-	-	-	-	-	-	-	-	-	-	-	-	-	-	-	-	-	-	-	Q	V	S	S	.
LsSTE3.2	26	.	-	-	-	-	-	-	-	-	-	-	-	-	-	-	-	-	-	-	-	.	S	.	L	P	L	I	I	.	N	G	.	L	V	.	L	.	A	G	.	L	Y	W	Q	F	L	.	.
PgtSTE3.1	27	.	-	-	-	-	-	-	-	-	-	-	-	-	-	-	C	D	P	T	Y	W	G	T	T	L	F	F	.	A	C	Y	V	S	.	A	L	S	V	V	.	T	.	W	F	I	.	H	.
PstSTE3.1	28	.	-	-	-	-	-	-	-	-	-	-	-	-	-	-	C	D	P	T	Y	W	G	A	T	L	F	F	T	A	C	Y	F	S	.	G	L	A	.	I	.	T	.	W	F	I	F	H	.
PtSTE3.1	29	.	-	-	-	-	-	-	-	-	-	-	-	-	-	-	Y	D	S	T	Y	W	G	T	T	L	F	F	T	S	C	Y	.	S	.	G	L	A	.	I	.	T	.	W	F	I	F	H	.
MlpSTE3.1	30	.	-	-	-	-	-	-	-	-	-	-	-	-	N	S	C	Q	L	S	H	L	I	T	S	L	.	I	T	S	.	F	M	I	.	F	L	S	A	L	.	T	I	W	F	I	F	H	H
CqfSTE3.1	31	.	-	-	-	-	-	-	-	-	-	-	-	-	T	P	C	Q	T	A	R	I	F	T	Y	.	.	I	F	A	.	Y	T	L	.	F	L	S	S	I	.	T	G	W	F	I	F	H	S
PtSTE3.3	32	.	-	-	-	-	-	-	-	-	-	-	-	-	-	-	-	-	A	S	G	A	L	V	N	T	.	.	T	.	.	.	.	.	G	.	F	.	.	P	.	T	.	L	.	I	S	.	.
PgtSTE3.3	33	.	-	-	-	-	-	-	-	-	-	-	-	-	-	-	-	-	A	S	G	A	L	I	N	T	.	.	S	.	.	.	.	.	G	.	L	.	.	P	.	T	I	L	.	I	S	.	.
PstSTE3.3	34	.	-	-	-	-	-	-	-	-	-	-	-	-	-	-	-	-	A	S	E	A	L	I	N	T	.	.	S	.	.	.	.	.	G	.	L	.	.	P	.	T	I	L	.	.	S	.	.
MlpSTE3.2	35	.	-	-	-	-	-	-	-	-	-	-	-	-	-	-	-	-	T	S	D	A	V	I	N	T	.	.	S	.	.	.	.	.	.	.	.	.	.	.	.	T	C	.	.	.	T	.	.
PtSTE3.2	36	M	-	-	-	-	-	-	-	-	-	-	-	-	-	-	-	-	-	-	T	S	D	F	I	A	Y	L	A	L	S	L	L	C	A	L	I	N	I	A	P	A	V	S	H	L	I	Q	G
PgtSTE3.2	37	.	-	-	-	-	-	-	-	-	-	-	-	-	-	-	-	-	-	-	.	P	.	.	.	.	.	.	.	.	.	.	V	.	.	.	.	.	.	.	.	.	A	.	.	.	.	.	.
PstSTE3.2	38	.	-	-	-	-	-	-	-	-	-	-	-	-	-	-	-	-	-	A	S	.	.	.	.	.	.	.	V	.	.	.	.	.	.	.	.	.	.	.	.	.	.	.	.	.	V	.	.
CqfSTE3.2	39	.	-	-	-	-	-	-	-	-	-	-	-	-	-	-	-	-	-	P	S	.	A	Y	Y	.	W	.	V	.	.	F	.	S	S	V	.	.	.	.	.	T	.	.	.	.	.	.	.
MlpSTE3.3	40	.	-	-	-	-	-	-	-	-	-	-	-	-	-	-	-	-	-	P	S	T	A	.	.	L	.	.	L	.	.	F	.	.	S	.	.	.	V	V	.	T	.	.	.	M	L	.	.
MlpSTE3.4	41	.	-	-	-	-	-	-	-	-	-	-	-	-	-	-	-	-	-	S	F	P	T	.	T	C	.	.	I	.	.	F	S	.	.	V	L	.	L	.	.	T	.	.	.	F	.	.	.
CqfSTE3.3	42	.	-	-	-	-	-	-	-	-	-	-	-	-	-	-	-	-	P	F	D	P	L	.	.	C	.	.	L	.	.	F	.	.	.	F	.	.	.	.	.	T	I	.	.	.	S	.	.
ScSTE2	43	.	S	D	A	A	P	S	L	S	N	L	F	Y	D	P	T	Y	N	P	G	Q	S	T	.	N	.	T	S	I	Y	G	N	G	S	T	.	T	F	D	E	L	Q	G	L	V	N	S	T
[truncated: 292 more columns]
