# Supplementary material for: Comparative Analysis Highlights Variable Genome Content of Wheat Rusts and Divergence of the Mating Loci
Source: G3 (Bethesda). 2016 Dec 1;7(2):361–76. doi: 10.1534/g3.116.032797 (PMC5295586; doi:10.1534/g3.116.032797)
Supplement: Supplementary file 19 [file 361TableS4.xlsx]

## Sheet: Sheet1
Supplementary Table S4. Annotation of candidate secreted effector proteins (CSEPs).
CSEPs					SignalP		Subcellular Localization Prediction on plant					Best homology to P. graminis & P. striiformis candidate effectors					BlAST2GO annotation						RNA-seq database						Average				fold change				Evidence of expression in proteomic database **		Properties
CSEP_ID	TranscriptID	Gene ID	aa Sequence	Protein Length	SignalP D-score	Cleavage site	aa Sequence of Mature Peptide	PSI Subcellular Localization	Score	P-value	Tribe_ ID based on MCL	Tribe ID	Puccinia species	Gene ID	% aa sequence Identity	E-value	Sequence description	% Mean aa sequence similarity	Top hit sequence description	% aa sequence similarity	KEGG_EC	GO ontology	G2864 Fesh urediniospores RSEM	G2865 Germinated urediniospores RSEM	G2866 infiltrated wheat RSEM	JF infiltrated wheat RSEM	G17686pycnia RSEM	G17781mixed RSEM	uredinospores	Infilterated tissues	pycnia	mixed	Infilterated tissues/ uredinospores	Uredinospores/pycnia	uredinospores/mixed	pycnia/mixed	# peptide BBBD_BioRep1	# peptide BBBD_BioRep2	M wt (Da)	Cysteine content (%)	% Polar aa (DERKQN)	% Neutral aa (AGHPSTY)	% Hydrophobic aa (CFILMVW)
CSEP0001	PTTG_25820T0	PTTG_25820	MLAYYIHFAFIALFNHLAAESTSIKCNPDIDPHRPVRKEECLKAISQIVYNPDNTLDLASKLADYTYGECNISIYNELGSRITKSEVEARFNEILEKCRYDAGGTTTHSKDPIWFYTGIRALGGFQSWDSDFPARLPTCAINDDNAKPLTKDDCMK	156	0.6	20	ESTSIKCNPDIDPHRPVRKEECLKAISQIVYNPDNTLDLASKLADYTYGECNISIYNELGSRITKSEVEARFNEILEKCRYDAGGTTTHSKDPIWFYTGIRALGGFQSWDSDFPARLPTCAINDDNAKPLTKDDCMK	Nucleus	0.53555	6.1684e-184	Tribe_0001	Tribe1	Pgt	PGTG_082530	64.74	7e-59	hypothetical protein PGTG_08253	0.64	gi|331227509|ref|XP_003326423.1|hypothetical protein PGTG_08253 [Puccinia graminis f. sp. tritici CRL 75-36-700-3] >gi|309305413|gb|EFP82004.1| hypothetical protein PGTG_08253 [Puccinia graminis f. sp. tritici CRL 75-36-700-3]	0.78	-	-	0	0	0	0	0.73	0	0	0	0.73	0	-	0	-	-	-	-	17632	3.8	32.1	39.1	28.9
CSEP0002	PTTG_12651T0	PTTG_12651	MLYILFFVIILIGLLPACSPYDTSDPNVKCSLPRAGRADCNKAYRQIIYEADLTLDTSEYIVERIFGNCAIMVDNPNTHKLTKQTIEDGFNKLLGHCKNNSGYFNLTAPNDKVALIIRSRQPLPTVEMDAPFKVPICYRTSTVLRPDDCNTAYDRLPTNNKGVFVDSQQSPVDVQASTFQSCSVAVYSSDGSVMTMTKQTVTPLFKQLLPKCSNTAAGMILPGGVQGRNGRFQIIIRRPL	160	0.88	21	YDTSDPNVKCSLPRAGRADCNKAYRQIIYEADLTLDTSEYIVERIFGNCAIMVDNPNTHKLTKQTIEDGFNKLLGHCKNNSGYFNLTAPNDKVALIIRSRQPLPTVEMDAPFKVPICYRTSTVLRPDDCNTAYDRLPTNNKGVFVDSQQSPVDVQASTFQSCSVAVYSSDGSVMTMTKQTVTPLFKQLLPKCSNTAAGMILPGGVQGRNGRFQIIIRRPL	Cytoplasm	0.55098	0	Tribe_0001	Tribe1	Pgt	PGTG_162630	48.05	1e-54	hypothetical protein PGTG_16263	0.48	gi|403175625|ref|XP_003334394.2|hypothetical protein PGTG_16263 [Puccinia graminis f. sp. tritici CRL 75-36-700-3] >gi|375171685|gb|EFP89975.2| hypothetical protein PGTG_16263 [Puccinia graminis f. sp. tritici CRL 75-36-700-3]	0.62	-	-	0	0	0	0	0	0	0	0	0	0	-	-	-	-	-	-	26565	3.8	29.6	37.1	33.3
CSEP0003	PTTG_02795T0	PTTG_02795	MLANGFVSLAVLGLLARSSLAIDCYPDTTVHRKECKSAISQIVYRDGNILGSASKSFGYINGNCSIIVVNPKGAHVTKKQIESGFEQILDQCKPGTGGGNLPANEAVFLNIGNRGIKQYAVYESDFPFRKEVCGLNTNAPDTKKEDCVKAYESFYLGGEGEFINDGKLMSSKITKTYKSCTVSISTSDGSNITATGWSVRPKFDKLLDRCNGKSGVVSLKEGAQGDNGRVFLKTRSSIPCGLEDPKKQVCY	251	0.87	22	IDCYPDTTVHRKECKSAISQIVYRDGNILGSASKSFGYINGNCSIIVVNPKGAHVTKKQIESGFEQILDQCKPGTGGGNLPANEAVFLNIGNRGIKQYAVYESDFPFRKEVCGLNTNAPDTKKEDCVKAYESFYLGGEGEFINDGKLMSSKITKTYKSCTVSISTSDGSNITATGWSVRPKFDKLLDRCNGKSGVVSLKEGAQGDNGRVFLKTRSSIPCGLEDPKKQVCY	Cytoplasm	0.4098	0	Tribe_0001	Tribe1	Pgt	PGTG_031010	68.53	4e-100	hypothetical protein PGTG_03101	0.52	gi|331217772|ref|XP_003321564.1|hypothetical protein PGTG_03101 [Puccinia graminis f. sp. tritici CRL 75-36-700-3] >gi|309300554|gb|EFP77145.1| hypothetical protein PGTG_03101 [Puccinia graminis f. sp. tritici CRL 75-36-700-3]	0.8	-	-	102.29	94.07	158.25	33.47	114.72	435.43	98.18	95.86	114.72	435.43	0.97637	0.855823	0.225478	0.263464	-	-	27036	4	31.5	39.1	29.5
CSEP0004	PTTG_02797T0	PTTG_02797	MFAHGIRFLTVIGLLARHSLAIDCYPGTTVRREECENAISQIVYRDGVLGKASKSFGYVNGDCSIIVQNPKGADPAPTKKQIERAFAQILDKCQPGTGGSKLPSNETVLLNIGNRGLKQFNIYDSDFPFLKETCGLNSNAPETKKEDCVKAYESISISIEGEFLDDNKLMSPKITKTFKSCTVSISTSDESDVIANRQVVRPTFDKLLDRCNGKSGVVSLKEGAAGDNGRVILKTRSSVLCGNNDPQKQVCH	252	0.82	22	IDCYPGTTVRREECENAISQIVYRDGVLGKASKSFGYVNGDCSIIVQNPKGADPAPTKKQIERAFAQILDKCQPGTGGSKLPSNETVLLNIGNRGLKQFNIYDSDFPFLKETCGLNSNAPETKKEDCVKAYESISISIEGEFLDDNKLMSPKITKTFKSCTVSISTSDESDVIANRQVVRPTFDKLLDRCNGKSGVVSLKEGAAGDNGRVILKTRSSVLCGNNDPQKQVCH	Nucleus	0.49354	2.9824e-109	Tribe_0001	Tribe1	Pgt	PGTG_031010	61.66	2e-88	hypothetical protein PGTG_03101	0.51	gi|331217772|ref|XP_003321564.1|hypothetical protein PGTG_03101 [Puccinia graminis f. sp. tritici CRL 75-36-700-3] >gi|309300554|gb|EFP77145.1| hypothetical protein PGTG_03101 [Puccinia graminis f. sp. tritici CRL 75-36-700-3]	0.74	-	-	0.55	1.03	0	0	35.57	48.57	0.79	0	35.57	48.57	0	0.0222097	0.0162652	0.732345	-	-	27395	4	34.1	35.7	30.2
CSEP0005	PTTG_29669T0	PTTG_29669	MLSSSHHLTLLTLALAGAWFAPTSLAASCDFEPVDRKECAQAISQIVYDQPKNILDRVSSRFAKLSGNCTIIVSVPNRGVVTKQQLEAGFNSIFDQCPSITGRAPLPNSVELTVQDHRAEHDTDYFPPSNLACGLNVGAPLTVDNDCQTAFNSIPTDNKGRMLGDKGTSAPSILKTFKTCTVLIYTTDASFLIIKKKEIAPVVSKTIKECKGKSGVISQTKGGAGNNGLTVVKVRSSLRCGSRSDSEGQFCA	252	0.84	27	ASCDFEPVDRKECAQAISQIVYDQPKNILDRVSSRFAKLSGNCTIIVSVPNRGVVTKQQLEAGFNSIFDQCPSITGRAPLPNSVELTVQDHRAEHDTDYFPPSNLACGLNVGAPLTVDNDCQTAFNSIPTDNKGRMLGDKGTSAPSILKTFKTCTVLIYTTDASFLIIKKKEIAPVVSKTIKECKGKSGVISQTKGGAGNNGLTVVKVRSSLRCGSRSDSEGQFCA	Plastid	0.39526	0	Tribe_0001	Tribe1	Pgt	PGTG_009700	73.12	2e-104	hypothetical protein PGTG_00970	0.55	gi|331214754|ref|XP_003320058.1|hypothetical protein PGTG_00970 [Puccinia graminis f. sp. tritici CRL 75-36-700-3] >gi|331250786|ref|XP_003337998.1| hypothetical protein PGTG_19632 [Puccinia graminis f. sp. tritici CRL 75-36-700-3] >gi|309299048|gb|EFP75639.1| hypothetical protein PGTG_00970 [Puccinia graminis f. sp. tritici CRL 75-36-700-3] >gi|309316988|gb|EFP93579.1| hypothetical protein PGTG_…	0.81	-	-	206.27	181.92	40.15	56.4	28.44	59.61	194.095	48.275	28.44	59.61	0.248718	6.82472	3.25608	0.477101	-	-	26868	4	28.2	41.3	30.6
CSEP0006	PTTG_25119T0	PTTG_25119	MVAFLSVLFVAAGFLSMSLAVEAAGSDTNSQEIDCFRRTAINRKEDCELAISKIQYQRDNTLDTASKHFGWASGNCSVIVLNPDGATTTKEQIHKGFNQILDQCKPHGGEGNPTSSDGIFLHIGTRSNASYAPYESDFPFLYPTCGINKNAPDIRVEDCKRAYNDITLDGSGVFPSQGNQQAPSVTNTYQSCTVMIYTSDDSTLLATKGNLNDIFGKMLGRCNGKSGVVSVKEGAQGLNGRVYLKIRSSIPCGFGPGKQVCH	262	0.87	16	SMSLAVEAAGSDTNSQEIDCFRRTAINRKEDCELAISKIQYQRDNTLDTASKHFGWASGNCSVIVLNPDGATTTKEQIHKGFNQILDQCKPHGGEGNPTSSDGIFLHIGTRSNASYAPYESDFPFLYPTCGINKNAPDIRVEDCKRAYNDITLDGSGVFPSQGNQQAPSVTNTYQSCTVMIYTSDDSTLLATKGNLNDIFGKMLGRCNGKSGVVSVKEGAQGLNGRVYLKIRSSIPCGFGPGKQVCH	Cytoplasm	0.30307	3.684e-36	Tribe_0001	Tribe1	Pgt	PGTG_031010	51.76	1e-72	hypothetical protein PGTG_04058	0.51	gi|403162280|ref|XP_003322521.2|hypothetical protein PGTG_04058 [Puccinia graminis f. sp. tritici CRL 75-36-700-3] >gi|375172539|gb|EFP78102.2| hypothetical protein PGTG_04058 [Puccinia graminis f. sp. tritici CRL 75-36-700-3]	0.79	-	-	0.34	5.12	1.77	10.89	0.6	2.12	2.73	6.33	0.6	2.12	2.31868	4.55	1.28774	0.283019	-	-	28184	3.8	29.8	41.6	28.6
CSEP0007	PTTG_08753T0	PTTG_08753	MAFFRDLMSALVVSILVRTVIGETTNTLDVNQQKVSVTKEGGSAASSSSADNSGELSATCHNAIATMVEVRACAGLADMVQIRMATESVSTPIKAWLTSMCKVAACSPASLQSATEKFLAGCATEISSGSTDAEAFYSLLTNYKTIRAGACLNIEKLDFCVSALVGPFKKCDGRKRTLFSVPKAAYCIECGAKIHSNNTTFCEKGDLTASPVPINPILVALPAPKEAPKPQSVKRS	236	0.8	23	ETTNTLDVNQQKVSVTKEGGSAASSSSADNSGELSATCHNAIATMVEVRACAGLADMVQIRMATESVSTPIKAWLTSMCKVAACSPASLQSATEKFLAGCATEISSGSTDAEAFYSLLTNYKTIRAGACLNIEKLDFCVSALVGPFKKCDGRKRTLFSVPKAAYCIECGAKIHSNNTTFCEKGDLTASPVPINPILVALPAPKEAPKPQSVKRS	Cytoplasm	0.3201	8.5847e-73	Tribe_0004	Tribe4	Pgt	PGTG_099510	46.25	3e-52	hypothetical protein PGTG_09951	0.52	gi|331229472|ref|XP_003327402.1|hypothetical protein PGTG_09951 [Puccinia graminis f. sp. tritici CRL 75-36-700-3] >gi|309306392|gb|EFP82983.1| hypothetical protein PGTG_09951 [Puccinia graminis f. sp. tritici CRL 75-36-700-3]	0.56	-	-	26.94	19.07	1.42	0	2.67	2.69	23.005	0.71	2.67	2.69	0.0308629	8.6161	8.55204	0.992565	-	-	16797	4.7	16.6	44.1	31.4
CSEP0008	PTTG_05448T0	PTTG_05448	MAFLRDLMTVLMVSIWVRTATGATTSSSSAKVNDMGGLSETCKQAGYTVEDEVGLCAHLYAPSKILQEGPEVLQVVPPSNFNPKISYAMQSVSAKIKHWLTSMCQASACSSASLASATKSLKAGCGTEMFSGWMVAGSSNSLLTNYNTIRADICPIIANIKLNVCGATLQDRFQVVVDLKLPFLLVKREAYCAQCGPNHSLCKPGSPSTMEALSKKPIVYILPVSTRSANPQGQVQPKKQPKSI	164	0.83	23	ATTSSSSAKVNDMGGLSETCKQAGYTVEDEVGLCAHLYAPSKILQEGPEVLQVVPPSNFNPKISYAMQSVSAKIKHWLTSMCQASACSSASLASATKSLKAGCGTEMFSGWMVAGSSNSLLTNYNTIRADICPIIANIKLNVCGATLQDRFQVVVDLKLPFLLVKREAYCAQCGPNHSLCKPGSPSTMEALSKKPIVYILPVSTRSANPQGQVQPKKQPKSI	Membrane	0.34269	9.4368e-231	Tribe_0004	Tribe4	Pgt	PGTG_099490	34.38	3e-33	hypothetical protein PGTG_09949	0.47	gi|331229468|ref|XP_003327400.1|hypothetical protein PGTG_09949 [Puccinia graminis f. sp. tritici CRL 75-36-700-3] >gi|309306390|gb|EFP82981.1| hypothetical protein PGTG_09949 [Puccinia graminis f. sp. tritici CRL 75-36-700-3]	0.47	-	-	0.22	0	0	0	0.26	0.54	0.11	0	0.26	0.54	0	0.423077	0.203704	0.481481	-	-	26066	4.1	16.2	43	32.8
CSEP0009	PTTG_27137T0	PTTG_27137	MVFLRDLMSVLMVSIWVRTVIGATTNALDVTNKGGTVTNPSSAMEKTVAASLASNRGELSATCHAAAASMTEDVGDCADLLGMVKIRLARDSVSTPIKDWLKTMCAATECSDKALASAAAKLTTGCATEMKDKYPDAGAFYSILTTYKTIRTEACPNIDALEFCDPKLEGHMNKQAANKRPFFSAPKAAYCAECASQINSLRPGFCKQGEVAGPIPVRPIVVGLPAPKETLKVTPKGNPKGAQKGDSKP	169	0.82	23	ATTNALDVTNKGGTVTNPSSAMEKTVAASLASNRGELSATCHAAAASMTEDVGDCADLLGMVKIRLARDSVSTPIKDWLKTMCAATECSDKALASAAAKLTTGCATEMKDKYPDAGAFYSILTTYKTIRTEACPNIDALEFCDPKLEGHMNKQAANKRPFFSAPKAAYCAECASQINSLRPGFCKQGEVAGPIPVRPIVVGLPAPKETLKVTPKGNPKGAQKGDSKP	Plastid	0.48268	0	Tribe_0004	Tribe4	Pgt	PGTG_099510	48.05	4e-59	hypothetical protein PGTG_09951	0.54	gi|331229472|ref|XP_003327402.1|hypothetical protein PGTG_09951 [Puccinia graminis f. sp. tritici CRL 75-36-700-3] >gi|309306392|gb|EFP82983.1| hypothetical protein PGTG_09951 [Puccinia graminis f. sp. tritici CRL 75-36-700-3]	0.6	-	-	0	0	0	0	0	0	0	0	0	0	-	-	-	-	-	-	26168	4	26.9	44.6	28.5
CSEP0010	PTTG_05421T0	PTTG_05421	MAFSIQMISMVMMLCATSFRATIGHPSGSPAARAMVPQGTAAARSAAKLSPACQMAASSLLGGEFGSCANILGLVSIFEAKDSLVSPINHWVSAACASAPCSKEGLAAASHMIKTGCASDLQEGSIAAVAMYSILTHYDVTRDMFCSQYTHNSTFCLPSVLGAVEAQSGEKITLGEVVSLIAGKLTRADRAFLSVSKETYCTPCGHAIVTRSATMIDAIRQDPLGIRFDYKPDSAVHLISEICGPSFEDHKVPSSVRVAPPPHAAKLSAPSDNKLA	276	0.6	25	HPSGSPAARAMVPQGTAAARSAAKLSPACQMAASSLLGGEFGSCANILGLVSIFEAKDSLVSPINHWVSAACASAPCSKEGLAAASHMIKTGCASDLQEGSIAAVAMYSILTHYDVTRDMFCSQYTHNSTFCLPSVLGAVEAQSGEKITLGEVVSLIAGKLTRADRAFLSVSKETYCTPCGHAIVTRSATMIDAIRQDPLGIRFDYKPDSAVHLISEICGPSFEDHKVPSSVRVAPPPHAAKLSAPSDNKLA	Plastid	0.5406	0	Tribe_0004	Tribe4	Pgt	PGTG_167140	71.28	6e-115	hypothetical protein PGTG_16714	0.57	gi|403176462|ref|XP_003335107.2|hypothetical protein PGTG_16714 [Puccinia graminis f. sp. tritici CRL 75-36-700-3] >gi|375172260|gb|EFP90688.2| hypothetical protein PGTG_16714 [Puccinia graminis f. sp. tritici CRL 75-36-700-3]	0.81	-	-	2.67	0.59	0	4.79	12.11	6.21	1.63	2.395	12.11	6.21	1.46933	0.1346	0.26248	1.95008	-	-	28779	4	19.2	49.6	31.2
CSEP0011	PTTG_02064T0	PTTG_02064	MAFSLQLISMVMMVCVLSVRETVGHPFGIPSGRPMAPQGTAATRDPVHLSPSCQVAASALLGGEVSRCANMFGLASIFEAKESLVSPINDWVSGACAASPCSKQALASASHAIKTECASDLQEGAIAAVAMYSILTHYDVTRDMFCTQYTQNSAFCLPSVLGDVEAQSGEKITLGEVVSLISGKLTEADRAFMAVPKATYCTPCAHAIVTKSATMIDAIRAHPAGIPFDYTPTSAVHQISEICGRAFEDHKLPGAVRVAAFPKTGAPGGPAADNYLA	277	0.69	25	HPFGIPSGRPMAPQGTAATRDPVHLSPSCQVAASALLGGEVSRCANMFGLASIFEAKESLVSPINDWVSGACAASPCSKQALASASHAIKTECASDLQEGAIAAVAMYSILTHYDVTRDMFCTQYTQNSAFCLPSVLGDVEAQSGEKITLGEVVSLISGKLTEADRAFMAVPKATYCTPCAHAIVTKSATMIDAIRAHPAGIPFDYTPTSAVHQISEICGRAFEDHKLPGAVRVAAFPKTGAPGGPAADNYLA	Plastid	0.50361	0	Tribe_0004	Tribe4	Pgt	PGTG_167140	69.23	3e-109	hypothetical protein PGTG_16714	0.57	gi|403176462|ref|XP_003335107.2|hypothetical protein PGTG_16714 [Puccinia graminis f. sp. tritici CRL 75-36-700-3] >gi|375172260|gb|EFP90688.2| hypothetical protein PGTG_16714 [Puccinia graminis f. sp. tritici CRL 75-36-700-3]	0.8	-	-	0	0	0	0	0	0	0	0	0	0	-	-	-	-	-	-	28837	4	19.5	49.5	31.1
CSEP0012	PTTG_06325T0	PTTG_06325	MFSLLLLSVLAAAVHGQANSTSSSAAGTPSSSGGPMALASGLSPGCQAAAGSLLTSDFGACANIMGLVSVIGAPGSVVPPSPPQTWISAVCAAAPCSPDTLRTANQTVASGCTADIQKGSAIATALQTIVSNYSGAKDLLCTQYAANSTFCIPSVLANVQAATGQNITISEVTALLTGSATPAGQAFAAVSPGAYCTDCGHALVTQSAAFMAASSAQSSPAAMASISASCGPAFVDGKLPPSVRNAAKTAADAAKNAAPSLSLDRAVLLLPAILLAALLV	280	0.86	17	QANSTSSSAAGTPSSSGGPMALASGLSPGCQAAAGSLLTSDFGACANIMGLVSVIGAPGSVVPPSPPQTWISAVCAAAPCSPDTLRTANQTVASGCTADIQKGSAIATALQTIVSNYSGAKDLLCTQYAANSTFCIPSVLANVQAATGQNITISEVTALLTGSATPAGQAFAAVSPGAYCTDCGHALVTQSAAFMAASSAQSSPAAMASISASCGPAFVDGKLPPSVRNAAKTAADAAKNAAPSLSLDRAVLLLPAILLAALLV	Plastid	0.54071	0	Tribe_0004	Tribe4	Pgt	PGTG_132360	63.6	2e-90	hypothetical protein PGTG_13236	0.61	gi|331237231|ref|XP_003331273.1|hypothetical protein PGTG_13236 [Puccinia graminis f. sp. tritici CRL 75-36-700-3] >gi|309310263|gb|EFP86854.1| hypothetical protein PGTG_13236 [Puccinia graminis f. sp. tritici CRL 75-36-700-3]	0.81	-	-	396.13	1737.3	52.24	7.67	61.91	108.48	1066.71	29.955	61.91	108.48	0.0280815	17.2301	9.83329	0.570704	-	-	27068	3.6	13.6	58.2	28.2
CSEP0013	PTTG_05444T0	PTTG_05444	MAISNLMISILISLVGYQTAMAHPWNVEVARPQGDHPTMGVRGTLAKTSKLSTSCQLATAGLLASEFGTCANVLALVSIFDTKGSLVSPINNWVTGACSAKPCGKEGLASASQMIRMGCQNDLKEGTMAAVAIYSVITHYNATREMFCTQYKENLNYCLPSVLGNVEDQSREKITVDEVMSLIAGKFTQADQAFIPVPKEAYCNACGKAIVSQSALMIDAIREDPAGIEFNYTAGQTVHQISDICGASFETRELPEAVQVARPQVVQEAKDFRQIPSETSFF	282	0.83	23	HPWNVEVARPQGDHPTMGVRGTLAKTSKLSTSCQLATAGLLASEFGTCANVLALVSIFDTKGSLVSPINNWVTGACSAKPCGKEGLASASQMIRMGCQNDLKEGTMAAVAIYSVITHYNATREMFCTQYKENLNYCLPSVLGNVEDQSREKITVDEVMSLIAGKFTQADQAFIPVPKEAYCNACGKAIVSQSALMIDAIREDPAGIEFNYTAGQTVHQISDICGASFETRELPEAVQVARPQVVQEAKDFRQIPSETSFF	Plastid	0.47883	0	Tribe_0004	Tribe4	Pgt	PGTG_185910	77.27	4e-124	hypothetical protein PGTG_18591	0.56	gi|331169225|ref|XP_003337231.1|hypothetical protein PGTG_18591 [Puccinia graminis f. sp. tritici CRL 75-36-700-3] >gi|309316221|gb|EFP92812.1| hypothetical protein PGTG_18591 [Puccinia graminis f. sp. tritici CRL 75-36-700-3]	0.88	-	-	0	0	0	0	0	0	0	0	0	0	-	-	-	-	-	-	30343	3.5	27	40.8	32.3
CSEP0014	PTTG_09502T0	PTTG_09502	MAFLRDIVSVLMVCMSYQAVLGYPQNANTGAGFPAPEQSNEQSPTVQSFSKLSTSCQLAASSLLGGSFGQCADLMGLVSIMESKDSIISPINDWVSQACSSAPCDQQALGSASEIIKSGCQIDLQEQSVAAVTIYSIITHYKQTRDMFCTQLKADGSFCLPSVLGNVEAQSGEKITVSEVISLIAGKLTRADRAFLSVSKEAYCTDCGQAVVSQSAIMIDAIAKDPAGIIFDYDFISNDTVHKFTDVCGPSFGDKALPATVRIAEPKSEDSPQEDFDNAALGSQE	285	0.68	23	YPQNANTGAGFPAPEQSNEQSPTVQSFSKLSTSCQLAASSLLGGSFGQCADLMGLVSIMESKDSIISPINDWVSQACSSAPCDQQALGSASEIIKSGCQIDLQEQSVAAVTIYSIITHYKQTRDMFCTQLKADGSFCLPSVLGNVEAQSGEKITVSEVISLIAGKLTRADRAFLSVSKEAYCTDCGQAVVSQSAIMIDAIAKDPAGIIFDYDFISNDTVHKFTDVCGPSFGDKALPATVRIAEPKSEDSPQEDFDNAALGSQE	Plastid	0.5797	0	Tribe_0004	Tribe4	Pst	PST0821_03483	67.53	1e-106	hypothetical protein PGTG_20716	0.56	gi|403158627|ref|XP_003890694.1|hypothetical protein PGTG_20716 [Puccinia graminis f. sp. tritici CRL 75-36-700-3] >gi|375166389|gb|EHS63139.1| hypothetical protein PGTG_20716 [Puccinia graminis f. sp. tritici CRL 75-36-700-3]	0.82	-	-	0.13	14.76	0.41	0	0.46	0.34	7.445	0.205	0.46	0.34	0.0275353	16.1848	21.8971	1.35294	-	-	30174	3.9	27	41.4	31.6
CSEP0015	PTTG_06316T0	PTTG_06316	MRQFILLAWVAAASAQMDMKALIGNLSPQCQAAAGGLMTSEFSSCSNLMGLVNILGAQGSLLTPWNAWVDSVCGMPPCSTSTITTAATSVKGGCEADAKKGVAAALEMTTLVNNYETVRNALCLGYKSNHTRCASDLLANAEKAAGRPLTLTEVSGFLTEGVNSLTPVLSKMPKESVCNDCGHALVTVLTPTSSMPGMAMNSTMASMPMNGKSMAGSGVTGNLTSGATAMCGASFADGKIPDTIATSTGPSSSNLPGDGSKNPASGGAPNSATSMDIPLFTSLAILATATVFTILF	296	0.71	16	QMDMKALIGNLSPQCQAAAGGLMTSEFSSCSNLMGLVNILGAQGSLLTPWNAWVDSVCGMPPCSTSTITTAATSVKGGCEADAKKGVAAALEMTTLVNNYETVRNALCLGYKSNHTRCASDLLANAEKAAGRPLTLTEVSGFLTEGVNSLTPVLSKMPKESVCNDCGHALVTVLTPTSSMPGMAMNSTMASMPMNGKSMAGSGVTGNLTSGATAMCGASFADGKIPDTIATSTGPSSSNLPGDGSKNPASGGAPNSATSMDIPLFTSLAILATATVFTILF	Plastid	0.51667	0	Tribe_0004	Tribe4	Pst	PST0821_03483	60.53	1e-100	hypothetical protein PGTG_13234	0.51	gi|331237227|ref|XP_003331271.1|hypothetical protein PGTG_13234 [Puccinia graminis f. sp. tritici CRL 75-36-700-3] >gi|309310261|gb|EFP86852.1| hypothetical protein PGTG_13234 [Puccinia graminis f. sp. tritici CRL 75-36-700-3]	0.82	-	-	58.72	37.65	32.97	15.72	118.03	56.66	48.185	24.345	118.03	56.66	0.50524	0.408244	0.850424	2.08313	-	-	29922	3.4	18.2	51	30.7
CSEP0016	PTTG_12221T0	PTTG_12221	MAFLRGLMSVLMVSIWVGMALGAATNGGATTGLDATKKAGGADTGSLAASLAAYPGELSGKCNDAIISMGADVDDCAALTPMVMIRMAQTKFSEPIKTWLKALCKATPCTKAALTAANDKFKAGCGAELKSNSMDAKALLSLLNGHEALKADACPNIEKLNFCESSLEGHFKQTSAADRPFFSVPKAAYCIECVKNNPISDKKKMCDGKNGSDFKPVAGLVKPIVVALPGTTKSTKAPPAGGKPAGPPAKSTPPPK	256	0.91	23	AATNGGATTGLDATKKAGGADTGSLAASLAAYPGELSGKCNDAIISMGADVDDCAALTPMVMIRMAQTKFSEPIKTWLKALCKATPCTKAALTAANDKFKAGCGAELKSNSMDAKALLSLLNGHEALKADACPNIEKLNFCESSLEGHFKQTSAADRPFFSVPKAAYCIECVKNNPISDKKKMCDGKNGSDFKPVAGLVKPIVVALPGTTKSTKAPPAGGKPAGPPAKSTPPPK	Membrane	0.32649	3.1714e-175	Tribe_0004	Tribe4	Pgt	PGTG_099510	45.11	4e-54	hypothetical protein PGTG_09951	0.52	gi|331229472|ref|XP_003327402.1|hypothetical protein PGTG_09951 [Puccinia graminis f. sp. tritici CRL 75-36-700-3] >gi|309306392|gb|EFP82983.1| hypothetical protein PGTG_09951 [Puccinia graminis f. sp. tritici CRL 75-36-700-3]	0.58	-	-	0.21	1.12	2.19	2.7	1.98	1.68	0.665	2.445	1.98	1.68	3.67669	0.335859	0.395833	1.17857	-	-	26169	3.9	25	46.9	28.1
CSEP0017	PTTG_03782T0	PTTG_03782	MRSTTVTLFLALSLHAVMATQHTQCYEFFMWKDKCVWSAAATNQRCPVPPKDHEAPVKTVSSLLCLFALLDFRKNCRLERRYDTTRGICGFYNSTTEAGVCLWSGPEQKDPTLKTAGWLNS	121	0.87	20	TQHTQCYEFFMWKDKCVWSAAATNQRCPVPPKDHEAPVKTVSSLLCLFALLDFRKNCRLERRYDTTRGICGFYNSTTEAGVCLWSGPEQKDPTLKTAGWLNS	Cytoplasm	0.49268	0	Tribe_0005	Tribe5	Pgt	PGTG_044810	60	1e-38	secreted protein	0.55	gi|331226082|ref|XP_003325711.1|hypothetical protein PGTG_06913 [Puccinia graminis f. sp. tritici CRL 75-36-700-3] >gi|309304701|gb|EFP81292.1| hypothetical protein PGTG_06913 [Puccinia graminis f. sp. tritici CRL 75-36-700-3]	0.7	-	-	0	0	0	0	20.66	72.78	0	0	20.66	72.78	-	0	0	0.283869	-	-	13695	5.8	26.5	39.7	33.9
CSEP0018	PTTG_06577T0	PTTG_06577	MKATVVGILLAAFALACVKADNEHTQCYKYFLNKDHCVQATGVEADRCTKKESHELESVRLMTIQSGGSGRLQRRYNGPATVAEHATQIYSCPGLKPDPNGYEVCVWAGDGNGSKNTGWLDKANKVNCGKQVYIQRKDDKKSVQYATITGGCDFGNVKPESGCFQIGINQPLFESFKPSQGEKDKKLIASMTWDFNNLNFDNPKNAAY	208	0.85	21	DNEHTQCYKYFLNKDHCVQATGVEADRCTKKESHELESVRLMTIQSGGSGRLQRRYNGPATVAEHATQIYSCPGLKPDPNGYEVCVWAGDGNGSKNTGWLDKANKVNCGKQVYIQRKDDKKSVQYATITGGCDFGNVKPESGCFQIGINQPLFESFKPSQGEKDKKLIASMTWDFNNLNFDNPKNAAY	Nucleus	0.59228	6.1014e-297	Tribe_0005	Tribe5	Pgt	PGTG_068540	46.67	7e-50	secreted protein	0.48	gi|331225964|ref|XP_003325652.1|hypothetical protein PGTG_06854 [Puccinia graminis f. sp. tritici CRL 75-36-700-3] >gi|309304642|gb|EFP81233.1| hypothetical protein PGTG_06854 [Puccinia graminis f. sp. tritici CRL 75-36-700-3]	0.59	-	-	18.4	46.22	2427.51	3024.63	1059.59	1911.59	32.31	2726.07	1059.59	1911.59	84.3723	0.0304929	0.0169022	0.554298	2	3	22889	4.3	35.6	37.5	26.9
CSEP0019	PTTG_09932T0	PTTG_09932	MKVTPTATLLVASALSGLIAASGLANTECYKYFYHKDKCVNYAQNATESCQAKTKTHHTTQSIKLYDERQLKAGQDHRLERRYDTTKSAGVTITHKHGKKNDDSWYRGVCLWSGSGGGKYQTGWVDKFNYRNCGKKVWLKRKNIDGFVYARVVGGCHLGTKEKDIGCFNMAIGKHTFEALNPTPAERDSEEISGLLWDFNVDTPDRASGAA	211	0.69	26	NTECYKYFYHKDKCVNYAQNATESCQAKTKTHHTTQSIKLYDERQLKAGQDHRLERRYDTTKSAGVTITHKHGKKNDDSWYRGVCLWSGSGGGKYQTGWVDKFNYRNCGKKVWLKRKNIDGFVYARVVGGCHLGTKEKDIGCFNMAIGKHTFEALNPTPAERDSEEISGLLWDFNVDTPDRASGAA	Cytoplasm	0.4868	0	Tribe_0005	Tribe5	Pgt	PGTG_068330	42.45	2e-42	secreted protein	0.49	gi|331225964|ref|XP_003325652.1|hypothetical protein PGTG_06854 [Puccinia graminis f. sp. tritici CRL 75-36-700-3] >gi|309304642|gb|EFP81233.1| hypothetical protein PGTG_06854 [Puccinia graminis f. sp. tritici CRL 75-36-700-3]	0.59	-	-	0.13	0	1.03	0	94.19	167.32	0.065	0.515	94.19	167.32	7.92308	0.000690094	0.000388477	0.562933	3	2	23481	3.3	32.7	42.7	16.7
CSEP0020	PTTG_03800T0	PTTG_03800	MKSTTSAIFLALSLSVVRAAEHTMCYDYFLNKDHCVHSSASTLDRCQAKDHSEPVKAFTMNPGVQNAKRSEIQGLERRYDTTRPSFFVAGGDGTCGFYNTTSEPGVCLWNGPEQDNPTKETAGWLNGAQKANCGKQIYIQRKGQPHTVQYVKVLDGCSFGVKTPDPGCFDIAVTLALFNLFKPSEKEKQDGKMYGGFTWDFNSLDGSKPESSAA	214	0.83	20	AEHTMCYDYFLNKDHCVHSSASTLDRCQAKDHSEPVKAFTMNPGVQNAKRSEIQGLERRYDTTRPSFFVAGGDGTCGFYNTTSEPGVCLWNGPEQDNPTKETAGWLNGAQKANCGKQIYIQRKGQPHTVQYVKVLDGCSFGVKTPDPGCFDIAVTLALFNLFKPSEKEKQDGKMYGGFTWDFNSLDGSKPESSAA	Nucleus	0.5792	3.3617e-270	Tribe_0005	Tribe5	Pgt	PGTG_069690	67.76	2e-85	secreted protein	0.58	gi|331226194|ref|XP_003325767.1|hypothetical protein PGTG_06969 [Puccinia graminis f. sp. tritici CRL 75-36-700-3] >gi|309304757|gb|EFP81348.1| hypothetical protein PGTG_06969 [Puccinia graminis f. sp. tritici CRL 75-36-700-3]	0.78	-	-	3478.02	8555.89	32.26	0	9.91	546.6	6016.95	16.13	9.91	546.6	0.00268076	607.16	11.008	0.0181303	-	-	23462	3.7	30.8	42.5	26.6
CSEP0021	PTTG_28216T0	PTTG_28216	MNQFTLILSFVLLIAVAKATIHTTCYNHFLKKDGCIYSSAANNTRCQLPAKNNPSPAGQLSTASENTKRSEPHRLDRRYDSQQPVFPIGGGKGNCGEYKSSEVLGVCLWSGAEQDNPTVETAGWLNSLKTSNCGKRIYIHRTGRPDTVQYAKVVDGCSFDTKVLDLGCSQIGLSVKLFNKFNPTDKEKKDQFLYGGFTWDFDNLKGKSPQQGPV	214	0.89	20	TIHTTCYNHFLKKDGCIYSSAANNTRCQLPAKNNPSPAGQLSTASENTKRSEPHRLDRRYDSQQPVFPIGGGKGNCGEYKSSEVLGVCLWSGAEQDNPTVETAGWLNSLKTSNCGKRIYIHRTGRPDTVQYAKVVDGCSFDTKVLDLGCSQIGLSVKLFNKFNPTDKEKKDQFLYGGFTWDFDNLKGKSPQQGPV	Nucleus	0.33392	1	Tribe_0005	Tribe5	Pgt	PGTG_176650	70.56	7e-94	secreted protein	0.56	gi|403177530|ref|XP_003336030.2|hypothetical protein PGTG_17665 [Puccinia graminis f. sp. tritici CRL 75-36-700-3] >gi|375172909|gb|EFP91611.2| hypothetical protein PGTG_17665 [Puccinia graminis f. sp. tritici CRL 75-36-700-3]	0.84	-	-	0.17	0.26	0	0	0.58	0.68	0.215	0	0.58	0.68	0	0.37069	0.316176	0.852941	-	-	23580	3.7	32.7	39.3	28
CSEP0022	PTTG_09007T0	PTTG_09007	MRSTTAGLFLALSVPAVMATTHTMCYNYFLKKDGCVFSAAASDQRCPAPPKEHTSPVQAFDMPSQSNLAKRSENRRLERRYDTTRPSFAVAGGEGICGFYNSTTDLGVCLWSGPEQNNPTVETAGWLNGLKTSNCGKRVYIQRKGQPETVQFVKVLDGCSFGTKELDPGCFDIALTIELFNRFKPTPQEQKDGLIYGGLTWDFDNLENTHTQQAPV	216	0.84	20	TTHTMCYNYFLKKDGCVFSAAASDQRCPAPPKEHTSPVQAFDMPSQSNLAKRSENRRLERRYDTTRPSFAVAGGEGICGFYNSTTDLGVCLWSGPEQNNPTVETAGWLNGLKTSNCGKRVYIQRKGQPETVQFVKVLDGCSFGTKELDPGCFDIALTIELFNRFKPTPQEQKDGLIYGGLTWDFDNLENTHTQQAPV	Membrane	0.36648	94861e-322	Tribe_0005	Tribe5	Pgt	PGTG_044810	83.33	2e-109	secreted protein	0.58	gi|403162776|ref|XP_003322944.2|hypothetical protein PGTG_04481 [Puccinia graminis f. sp. tritici CRL 75-36-700-3] >gi|375173075|gb|EFP78525.2| hypothetical protein PGTG_04481 [Puccinia graminis f. sp. tritici CRL 75-36-700-3]	0.9	-	-	0.43	0.62	21.02	0	1.37	2.09	0.525	10.51	1.37	2.09	20.019	0.383212	0.251196	0.655502	3	5	23821	3.7	30.6	41.2	28.2
CSEP0023	PTTG_04712T0	PTTG_04712	MKSATSLIFLAAVYVSAVMATNHTTCYNYFLNKDKCVSAAASPNTRCPAPTKSHDAPVKQFVLDPKKGKGKKGKKGKKDRRYDNPKPSFSIDGGDGICGHYDTSTEIGVCLWSGAEQNNPTVETAGWLNGLKTSNCGKRVYIQRKGRPDTVQYAKVLDGCSFDETSSWPGCFEIAITTKLFELFRPTKKERDAGYILGGFTWDFDAQNGTSLTQSPV	217	0.84	21	TNHTTCYNYFLNKDKCVSAAASPNTRCPAPTKSHDAPVKQFVLDPKKGKGKKGKKGKKDRRYDNPKPSFSIDGGDGICGHYDTSTEIGVCLWSGAEQNNPTVETAGWLNGLKTSNCGKRVYIQRKGRPDTVQYAKVLDGCSFDETSSWPGCFEIAITTKLFELFRPTKKERDAGYILGGFTWDFDAQNGTSLTQSPV	Nucleus	0.62546	0	Tribe_0005	Tribe5	Pst	PST43_08676	61.75	4e-79	secreted protein	0.57	gi|403162776|ref|XP_003322944.2|hypothetical protein PGTG_04481 [Puccinia graminis f. sp. tritici CRL 75-36-700-3] >gi|375173075|gb|EFP78525.2| hypothetical protein PGTG_04481 [Puccinia graminis f. sp. tritici CRL 75-36-700-3]	0.72	-	-	0.11	271.7	0.34	0	0.57	2.64	135.905	0.17	0.57	2.64	0.00125087	238.43	51.4792	0.215909	-	-	23717	3.7	30.9	43.3	25.8
CSEP0024	PTTG_03780T0	PTTG_03780	MKFATVATFAALSVPAVMATTHTMCYNYFLQKDGCVFSAAALDQRCPAPAKQHSTPVKAFAMASNSRMAKRSDVAVYKSASESHELERRYNTTRPSFAVAGGNGVCGYYDSKKEPGVCLWSGVPPVTVQTAGWLNGAKTSNCGKRVYIQRKGQPSTVKFVRVLDGCDFGTTRPDPGCFDIAVTIALFNLFNPTYDEQRAGELIGGITWDWDNLDNTHTQQAPV	223	0.72	20	TTHTMCYNYFLQKDGCVFSAAALDQRCPAPAKQHSTPVKAFAMASNSRMAKRSDVAVYKSASESHELERRYNTTRPSFAVAGGNGVCGYYDSKKEPGVCLWSGVPPVTVQTAGWLNGAKTSNCGKRVYIQRKGQPSTVKFVRVLDGCDFGTTRPDPGCFDIAVTIALFNLFNPTYDEQRAGELIGGITWDWDNLDNTHTQQAPV	Plastid	0.4618	0	Tribe_0005	Tribe5	Pgt	PGTG_044810	69.78	2e-92	secreted protein	0.55	gi|403162776|ref|XP_003322944.2|hypothetical protein PGTG_04481 [Puccinia graminis f. sp. tritici CRL 75-36-700-3] >gi|375173075|gb|EFP78525.2| hypothetical protein PGTG_04481 [Puccinia graminis f. sp. tritici CRL 75-36-700-3]	0.8	-	-	0.96	1.76	82.34	12.79	0.78	1.32	1.36	47.565	0.78	1.32	34.9743	1.74359	1.0303	0.590909	0	3	16239	3.6	26.9	44.8	28.3
CSEP0025	PTTG_02291T0	PTTG_02291	MYPHNVIGRMQLAAISIHLIFLILHVEAIQQSGCANFFQLAPLPLCDGTPQIPGIGSGGVSSGSSGEGKPKPPALGQPLPPTVKAPATTVKDGKAPFLRLRYRRDANFFAVKKGDDLIFKTTEPSQAVAGGDGVCGNYDTNTVLGVCLWSGIDETGKDPNKSGWISGSATTNCNREVEIWKSATPDKKITAKVIDGCGLEAKSFKVGCENLFLTKKLLSALDPKAEGEISDLKWNFKKLKTIF	163	0.77	29	IQQSGCANFFQLAPLPLCDGTPQIPGIGSGGVSSGSSGEGKPKPPALGQPLPPTVKAPATTVKDGKAPFLRLRYRRDANFFAVKKGDDLIFKTTEPSQAVAGGDGVCGNYDTNTVLGVCLWSGIDETGKDPNKSGWISGSATTNCNREVEIWKSATPDKKITAKVIDGCGLEAKSFKVGCENLFLTKKLLSALDPKAEGEISDLKWNFKKLKTIF	Plastid	0.43511	0	Tribe_0005	Tribe5	Pgt	PGTG_213050	31.06	3e-23	secreted protein	0.55	gi|403162666|ref|XP_003322844.2|hypothetical protein PGTG_04381 [Puccinia graminis f. sp. tritici CRL 75-36-700-3] >gi|375173031|gb|EFP78425.2| hypothetical protein PGTG_04381 [Puccinia graminis f. sp. tritici CRL 75-36-700-3]	0.72	-	-	0	0	0	0	0	0	0	0	0	0	-	-	-	-	-	-	25931	2.9	28.4	40.7	30.9
CSEP0026	PTTG_03653T0	PTTG_03653	MQITAQSILFALGFLGFILADSMIPDDMNVDDSDTTPVASSLTSTTPKHSQCYNYFLNKDHCVYSAKKKSERCPSSSKDECGRPIPTDQPIIFKAHSSHSSQNTLAMNVSPEGITAFASQTTTDESSAELSTPPSKRLVRRYDSEDDSFTIAGGNGICGVYDENQPGVCIWASGNDVSGSRSGGWLNSTYTKACGRQVYIMRKGKTNPEDVVYAPIVDGCSFNAEEPEPGCFRIAFTNATFNALNPTDAEAKSLVMKDLIWNFDNEQGTNPKNAAT	276	0.82	21	DSMIPDDMNVDDSDTTPVASSLTSTTPKHSQCYNYFLNKDHCVYSAKKKSERCPSSSKDECGRPIPTDQPIIFKAHSSHSSQNTLAMNVSPEGITAFASQTTTDESSAELSTPPSKRLVRRYDSEDDSFTIAGGNGICGVYDENQPGVCIWASGNDVSGSRSGGWLNSTYTKACGRQVYIMRKGKTNPEDVVYAPIVDGCSFNAEEPEPGCFRIAFTNATFNALNPTDAEAKSLVMKDLIWNFDNEQGTNPKNAAT	Nucleus	0.8419	0	Tribe_0005	Tribe5	Pgt	PGTG_044810	37.5	7e-41	secreted protein	0.5	gi|331218433|ref|XP_003321894.1|hypothetical protein PGTG_03431 [Puccinia graminis f. sp. tritici CRL 75-36-700-3] >gi|309300884|gb|EFP77475.1| hypothetical protein PGTG_03431 [Puccinia graminis f. sp. tritici CRL 75-36-700-3]	0.73	-	-	12.4	36.12	1676.27	961.27	3443.54	3786.68	24.26	1318.77	3443.54	3786.68	54.3599	0.00704508	0.00640667	0.909382	12	16	29889	3.3	30.1	44.2	25.7
CSEP0027	PTTG_07571T0	PTTG_07571	MQFSNMLTFVSLLMAISFTTKVIAVDSHNSTQPALSKVYIMRQDTHFPKGHMEIYGPDGTVLYRFVNYLQGGVAGYSMTVLSSPSWGELFALESTNDLCGHKTVHKELTHPGSPAREFKINPHGLYKDEWKFSFTDLRSSQRLSFRFDRNYRNKEGKIYARVNGHDGDEVAELKNEHRKDPWLTHDSHSVDTYTLYCTADSPQVELVTLMALVLTRVADCGI	222	0.82	25	VDSHNSTQPALSKVYIMRQDTHFPKGHMEIYGPDGTVLYRFVNYLQGGVAGYSMTVLSSPSWGELFALESTNDLCGHKTVHKELTHPGSPAREFKINPHGLYKDEWKFSFTDLRSSQRLSFRFDRNYRNKEGKIYARVNGHDGDEVAELKNEHRKDPWLTHDSHSVDTYTLYCTADSPQVELVTLMALVLTRVADCGI	Cytoplasm	0.63796	0	Tribe_0006	Tribe6	Pgt	PGTG_084360	49.78	4e-58	hypothetical protein PGTG_08435	0.53	gi|403167086|ref|XP_003326898.2|hypothetical protein PGTG_08435 [Puccinia graminis f. sp. tritici CRL 75-36-700-3] >gi|375166851|gb|EFP81679.2| hypothetical protein PGTG_08435 [Puccinia graminis f. sp. tritici CRL 75-36-700-3]	0.69	-	-	14.75	50.4	22.34	14.11	53.48	94.25	32.575	18.225	53.48	94.25	0.559478	0.609106	0.345623	0.567427	-	-	25201	1.4	28.4	41	30.6
CSEP0028	PTTG_26920T0	PTTG_26920	MQTTSAFAFITLLAYFPFPIHAREHAAFPNDYIMQHPLRWSNGYLPIYASADGKEVFHFTKKKLVPSRGNTTSVIADESYKTLFELVSSNDLCNWGSTYTEFEDPNQKGKTPKREYKMDPKALGNDVWRFNFLDDRSGARQYYKFKKNFTNLGGKIYKVDAGTPAKLVGLPEIKSEETPGGILLKRSRLLLFPLVMPHWLN	201	0.67	23	REHAAFPNDYIMQHPLRWSNGYLPIYASADGKEVFHFTKKKLVPSRGNTTSVIADESYKTLFELVSSNDLCNWGSTYTEFEDPNQKGKTPKREYKMDPKALGNDVWRFNFLDDRSGARQYYKFKKNFTNLGGKIYKVDAGTPAKLVGLPEIKSEETPGGILLKRSRLLLFPLVMPHWLN	Cytoplasm	0.49701	0	Tribe_0006	Tribe6	Pst	PST0821_17487	47.06	3e-42	hypothetical protein PGTG_08628	0.55	gi|331230393|ref|XP_003327861.1|hypothetical protein PGTG_08628 [Puccinia graminis f. sp. tritici CRL 75-36-700-3] >gi|309306851|gb|EFP83442.1| hypothetical protein PGTG_08628 [Puccinia graminis f. sp. tritici CRL 75-36-700-3]	0.61	-	-	4.47	1.03	2.58	6.82	3.33	4.5	2.75	4.7	3.33	4.5	1.70909	0.825826	0.611111	0.74	-	-	23011	0.5	30.9	39.8	29.4
CSEP0029	PTTG_28742T0	PTTG_28742	MQISSTFTLITLLAFFPFAIHAESDAEKPNPYPNDYIIIKPLKWVSDYLPIYEAEGKEAFRFSKYRLDPFNGMTFVALMDPSSKASFKLSSNNDNHCNDESKHEEDVKQKDNLPKRKFEKERRKRKGDVWRFNVLPDGQDVRQYYKYYYNNKNIGGSIYKEGNGQKDELVGLIRTQKRNLVWVDPNQNTETFTLSCANNSPVPEFATLLALVFAKASDC	219	0.83	23	ESDAEKPNPYPNDYIIIKPLKWVSDYLPIYEAEGKEAFRFSKYRLDPFNGMTFVALMDPSSKASFKLSSNNDNHCNDESKHEEDVKQKDNLPKRKFEKERRKRKGDVWRFNVLPDGQDVRQYYKYYYNNKNIGGSIYKEGNGQKDELVGLIRTQKRNLVWVDPNQNTETFTLSCANNSPVPEFATLLALVFAKASDC	Nucleus	0.83729	0	Tribe_0006	Tribe6	Pst	PST21_06735	39.73	2e-39	hypothetical protein PGTG_08628	0.5	gi|331230393|ref|XP_003327861.1|hypothetical protein PGTG_08628 [Puccinia graminis f. sp. tritici CRL 75-36-700-3] >gi|309306851|gb|EFP83442.1| hypothetical protein PGTG_08628 [Puccinia graminis f. sp. tritici CRL 75-36-700-3]	0.57	-	-	0.82	0	6.28	0	18.08	18.46	0.41	3.14	18.08	18.46	7.65854	0.022677	0.0222102	0.979415	-	-	25318	1.4	38.8	33.3	27.9
CSEP0030	PTTG_30106T0	PTTG_30106	MQIPSTLAFIAFLASFQFTIHAAKNPPLPNDYIIRQPFTWVNGYLPIYDAKGKEVFHFSKTAFIPSFGKTNTTIADGSFKVLFNLSSSTDNRCYDDTTYAEPADQNQKDESPKREFKRDVRAVRADVWRFNFLPDRSTTRQYYKFNQNAENMGGRIYKVGKGKKNELVGLLRNQKRKQAWLDNDPTKEVATFTLSCIDNAPLAEFVTLMALVFDKDVACRF	221	0.75	23	AKNPPLPNDYIIRQPFTWVNGYLPIYDAKGKEVFHFSKTAFIPSFGKTNTTIADGSFKVLFNLSSSTDNRCYDDTTYAEPADQNQKDESPKREFKRDVRAVRADVWRFNFLPDRSTTRQYYKFNQNAENMGGRIYKVGKGKKNELVGLLRNQKRKQAWLDNDPTKEVATFTLSCIDNAPLAEFVTLMALVFDKDVACRF	Cytoplasm	0.30953	4.2715e-48	Tribe_0006	Tribe6	Pst	PST21_06735	45.45	7e-48	hypothetical protein PGTG_22600	0.53	gi|403178606|ref|XP_003888648.1|hypothetical protein PGTG_22600 [Puccinia graminis f. sp. tritici CRL 75-36-700-3] >gi|375164233|gb|EHS62625.1| hypothetical protein PGTG_22600 [Puccinia graminis f. sp. tritici CRL 75-36-700-3]	0.58	-	-	12.94	2.2	5.76	0	40.78	30.57	7.57	2.88	40.78	30.57	0.380449	0.18563	0.247628	1.33399	-	-	25327	1.4	35.8	34.8	29.4
CSEP0031	PTTG_11740T0	PTTG_11740	MKVFSLNVTISLVVGMVFASQNSQNSVSKLVRRSNDKDHPPFTNTYIMNDKPDYSQGVLTIHYPNGALAYQFQKTYQDVRRGTSTTQVRDSSLQPVLFLNSQDDTCFKKSHFIEPNVTGAHNRVFKIDPRGLRSDEWTFSFIASWGEEISYRYRRNYFNKGGKLFETRKGGKEVQMCLLENQTRWESWLNPGRKGAAAFTLSCAATAAQVEAVTLMAMVLARADVCGI	228	0.71	20	SQNSQNSVSKLVRRSNDKDHPPFTNTYIMNDKPDYSQGVLTIHYPNGALAYQFQKTYQDVRRGTSTTQVRDSSLQPVLFLNSQDDTCFKKSHFIEPNVTGAHNRVFKIDPRGLRSDEWTFSFIASWGEEISYRYRRNYFNKGGKLFETRKGGKEVQMCLLENQTRWESWLNPGRKGAAAFTLSCAATAAQVEAVTLMAMVLARADVCGI	Membrane	0.40703	0	Tribe_0006	Tribe6	Pgt	PGTG_063280	74.35	2e-105	hypothetical protein PGTG_06328	0.53	gi|403164716|ref|XP_003316791.2|hypothetical protein PGTG_06328 [Puccinia graminis f. sp. tritici CRL 75-36-700-3] >gi|375165286|gb|EFP80372.2| hypothetical protein PGTG_06328 [Puccinia graminis f. sp. tritici CRL 75-36-700-3]	0.86	-	-	18.14	8.39	374.06	210.56	112.69	242.56	13.265	292.31	112.69	242.56	22.0362	0.117712	0.0546875	0.464586	4	7	25758	1.8	32.5	37.3	30.3
CSEP0032	PTTG_25316T0	PTTG_25316	MRLLDIFAAGMASLLVVSAFTTQTSSPSPSELVRRHHEHGTFTNIYIMRQGLDYSNGSLPVHNPDGSVAFLFDKVMRDYKNGISSTVVMNRNSNPLLQLKSQGDICKRKSYYIEPDVAGATHTRVEIDPRFWKADRWYFSFVAPSGEQFSYVFKRHYWDKGGEIFRERKGENDQEVAKLENQVRWEPWLTPRSTGTHTYTLSCTADSPVVGLVALMGLIMTRVHDCGL	228	0.77	20	FTTQTSSPSPSELVRRHHEHGTFTNIYIMRQGLDYSNGSLPVHNPDGSVAFLFDKVMRDYKNGISSTVVMNRNSNPLLQLKSQGDICKRKSYYIEPDVAGATHTRVEIDPRFWKADRWYFSFVAPSGEQFSYVFKRHYWDKGGEIFRERKGENDQEVAKLENQVRWEPWLTPRSTGTHTYTLSCTADSPVVGLVALMGLIMTRVHDCGL	Plastid	0.36008	0	Tribe_0006	Tribe6	Pgt	PGTG_063280	70.35	2e-101	hypothetical protein PGTG_14914	0.54	gi|331161689|ref|XP_003333492.1|hypothetical protein PGTG_14914 [Puccinia graminis f. sp. tritici CRL 75-36-700-3] >gi|309311682|gb|EFP89073.1| hypothetical protein PGTG_14914 [Puccinia graminis f. sp. tritici CRL 75-36-700-3]	0.77	-	-	10.88	30.09	2.59	0	2.43	5.99	20.485	1.295	2.43	5.99	0.063217	8.43004	3.41987	0.405676	-	-	25885	1.3	29	39.9	31.1
CSEP0033	PTTG_05509T0	PTTG_05509	MAVLSRRILFCVVLCTIGITHLALCSLEATALDRVTEQLPSCSLEDVAPIEHINHAESSSGSYQFGRVPEQLQETHTGLSLWNSMAKLEDEIVELLQFEHEYYPGPLKISMLPAPEQVKTINSFFRTFSDLESLNKSPTPSEAEIMLKVLQFLLLMRLEIQRTQRGASAVTEKIEIAKPTVVVDLVALHTKLLVHKLGNNFFDSFESVVPDITFLESGAAMGYFRGAITALPEEDKQSAVHAVLTTILAHEREIFPETVHRSTQFIKICTGFRNSKLLLPEHIATLVNILENPEAALGNSTGRRIQYQLVFYLFDSIKRDTNIMIEALKHSCDRGVFQSKLGFMGMYLKKYRNRFLDGRYKHTEQELSPMGSLARTYEPFRNWIFIVLHETFGHKTHSE…	463	0.75	26	SLEATALDRVTEQLPSCSLEDVAPIEHINHAESSSGSYQFGRVPEQLQETHTGLSLWNSMAKLEDEIVELLQFEHEYYPGPLKISMLPAPEQVKTINSFFRTFSDLESLNKSPTPSEAEIMLKVLQFLLLMRLEIQRTQRGASAVTEKIEIAKPTVVVDLVALHTKLLVHKLGNNFFDSFESVVPDITFLESGAAMGYFRGAITALPEEDKQSAVHAVLTTILAHEREIFPETVHRSTQFIKICTGFRNSKLLLPEHIATLVNILENPEAALGNSTGRRIQYQLVFYLFDSIKRDTNIMIEALKHSCDRGVFQSKLGFMGMYLKKYRNRFLDGRYKHTEQELSPMGSLARTYEPFRNWIFIVLHETFGHKTHSELHEEIGKARYDLWMRDLSNDELVQL…	Cytoplasm	0.55157	0	Tribe_0007	Tribe7	Pst	PST43_06046	28.13	3e-30	hypothetical protein PGTG_10159	0.46	gi|331232392|ref|XP_003328858.1|hypothetical protein PGTG_10159 [Puccinia graminis f. sp. tritici CRL 75-36-700-3] >gi|309307848|gb|EFP84439.1| hypothetical protein PGTG_10159 [Puccinia graminis f. sp. tritici CRL 75-36-700-3]	0.49	-	-	8	69.01	1.47	1.49	8.75	5.35	38.505	1.48	8.75	5.35	0.0384366	4.40057	7.1972	1.63551	-	-	52786	1.3	28.9	36.1	35
CSEP0034	PTTG_26766T1	PTTG_26766	MIPGRSLLILSAMLAAGIFPHSLMARGDPKTVIAGHLIGARSNHDYTRPGAYLSRRKSVGISASKTKIALTSRDRLVRSSFGRRHNPKEEMLGGGLGVGGGGGFGGGGGVGGGGGVGGGGGVGGLGVGGNVGVGAGGGLGLGGGLGGGLGGNLGGGIGGGGGGGGGGGGGGGGGGGGVGGGWSEGSAAGGGGGVGFASGGGGLQEASISVGSGGGGGTGSGAAYGGSGLSAGGGFSSGSSSIQESQTSGYSYSSSQSSSMNYQSMREACSGLVNKIKKCQNSLGGAAGIGGSAQAYFEASIQAIRELGAEIQAVLTSFHTCSECAGSQIVREFIRQPFHSSLPPAKPPIPLMSIQLPQSMDSYDQYRTL	369	0.64	26	RGDPKTVIAGHLIGARSNHDYTRPGAYLSRRKSVGISASKTKIALTSRDRLVRSSFGRRHNPKEEMLGGGLGVGGGGGFGGGGGVGGGGGVGGGGGVGGLGVGGNVGVGAGGGLGLGGGLGGGLGGNLGGGIGGGGGGGGGGGGGGGGGGGGVGGGWSEGSAAGGGGGVGFASGGGGLQEASISVGSGGGGGTGSGAAYGGSGLSAGGGFSSGSSSIQESQTSGYSYSSSQSSSMNYQSMREACSGLVNKIKKCQNSLGGAAGIGGSAQAYFEASIQAIRELGAEIQAVLTSFHTCSECAGSQIVREFIRQPFHSSLPPAKPPIPLMSIQLPQSMDSYDQYRTL	Plastid	0.3847	0	Tribe_0008	Tribe8	Pgt	PGTG_110790	43.96	4e-12	hypothetical protein PGTG_10160	-	-	-	-	-	0.14	0	0	0	0	0.79	0.07	0	0	0.79	0	-	0.0886076	0	-	-	34816	1.1	16.8	60.4	22.8
CSEP0035	PTTG_26766T0	PTTG_26766	MIPGRSLLILSAMLAAGIFPHSLMARGDPKTVIAGHLIGARSNHDYTRPGAYLSRRKSVGISASKTKIALTSRDRLVRSSFGRRHNPKEEMLGGGLGVGGGGGFGGGGGVGGGGGVGGGGGVGGLGVGGNVGVGAGGGLGLGGGLGGGLGGNLGGGIGGGGGGGGGGGGGGGGGGGGVGGGWSEGSAAGGGGGVGFASGGGGLQEASISVGSGGGGGTGSGAAYGGSGLSAGGGFSSGSSSIQESQTSGYSYSSSQSSSMNYQSMREACSGLVNKIKKCQNSLGGAAGIGGSAQAYFEASIQAIRELGAEIQAVLTSFHTCSECAGSQINLFGSPFTQVFLQLNHLFHSCRSNFPNQWTVMINTGLCSVDEVFSVFFSACEQKGLLLKVFIPNELGSLF…	417	0.64	26	RGDPKTVIAGHLIGARSNHDYTRPGAYLSRRKSVGISASKTKIALTSRDRLVRSSFGRRHNPKEEMLGGGLGVGGGGGFGGGGGVGGGGGVGGGGGVGGLGVGGNVGVGAGGGLGLGGGLGGGLGGNLGGGIGGGGGGGGGGGGGGGGGGGGVGGGWSEGSAAGGGGGVGFASGGGGLQEASISVGSGGGGGTGSGAAYGGSGLSAGGGFSSGSSSIQESQTSGYSYSSSQSSSMNYQSMREACSGLVNKIKKCQNSLGGAAGIGGSAQAYFEASIQAIRELGAEIQAVLTSFHTCSECAGSQINLFGSPFTQVFLQLNHLFHSCRSNFPNQWTVMINTGLCSVDEVFSVFFSACEQKGLLLKVFIPNELGSLFNKCGLQKAYSTMVQCGLQ	Plastid	0.48114	0	Tribe_0008	Tribe8	Pgt	PGTG_110790	43.96	3e-12	hypothetical protein PGTG_11079	0.78	gi|403170907|ref|XP_003330169.2|hypothetical protein PGTG_11079 [Puccinia graminis f. sp. tritici CRL 75-36-700-3] >gi|375168942|gb|EFP85750.2| hypothetical protein PGTG_11079 [Puccinia graminis f. sp. tritici CRL 75-36-700-3]	0.78	-	-	0.14	0	0	0	0	0.79	0.07	0	0	0.79	0	-	0.0886076	0	-	-	40046	2.2	17.8	55.6	26.6
CSEP0036	PTTG_11039T0	PTTG_11039	MLSSATLSIVLLLASATNALPNGFSQGYISRSYSGNYPIIAQPVQRSYYAEQQPYYGQQQAYFRQLQPDYGYDSDFPSGYQPYPAWGPDYGAPLAGQGYGYRSRTIYGDLPSAVSYLSLLLTLNLPYIDTRFLL	134	0.85	20	LPNGFSQGYISRSYSGNYPIIAQPVQRSYYAEQQPYYGQQQAYFRQLQPDYGYDSDFPSGYQPYPAWGPDYGAPLAGQGYGYRSRTIYGDLPSAVSYLSLLLTLNLPYIDTRFLL	Plastid	0.41213	0	Tribe_0008	Tribe8	Pgt	PGTG_102860	64.52	6e-23	hypothetical protein PGTG_10286	0.7	gi|331233146|ref|XP_003329234.1|hypothetical protein PGTG_10286 [Puccinia graminis f. sp. tritici CRL 75-36-700-3] >gi|309308216|gb|EFP84815.1| hypothetical protein PGTG_10286 [Puccinia graminis f. sp. tritici CRL 75-36-700-3]	0.7	-	-	0.52	2.04	0	0	3.92	0.18	1.28	0	3.92	0.18	0	0.326531	7.11111	21.7778	-	-	14939	0	21.6	54.5	23.9
CSEP0037	PTTG_11856T0	PTTG_11856	MVCGRMTLLVGVCAALSVSGLPAPQYVGTTRMGGGGYGGSQYGASGGGASGFNGGYSGGRDASEGQSSSSSFEQSSGTSSQSSGAASREYGAGAGAAAAVNGAAENAATGFGNGFAAASSGLGAGLGAGYGGGLGVGVGLGGGIGGGIGGGIGGGIGGGFVGGGGYNGGGGGYYGGGGGGGGGYSGGGGGYYGGGGGGGGGFVGGGGYGGGGGGYGGGGGGYGGGGGFGGGGGGYGSY	238	0.69	21	LPAPQYVGTTRMGGGGYGGSQYGASGGGASGFNGGYSGGRDASEGQSSSSSFEQSSGTSSQSSGAASREYGAGAGAAAAVNGAAENAATGFGNGFAAASSGLGAGLGAGYGGGLGVGVGLGGGIGGGIGGGIGGGIGGGFVGGGGYNGGGGGYYGGGGGGGGGYSGGGGGYYGGGGGGGGGFVGGGGYGGGGGGYGGGGGGYGGGGGFGGGGGGYGSY	Nucleus	0.62298	0	Tribe_0008	Tribe8	Pst	PST21_19193	47.54	6e-15	-	-	-	-	-	-	2.42	3	1.89	2.91	6.91	4.71	2.71	2.4	6.91	4.71	0.885609	0.392185	0.575372	1.46709	-	-	20116	0.8	8	77.7	14.3
CSEP0038	PTTG_07795T0	PTTG_07795	MLRNPGLISLTYLIFFINAIQSRVPGSSPLTNVMTRRAHSRLLPRKISDSNSHPQVIQDIHSLAGCPGEVCGTLAGDAVQPLLAGADECAQQDMADKLIDAAKSKLQDKAVQRKLIELAKIYRQTERNTFPDYSLPSTPDRNSLYCQKTPKNPELAGLFQKQSSSADPKLFFDPKSNGKSVQQGSDPRTKPLGGAKGQATPTNGPASTGDNSDDADGRNEAENGDDELEGTVESVSDDSPGIGSLNTLASNTRSPAEVQSDRELGVVQTSQPQKLSTSAQSSQASPGISETSSSTTAPLDKSAANDSSQLPTPKPKKSGKKVGRCRPKRRQV	332	0.6	23	RVPGSSPLTNVMTRRAHSRLLPRKISDSNSHPQVIQDIHSLAGCPGEVCGTLAGDAVQPLLAGADECAQQDMADKLIDAAKSKLQDKAVQRKLIELAKIYRQTERNTFPDYSLPSTPDRNSLYCQKTPKNPELAGLFQKQSSSADPKLFFDPKSNGKSVQQGSDPRTKPLGGAKGQATPTNGPASTGDNSDDADGRNEAENGDDELEGTVESVSDDSPGIGSLNTLASNTRSPAEVQSDRELGVVQTSQPQKLSTSAQSSQASPGISETSSSTTAPLDKSAANDSSQLPTPKPKKSGKKVGRCRPKRRQV	Nucleus	0.6889	0	Tribe_0009	Tribe9	Pst	PST21_18944	63.1	3e-97	hypothetical protein PGTG_17461	0.58	gi|403177682|ref|XP_003336143.2|hypothetical protein PGTG_17461 [Puccinia graminis f. sp. tritici CRL 75-36-700-3] >gi|375173159|gb|EFP91716.2| hypothetical protein PGTG_17461 [Puccinia graminis f. sp. tritici CRL 75-36-700-3]	0.73	-	-	137.87	30.69	16.59	33.61	32.01	16.19	84.28	25.1	32.01	16.19	0.297817	2.63293	5.20568	1.97715	-	-	35299	1.5	34.9	44.6	20.5
CSEP0039	PTTG_03568T0	PTTG_03568	MKAFFLFAICLQSLEAREVWSNDPSFPAHRLQRRRFSQESVPFHLFNIDGCPGQICGNLGGGSITPLLALKPPCDQQDYADKVIDAALDKTNGITDQSVRDRLIQVAKLYRVAERNTKPLYYPLQVGRYSLYCDKAPRHKELDGLVQKQDPTANGTIFFDPSKKDINDGTVLLGSQANTFPLGKVPKDFKPGNPPSGSAAGGSTQQSTGQTKPDDVTAESSKPGDQQNAVASDGDQTDKTKTDSSGSGSTEPPKEDSLDGGNQNSTLQNSQDPKNQNPNEVKTTESDNEIGGSCGGDDENKEESTTSSSEDQQKQQSVDSHGNIDTKTPDPTVSTSTTATQTGQDQNNVNSDGPQTTGGSGGDDLSSSSSNSEKTDDNSGSGDKPHAIKTTPAVPNLSS…	774	0.77	17	REVWSNDPSFPAHRLQRRRFSQESVPFHLFNIDGCPGQICGNLGGGSITPLLALKPPCDQQDYADKVIDAALDKTNGITDQSVRDRLIQVAKLYRVAERNTKPLYYPLQVGRYSLYCDKAPRHKELDGLVQKQDPTANGTIFFDPSKKDINDGTVLLGSQANTFPLGKVPKDFKPGNPPSGSAAGGSTQQSTGQTKPDDVTAESSKPGDQQNAVASDGDQTDKTKTDSSGSGSTEPPKEDSLDGGNQNSTLQNSQDPKNQNPNEVKTTESDNEIGGSCGGDDENKEESTTSSSEDQQKQQSVDSHGNIDTKTPDPTVSTSTTATQTGQDQNNVNSDGPQTTGGSGGDDLSSSSSNSEKTDDNSGSGDKPHAIKTTPAVPNLSSTSTQSASSTDPSNTGN…	Nucleus	0.85008	0	Tribe_0009	Tribe9	Pgt	PGTG_199850	43.98	4e-45	hypothetical protein MELLADRAFT_89857	0.56	gi|599404316|ref|XP_007412965.1|hypothetical protein MELLADRAFT_89857 [Melampsora larici-populina 98AG31] >gi|328854720|gb|EGG03851.1| hypothetical protein MELLADRAFT_89857 [Melampsora larici-populina 98AG31]	0.66	-	-	0.35	0.48	7.45	6.12	5.2	4.45	0.415	6.785	5.2	4.45	16.3494	0.0798077	0.0932584	1.16854	-	-	81821	1.4	37.7	45.1	17.2
CSEP0040	PTTG_29866T0	PTTG_29866	MKAFFLLAICLQSLEAREVWSNDPSFPAHRLQRRRFSQESIPFHLFNIDGCPGQICGNLGHLYQAFRLEVHPQFTHATKSPCFPINPTGGGSITPLLALKPPCDQQDYADKVIDAALDKTNGITDQSVRDRLIQVAKLYRVVSKSRKKYQATHYPLQVGRYSLYCDKAPRHKELDGLVQKQDPTANGTIFFDPSKKDINDGTVLLGSQANTFPFGKVPKDFKPGNPPSGSAAGGSTQQSTDQTKPDVTADSSKPGDQQNAVASDGDQTDRTKTDSSGSGSTDPPKENSLDGGNQNSTLQNSQDPKNQNPNEVKTTEPDNEIGGSCGGDDENKEESTTSSTEDHQKQQSVDSNGNTDTKTPDPTVSTSTTATQTGQDQNNVNPDGPQTTGGSGGDDLSSL…	805	0.81	17	REVWSNDPSFPAHRLQRRRFSQESIPFHLFNIDGCPGQICGNLGHLYQAFRLEVHPQFTHATKSPCFPINPTGGGSITPLLALKPPCDQQDYADKVIDAALDKTNGITDQSVRDRLIQVAKLYRVVSKSRKKYQATHYPLQVGRYSLYCDKAPRHKELDGLVQKQDPTANGTIFFDPSKKDINDGTVLLGSQANTFPFGKVPKDFKPGNPPSGSAAGGSTQQSTDQTKPDVTADSSKPGDQQNAVASDGDQTDRTKTDSSGSGSTDPPKENSLDGGNQNSTLQNSQDPKNQNPNEVKTTEPDNEIGGSCGGDDENKEESTTSSTEDHQKQQSVDSNGNTDTKTPDPTVSTSTTATQTGQDQNNVNPDGPQTTGGSGGDDLSSLSSNSEKTDDNSGSGNK…	Nucleus	0.74441	0	Tribe_0009	Tribe9	Pgt	PGTG_000140	49.38	5e-42	hypothetical protein PGTG_00014	0.5	gi|403157666|ref|XP_003307064.2|hypothetical protein PGTG_00014 [Puccinia graminis f. sp. tritici CRL 75-36-700-3] >gi|375163508|gb|EFP74058.2| hypothetical protein PGTG_00014 [Puccinia graminis f. sp. tritici CRL 75-36-700-3]	0.65	-	-	0.17	0.45	2.74	5.74	14.95	2.69	0.31	4.24	14.95	2.69	13.6774	0.0207358	0.115242	5.55762	-	-	85338	1.5	37.3	45.5	17.3
CSEP0041	PTTG_26482T0	PTTG_26482	MKAFFLFAICLQSLEAREVWSNDPSFPAHRLQRRRFSQESVPAHLFNIKNCPGQVCGNLGGGSITPLLALKPPCDQQDYADKVIDAALDKTNGITDQSVRDQLIKVAKLYRVAERNTKPLYYPLQVGRYSLYCDKAPKHKELDGLVQKQDPTANGTIFFDPSKKDINDGTVLLGSQANTFPFGKVPKDFKPGNPPSGSAAGGSTQQSTDQTKPDDVTTDSSKPGDQQHTVASNGDQTDQTKTGGSGSGSTDPPKENSLDGGNQNSTLQNSQDPKNQNPNEVKTTEPDNENGGTCGGDDENKEQSTTLSTEDQQKQQSVDSNGNTDTKTQDPTVSASTTATQTGQDQNTVKSDGPQTTGSSGGDDLTADPNLSSTSTQSTSSTDPSNTGNQEQSVNPNGK…	972	0.77	17	REVWSNDPSFPAHRLQRRRFSQESVPAHLFNIKNCPGQVCGNLGGGSITPLLALKPPCDQQDYADKVIDAALDKTNGITDQSVRDQLIKVAKLYRVAERNTKPLYYPLQVGRYSLYCDKAPKHKELDGLVQKQDPTANGTIFFDPSKKDINDGTVLLGSQANTFPFGKVPKDFKPGNPPSGSAAGGSTQQSTDQTKPDDVTTDSSKPGDQQHTVASNGDQTDQTKTGGSGSGSTDPPKENSLDGGNQNSTLQNSQDPKNQNPNEVKTTEPDNENGGTCGGDDENKEQSTTLSTEDQQKQQSVDSNGNTDTKTQDPTVSASTTATQTGQDQNTVKSDGPQTTGSSGGDDLTADPNLSSTSTQSTSSTDPSNTGNQEQSVNPNGKTETNTGGPTVNSSTEG…	Nucleus	0.58139	1.2118e-274	Tribe_0009	Tribe9	Pgt	PGTG_199850	46.3	1e-47	hypothetical protein MELLADRAFT_89857	0.56	gi|599404316|ref|XP_007412965.1|hypothetical protein MELLADRAFT_89857 [Melampsora larici-populina 98AG31] >gi|328854720|gb|EGG03851.1| hypothetical protein MELLADRAFT_89857 [Melampsora larici-populina 98AG31]	0.67	-	-	4.2	5.68	3.88	7.65	46.01	25.34	4.94	5.765	46.01	25.34	1.167	0.107368	0.194949	1.81571	-	-	101673	1.5	36.4	45.8	17.8
CSEP0042	PTTG_03980T0	PTTG_03980	MRCSLVLSLALSLLAIHGPDSTTGSCLKVGKNKLSMKQSRSTHHNRRNLCEWLHKGDKKEIDIKAKDPKESYQKKDDPSYGKGKKDDAQSDPSYGKEGGHEDPSKQENGGGSGKWNGDADPGKEAKAGDSKGDPSYGKTGDQEDPGKDEDEGDSESGNGDEDPAKGEEEDDPWGQGESDPDGKAGKGSGVGASDPGSSGSSGSDGYTK	208	0.65	22	GSCLKVGKNKLSMKQSRSTHHNRRNLCEWLHKGDKKEIDIKAKDPKESYQKKDDPSYGKGKKDDAQSDPSYGKEGGHEDPSKQENGGGSGKWNGDADPGKEAKAGDSKGDPSYGKTGDQEDPGKDEDEGDSESGNGDEDPAKGEEEDDPWGQGESDPDGKAGKGSGVGASDPGSSGSSGSDGYTK	Nucleus	0.85379	0	Tribe_0009	Tribe9	Pgt	PGTG_059500	61.97	1e-16	hypothetical protein PGTG_05950	0.7	gi|403163967|ref|XP_003316048.2|hypothetical protein PGTG_05950 [Puccinia graminis f. sp. tritici CRL 75-36-700-3] >gi|375164689|gb|EFP79629.2| hypothetical protein PGTG_05950 [Puccinia graminis f. sp. tritici CRL 75-36-700-3]	0.7	-	-	4.57	8.32	577.68	905.64	0.72	1.32	6.445	741.66	0.72	1.32	115.075	8.95139	4.88258	0.545455	-	-	21750	1.4	41.4	47.1	11.5
CSEP0043	PTTG_26944T0	PTTG_26944	MFKPAFILLVLALANNGLATPLPHGSQDSYSTPSTASSPADTVPSPPVPAPHDSAVSPSGHPAPVIQPPPKEGSIASSTNKPPKSSYSDAPAPAPVKPPSPGGSVVSPSAKPHDSNGAPSPAGSIASSTDKPPKSSYSDAPAPAPIKPPSPGASVVSPSAKPHDSNWAPSPAGSIASSTDKPPKSSYSDAPSPNGSAASPSGKPAKSDYSDSSAPPSPVGSVVSPSDKLPKDSYSNSAPPPTGSLASSSNKPPKGPYSDAPSPPGSRASPTEKPPKSNYSDTPSPVRSAVSPSSKPSHSNYGDTSAPAPAPPMPPANLDVKPPGKLSDDNYNKPSGPVASTPPPATSAVVSPSAQAPSPITPASDSTKEGYSNGAGPTTDAPQTGTAVSPTSRLGDGLP…	530	0.88	20	TPLPHGSQDSYSTPSTASSPADTVPSPPVPAPHDSAVSPSGHPAPVIQPPPKEGSIASSTNKPPKSSYSDAPAPAPVKPPSPGGSVVSPSAKPHDSNGAPSPAGSIASSTDKPPKSSYSDAPAPAPIKPPSPGASVVSPSAKPHDSNWAPSPAGSIASSTDKPPKSSYSDAPSPNGSAASPSGKPAKSDYSDSSAPPSPVGSVVSPSDKLPKDSYSNSAPPPTGSLASSSNKPPKGPYSDAPSPPGSRASPTEKPPKSNYSDTPSPVRSAVSPSSKPSHSNYGDTSAPAPAPPMPPANLDVKPPGKLSDDNYNKPSGPVASTPPPATSAVVSPSAQAPSPITPASDSTKEGYSNGAGPTTDAPQTGTAVSPTSRLGDGLPVATGAGGGPGATNGGFPGG…	Membrane	0.5081	0	Tribe_0009	Tribe9	Pgt	PGTG_046070	44.44	2e-29	-	-	-	-	-	-	3.98	7.17	4.86	4.99	22.92	10.85	5.575	4.925	22.92	10.85	0.883408	0.243237	0.513825	2.11244	-	-	51225	0	16.8	71.5	11.7
CSEP0044	PTTG_28654T0	PTTG_28654	MPRTTASLVCLVALAARQGNLAHAAAVSSSASSSSTAAATAGSTYMVNGQVVKSSSSSAQAGAGAYAYADSDGHQVEKHWSTSSTNGSKKKCDCEDKKKPCDKKQQDDGSLPVPGVSSGGDISPSGSNSPGSSYPTGGPSGYPSTPSDPSSVTSPSGSGYPSQQGSNCTDSATGSSSNCMPASNYPNSSPTPPSSGYPSVSSGGGDYPSGPSDRNNYPSVSSGGSDYPSSPSGGNNYPSVSSGGSDYPSGPSGGNNSPSDTSGGSGYPSGNSTYGPSTPGNVSPLPGTDYPSPSGDSTPSISSGGGSYPSGSSGGNAAPCNGTNSNGNGGSSLTSPQGSSYPSVSSGGNDYPPVSSGGNAYPSSSNGGSNYPSGSPSVSSGGGDVPPPVSSGSTDYPSH…	634	0.54	25	AHAAAVSSSASSSSTAAATAGSTYMVNGQVVKSSSSSAQAGAGAYAYADSDGHQVEKHWSTSSTNGSKKKCDCEDKKKPCDKKQQDDGSLPVPGVSSGGDISPSGSNSPGSSYPTGGPSGYPSTPSDPSSVTSPSGSGYPSQQGSNCTDSATGSSSNCMPASNYPNSSPTPPSSGYPSVSSGGGDYPSGPSDRNNYPSVSSGGSDYPSSPSGGNNYPSVSSGGSDYPSGPSGGNNSPSDTSGGSGYPSGNSTYGPSTPGNVSPLPGTDYPSPSGDSTPSISSGGGSYPSGSSGGNAAPCNGTNSNGNGGSSLTSPQGSSYPSVSSGGNDYPPVSSGGNAYPSSSNGGSNYPSGSPSVSSGGGDVPPPVSSGSTDYPSHPAGHNSTYPSTSGQTDCGCEK…	Plastid	0.43659	0	Tribe_0009	Tribe9	Pgt	PGTG_078090	62.8	8e-155	-	-	-	-	-	-	1	0.39	17.83	7.58	1.21	0.64	0.695	12.705	1.21	0.64	18.2806	0.57438	1.08594	1.89062	-	-	60860	1.7	16.3	73.8	9.9
CSEP0045	PTTG_07673T0	PTTG_07673	MRSYIYLSIVLCPLLLIDDAAAGAKNRRQIPGGGGSGGGYGSGSGGGYGSGSGGGYGSGSGGGYGTGSGSGYGAASGSAADASGYGSSSGGSGSGSGGAAYGSSGGSGGAYGSSGGSDGTYGSSGGSGGAYGGGSGTGSSAGSNSDPYGNMRQSNWYSLLESILETPLNSMPGLQPYSSQLQSITQSTSSSSFSQQNTSSVTTTSANTDQGSSGGNCDTKSYVTLSATSLSTLSTFFTRLDKFQTLCEQNGMHNTFSLVNETQTSVSKAMYSVVQLTATKEVTSCQIAPSQCAPAQEIQTYLTTFSEKMTTIEQTYTSESSSSQGTSCDPSMSGGNGGYGQHGSSSGVGGSTGYDLNASGSSNNLVGSSQGSSGGTYGSGASGDGSSNSGSSPGPASYG…	771	0.71	23	GAKNRRQIPGGGGSGGGYGSGSGGGYGSGSGGGYGSGSGGGYGTGSGSGYGAASGSAADASGYGSSSGGSGSGSGGAAYGSSGGSGGAYGSSGGSDGTYGSSGGSGGAYGGGSGTGSSAGSNSDPYGNMRQSNWYSLLESILETPLNSMPGLQPYSSQLQSITQSTSSSSFSQQNTSSVTTTSANTDQGSSGGNCDTKSYVTLSATSLSTLSTFFTRLDKFQTLCEQNGMHNTFSLVNETQTSVSKAMYSVVQLTATKEVTSCQIAPSQCAPAQEIQTYLTTFSEKMTTIEQTYTSESSSSQGTSCDPSMSGGNGGYGQHGSSSGVGGSTGYDLNASGSSNNLVGSSQGSSGGTYGSGASGDGSSNSGSSPGPASYGSGTGLQRRDFTKTVSNSSTADI…	Nucleus	0.54291	5.1016e-198	Tribe_0009	Tribe9	Pgt	PGTG_132650	76.4	6e-65	hypothetical protein PGTG_13265	0.84	gi|331237617|ref|XP_003331465.1|hypothetical protein PGTG_13265 [Puccinia graminis f. sp. tritici CRL 75-36-700-3] >gi|309310455|gb|EFP87046.1| hypothetical protein PGTG_13265 [Puccinia graminis f. sp. tritici CRL 75-36-700-3]	0.84	-	-	0.26	1.07	43.14	11.31	26.3	0.98	0.665	27.225	26.3	0.98	40.9398	0.0252852	0.678571	26.8367	-	-	74355	1.3	17.4	69.1	13.5
CSEP0046	PTTG_05616T0	PTTG_05616	MVSFSHLFTLLCVLVAVSRADDAASPKSEGVEEKWFFGNRYGLSSCFGTGFGLWGGYSPLYRGWAGMYNLNYLYGYQGFAYSPLLFVKATEGAQSVSRRAIALEDVEQLSRRSDTESVACATHGKAPQTFSVKNCLAAAQQLAEKKVSTATHGNCQLSLVHGTEKVAPGSITVKQLEAGVHNMLQACSKSADEKEASAKGAAKIDDKQAFMILSSPQ	217	0.89	21	DDAASPKSEGVEEKWFFGNRYGLSSCFGTGFGLWGGYSPLYRGWAGMYNLNYLYGYQGFAYSPLLFVKATEGAQSVSRRAIALEDVEQLSRRSDTESVACATHGKAPQTFSVKNCLAAAQQLAEKKVSTATHGNCQLSLVHGTEKVAPGSITVKQLEAGVHNMLQACSKSADEKEASAKGAAKIDDKQAFMILSSPQ	Cytoplasm	0.71104	0	Tribe_0010	Tribe10	Pst	PST130_06291	50.92	3e-56	hypothetical protein PGTG_18959	0.55	gi|331169497|ref|XP_003337365.1|hypothetical protein PGTG_18959 [Puccinia graminis f. sp. tritici CRL 75-36-700-3] >gi|309316355|gb|EFP92946.1| hypothetical protein PGTG_18959 [Puccinia graminis f. sp. tritici CRL 75-36-700-3]	0.68	-	-	0.48	4.64	110.03	4.62	1.38	2.4	2.56	57.325	1.38	2.4	22.3926	1.85507	1.06667	0.575	-	-	23296	2.8	26.3	45.2	28.6
CSEP0047	PTTG_25398T0	PTTG_25398	MVSLAYLLTIAVVLATVTRAEEVTGGWLSPWMSGLYGGCSAYSFLGPFYNGTLFAKAADSATSVSRRAISLDSDLLFRRANDEQVSCKSNTGETHSFSTQDCLGAARQLAENSLSKASVGACTLTLVSPKDRVLAKDVFSAALEKATRSMLKACADSSTHKQAHPTADKEVDHKQVAMLLSKTA	184	0.89	21	EEVTGGWLSPWMSGLYGGCSAYSFLGPFYNGTLFAKAADSATSVSRRAISLDSDLLFRRANDEQVSCKSNTGETHSFSTQDCLGAARQLAENSLSKASVGACTLTLVSPKDRVLAKDVFSAALEKATRSMLKACADSSTHKQAHPTADKEVDHKQVAMLLSKTA	Plastid	0.51921	0	Tribe_0010	Tribe10	Pst	PST21_19448	38.36	5e-35	hypothetical protein PGTG_08911	0.49	gi|331228935|ref|XP_003327134.1|hypothetical protein PGTG_08911 [Puccinia graminis f. sp. tritici CRL 75-36-700-3] >gi|309306116|gb|EFP82715.1| hypothetical protein PGTG_08911 [Puccinia graminis f. sp. tritici CRL 75-36-700-3]	0.49	-	-	0	0	0	0	0	0	0	0	0	0	-	-	-	-	-	-	19522	2.7	16.5	46.7	28.8
CSEP0048	PTTG_03570T0	PTTG_03570	MVSFAHLFTLLCVLVAASRADDSSTNKPQSVDEKWLFRGGVMSPYFGNGYNLWGGYNSWYSRWYSIYNTNFYGYQCFNYIPGYFVKATEEAHSVNRRAIPRDVQHLSRRIAGESVACATHGKPEQIFTVKDCLSAANHLVEKKVSTATQGTCTLSLVHGTDKVAPGAITAKELEQGVHNILKACSQPANEKAAAGKENAKIDDQQAVMLLSSPQ	214	0.9	21	DDSSTNKPQSVDEKWLFRGGVMSPYFGNGYNLWGGYNSWYSRWYSIYNTNFYGYQCFNYIPGYFVKATEEAHSVNRRAIPRDVQHLSRRIAGESVACATHGKPEQIFTVKDCLSAANHLVEKKVSTATQGTCTLSLVHGTDKVAPGAITAKELEQGVHNILKACSQPANEKAAAGKENAKIDDQQAVMLLSSPQ	Membrane	0.36814	0	Tribe_0010	Tribe10	Pgt	PGTG_189590	47.69	1e-52	hypothetical protein PGTG_18959	0.55	gi|331169497|ref|XP_003337365.1|hypothetical protein PGTG_18959 [Puccinia graminis f. sp. tritici CRL 75-36-700-3] >gi|309316355|gb|EFP92946.1| hypothetical protein PGTG_18959 [Puccinia graminis f. sp. tritici CRL 75-36-700-3]	0.64	-	-	2.73	8.99	429.4	35.62	2.11	1.41	5.86	232.51	2.11	1.41	39.6775	2.77725	4.15603	1.49645	-	-	23533	2.8	28.5	43.5	28
CSEP0049	PTTG_05290T0	PTTG_05290	MVSFSHLFTLLCVLVAVSRADDAATPKSEGVEEKWYFGNRYGLSSCYGTGFGLWGGYSPLYRSWAGLFNLNYLYGYQGFAYSPLLFVKATEGAQSVSRRAIALDDAEQLSRRSDTESVACATHGKAPQVFSVKHCLAAAHQLVEKKVSTATSGNCQLSLVHGTEKVAPGSITVKDLEAGVQNMLKACSKSTNENEAPAKATAKLDDKLAVMLLSSPQ	217	0.89	21	DDAATPKSEGVEEKWYFGNRYGLSSCYGTGFGLWGGYSPLYRSWAGLFNLNYLYGYQGFAYSPLLFVKATEGAQSVSRRAIALDDAEQLSRRSDTESVACATHGKAPQVFSVKHCLAAAHQLVEKKVSTATSGNCQLSLVHGTEKVAPGSITVKDLEAGVQNMLKACSKSTNENEAPAKATAKLDDKLAVMLLSSPQ	Cytoplasm	0.57044	0	Tribe_0010	Tribe10	Pst	PST130_06291	49.08	2e-54	hypothetical protein PGTG_18959	0.54	gi|331169497|ref|XP_003337365.1|hypothetical protein PGTG_18959 [Puccinia graminis f. sp. tritici CRL 75-36-700-3] >gi|309316355|gb|EFP92946.1| hypothetical protein PGTG_18959 [Puccinia graminis f. sp. tritici CRL 75-36-700-3]	0.66	-	-	0.47	2.16	125.72	7.15	215.75	13.39	1.315	66.435	215.75	13.39	50.5209	0.00609502	0.0982076	16.1128	-	-	23288	2.8	25.4	45.6	29
CSEP0050	PTTG_05614T0	PTTG_05614	MVSFSHLFTLLCVLVAVARADDAAGPKSEGVEEKWFFGNRYGLSSCFGTGFGLWGGYSPLYRGWAGMYNLNYLYGYQGFAYSPLLFVKATEGAQSVSRRAIALEDVEQLSRRSDTESVACATHGKAPQTFSVKNCLAAAHQLAEKKVSTATHGNCQLSLVHGTEKVAPGSITVKQLEAGVHNMLQACSKSADEKEAPAKGAAKIDDKQAFMILSSPQ	217	0.92	21	DDAAGPKSEGVEEKWFFGNRYGLSSCFGTGFGLWGGYSPLYRGWAGMYNLNYLYGYQGFAYSPLLFVKATEGAQSVSRRAIALEDVEQLSRRSDTESVACATHGKAPQTFSVKNCLAAAHQLAEKKVSTATHGNCQLSLVHGTEKVAPGSITVKQLEAGVHNMLQACSKSADEKEAPAKGAAKIDDKQAFMILSSPQ	Cytoplasm	0.62344	0	Tribe_0010	Tribe10	Pst	PST130_06291	50	3e-56	hypothetical protein PGTG_18959	0.55	gi|331169497|ref|XP_003337365.1|hypothetical protein PGTG_18959 [Puccinia graminis f. sp. tritici CRL 75-36-700-3] >gi|309316355|gb|EFP92946.1| hypothetical protein PGTG_18959 [Puccinia graminis f. sp. tritici CRL 75-36-700-3]	0.67	-	-	2.74	5.93	180.54	24.53	3.56	25.28	4.335	102.535	3.56	25.28	23.6528	1.2177	0.171479	0.140823	-	-	23269	2.8	25.8	45.6	28.6
CSEP0051	PTTG_10405T0	PTTG_10405	MVSFSHLFTLLCVLVAVSRADDAASPKSEVVEEKWFFGNRYGLSSCFGTGFGLWGGYSPLYRGWAGMYNLNYLYGYQGFAYSPLLFVKATEGAQSVSRRAIALEDVEQLSRRSDTESVACATHGKAPQTFSVKNCLAAAQQLAEKKVSTATHGNCQLSLVHGTEKVAPGSITVKQLEAGVHNMLQACSKSADEKEAPAKGAAKIDDKQAFMILSSPQ	217	0.89	21	DDAASPKSEVVEEKWFFGNRYGLSSCFGTGFGLWGGYSPLYRGWAGMYNLNYLYGYQGFAYSPLLFVKATEGAQSVSRRAIALEDVEQLSRRSDTESVACATHGKAPQTFSVKNCLAAAQQLAEKKVSTATHGNCQLSLVHGTEKVAPGSITVKQLEAGVHNMLQACSKSADEKEAPAKGAAKIDDKQAFMILSSPQ	Cytoplasm	0.66223	0	Tribe_0010	Tribe10	Pst	PST130_06291	50.46	2e-55	hypothetical protein PGTG_18959	0.55	gi|331169497|ref|XP_003337365.1|hypothetical protein PGTG_18959 [Puccinia graminis f. sp. tritici CRL 75-36-700-3] >gi|309316355|gb|EFP92946.1| hypothetical protein PGTG_18959 [Puccinia graminis f. sp. tritici CRL 75-36-700-3]	0.67	-	-	0.97	0.53	176.69	27.31	7.35	4.54	0.75	102	7.35	4.54	136	0.102041	0.165198	1.61894	-	-	23348	2.8	26.3	44.7	29
CSEP0052	PTTG_25232T0	PTTG_25232	MVSFSHLFTLICVLVAVSRADDAASLKSEGVEEKWFFGNRYGLSSCFGTGFGLWGGYNPLYRSWAGIYNLNYLYGYQGFTYSPLLFVKATEGAQSVSRRAIALDDAEQLGRRSDTESVNCATHGKAPQTFSVKHCLAAAQELAEKKVSTATHGSCQLSLVHGTEKVAPGSITVKQLEAGVHNMLQACSKSADEKEAPAKGAAKIDDKQAFMILSSPQ	217	0.86	21	DDAASLKSEGVEEKWFFGNRYGLSSCFGTGFGLWGGYNPLYRSWAGIYNLNYLYGYQGFTYSPLLFVKATEGAQSVSRRAIALDDAEQLGRRSDTESVNCATHGKAPQTFSVKHCLAAAQELAEKKVSTATHGSCQLSLVHGTEKVAPGSITVKQLEAGVHNMLQACSKSADEKEAPAKGAAKIDDKQAFMILSSPQ	Cytoplasm	0.59882	0	Tribe_0010	Tribe10	Pst	PST130_06291	50	4e-55	hypothetical protein PGTG_18959	0.55	gi|331169497|ref|XP_003337365.1|hypothetical protein PGTG_18959 [Puccinia graminis f. sp. tritici CRL 75-36-700-3] >gi|309316355|gb|EFP92946.1| hypothetical protein PGTG_18959 [Puccinia graminis f. sp. tritici CRL 75-36-700-3]	0.68	-	-	0.95	3.22	168.63	28.78	0.57	0.67	2.085	98.705	0.57	0.67	47.3405	3.65789	3.11194	0.850746	-	-	23359	2.8	26.3	45.2	28.6
CSEP0053	PTTG_28226T0	PTTG_28226	MVSFSYLFTLLCVLVAVARADDAASPKSEGVEEKWFFGNRYGLSSCFGTGFGLWGGYSPLYRGWAGMYNLNYLYGYQGFAYSPLLFVKATEGTQSVSRRAIALEDVEQLSRRSDTESVACATHGKAPQTFSVKNCLAAAHQLAEKKVSTATHGNCQLSLVHGTEKVAPGSITVKQLEAGVHNMLQACSKSADEKEAPAKGAPKIDDKQAFMILSSPQ	217	0.91	21	DDAASPKSEGVEEKWFFGNRYGLSSCFGTGFGLWGGYSPLYRGWAGMYNLNYLYGYQGFAYSPLLFVKATEGTQSVSRRAIALEDVEQLSRRSDTESVACATHGKAPQTFSVKNCLAAAHQLAEKKVSTATHGNCQLSLVHGTEKVAPGSITVKQLEAGVHNMLQACSKSADEKEAPAKGAPKIDDKQAFMILSSPQ	Cytoplasm	0.60756	0	Tribe_0010	Tribe10	Pst	PST130_06291	50.46	2e-56	hypothetical protein PGTG_18959	0.55	gi|331169497|ref|XP_003337365.1|hypothetical protein PGTG_18959 [Puccinia graminis f. sp. tritici CRL 75-36-700-3] >gi|309316355|gb|EFP92946.1| hypothetical protein PGTG_18959 [Puccinia graminis f. sp. tritici CRL 75-36-700-3]	0.67	-	-	1.95	3.29	218.52	42.71	4.9	10.32	2.62	130.615	4.9	10.32	49.8531	0.534694	0.253876	0.474806	-	-	23381	2.8	25.8	45.6	28.6
CSEP0054	PTTG_29314T0	PTTG_29314	MVSFSQLFTLLCVLVAVSRADDAASPKSEGVEEKWFFGNRYGLSSCFGTGFGLWGGYSPLYRGWAGMYNLNYLYGYQGFAYSPLLFVKATEGAQSVSRRAIALEDVEQLSRRSDTESVACATHGKAPQTFSVKNCLAAAHQLAEKKVSTATHGNCQLSLVHGTEKVAPGSITVKQLEAGVHNMLQACSKSADEKEASAKGAAKIDDKQAFMILSSPQ	217	0.85	21	DDAASPKSEGVEEKWFFGNRYGLSSCFGTGFGLWGGYSPLYRGWAGMYNLNYLYGYQGFAYSPLLFVKATEGAQSVSRRAIALEDVEQLSRRSDTESVACATHGKAPQTFSVKNCLAAAHQLAEKKVSTATHGNCQLSLVHGTEKVAPGSITVKQLEAGVHNMLQACSKSADEKEASAKGAAKIDDKQAFMILSSPQ	Cytoplasm	0.62536	0	Tribe_0010	Tribe10	Pst	PST130_06291	51.38	9e-57	hypothetical protein PGTG_18959	0.54	gi|331169497|ref|XP_003337365.1|hypothetical protein PGTG_18959 [Puccinia graminis f. sp. tritici CRL 75-36-700-3] >gi|309316355|gb|EFP92946.1| hypothetical protein PGTG_18959 [Puccinia graminis f. sp. tritici CRL 75-36-700-3]	0.67	-	-	2.35	3.97	176.78	24.62	1.71	2.06	3.16	100.7	1.71	2.06	31.8671	1.84795	1.53398	0.830097	-	-	23296	2.8	26.3	45.2	28.6
CSEP0055	PTTG_29644T0	PTTG_29644	MVSFSHLFTLICILVAVSRADDAASPKSEGVEEKWFFGNRYGLSSCYGTGFGLWGGYNPLYRNWAGMYNLNYLYGYQGFAYSPLLFVKATEGAQSVSRRAIALEDVEQLSRRSDTESVACATHGKAPQTFSVKNCLAAAQQLAEKKVSTATHGNCQLSLVHGTEKVAPGSITVKQLEAGVHNMLQACSKSADEKEAPAKGAAKIDDKQAFMILSSPQ	217	0.88	21	DDAASPKSEGVEEKWFFGNRYGLSSCYGTGFGLWGGYNPLYRNWAGMYNLNYLYGYQGFAYSPLLFVKATEGAQSVSRRAIALEDVEQLSRRSDTESVACATHGKAPQTFSVKNCLAAAQQLAEKKVSTATHGNCQLSLVHGTEKVAPGSITVKQLEAGVHNMLQACSKSADEKEAPAKGAAKIDDKQAFMILSSPQ	Cytoplasm	0.59166	0	Tribe_0010	Tribe10	Pst	PST130_06291	49.08	8e-55	hypothetical protein PGTG_18959	0.55	gi|331169497|ref|XP_003337365.1|hypothetical protein PGTG_18959 [Puccinia graminis f. sp. tritici CRL 75-36-700-3] >gi|309316355|gb|EFP92946.1| hypothetical protein PGTG_18959 [Puccinia graminis f. sp. tritici CRL 75-36-700-3]	0.68	-	-	0	0	0	0	0	0	0	0	0	0	-	-	-	-	-	-	23420	2.8	27.2	44.7	28.1
CSEP0056	PTTG_05087T0	PTTG_05087	MVSLAYLLTIVAVLVAVTRAEEVTGGKKSDDVESKWLAGLGFGLSPYSYMGWGMPLMGVGSWLSPWMSGLYGGCSAYSFLGPFYNGMLFAKAADLATSVSRRAISLDSDLLFRRANDELVSCKSNTGETHSFSTQDCLGAARQLAEKSLSKASVGACTLTLVSPKDRVLAKDVSSAALEKAARSMLKACADSSTHDQAHPTADKEVDHKQVAMLLSRTA	219	0.92	21	EEVTGGKKSDDVESKWLAGLGFGLSPYSYMGWGMPLMGVGSWLSPWMSGLYGGCSAYSFLGPFYNGMLFAKAADLATSVSRRAISLDSDLLFRRANDELVSCKSNTGETHSFSTQDCLGAARQLAEKSLSKASVGACTLTLVSPKDRVLAKDVSSAALEKAARSMLKACADSSTHDQAHPTADKEVDHKQVAMLLSRTA	Nucleus	0.44356	8.2358e-40	Tribe_0010	Tribe10	Pst	PST21_19448	42.99	2e-43	hypothetical protein PGTG_17173	0.54	gi|331166202|ref|XP_003335735.1|hypothetical protein PGTG_17173 [Puccinia graminis f. sp. tritici CRL 75-36-700-3] >gi|309314725|gb|EFP91316.1| hypothetical protein PGTG_17173 [Puccinia graminis f. sp. tritici CRL 75-36-700-3]	0.56	-	-	1.14	159.05	42.51	6.81	3.73	5.02	80.095	24.66	3.73	5.02	0.307884	21.4732	15.9552	0.743028	-	-	23230	2.3	22.8	46.1	31.1
CSEP0057	PTTG_05620T0	PTTG_05620	MVSFSQLFTLLCVLVAVSRADDAASPKSEGVEEKWFFGNRYGLSSCYGTGFGLWGGYSPLYRSWAGMYNLNYLYGYQGFAYSPLLFVKATEGAQSVSRRAIALEDAEQLSRRSATESVACATHGKAPQTFIVKHCLAAAQQLVEKKVSTATHGSCQLSLVHGTEKVAPGSITVKQLEAGVHNMLQACSESADEKEASAKGGAKLDDKQAVMILSSPQSA	219	0.85	21	DDAASPKSEGVEEKWFFGNRYGLSSCYGTGFGLWGGYSPLYRSWAGMYNLNYLYGYQGFAYSPLLFVKATEGAQSVSRRAIALEDAEQLSRRSATESVACATHGKAPQTFIVKHCLAAAQQLVEKKVSTATHGSCQLSLVHGTEKVAPGSITVKQLEAGVHNMLQACSESADEKEASAKGGAKLDDKQAVMILSSPQSA	Cytoplasm	0.58832	0	Tribe_0010	Tribe10	Pgt	PGTG_189590	49.77	3e-54	hypothetical protein PGTG_18959	0.54	gi|331169497|ref|XP_003337365.1|hypothetical protein PGTG_18959 [Puccinia graminis f. sp. tritici CRL 75-36-700-3] >gi|309316355|gb|EFP92946.1| hypothetical protein PGTG_18959 [Puccinia graminis f. sp. tritici CRL 75-36-700-3]	0.68	-	-	0.77	5.12	139.29	43.36	0.57	0.59	2.945	91.325	0.57	0.59	31.0102	5.16667	4.99153	0.966102	-	-	23408	2.7	25.1	46.6	28.3
CSEP0058	PTTG_05844T0	PTTG_05844	MVSFAHLISLLFVLVAISRADEKASPKTEDVDEKFFWGGFGRNGWGMGSGYYLYNTWPVFYNRYTTFLGGPCYGYSLFPYRFMYNGFFVKASDGAQSVSRRAISLDAEQLFRRDTGHSVTCSTHGEAPKTFLVKDCLDAVHQLVEKKISTASHGTCKLALANGKEKVAPGLIPAKDLEKGVHGILKACATPATAEKETAEGKSSPKDDDKQIVMLLTSA	219	0.91	21	DEKASPKTEDVDEKFFWGGFGRNGWGMGSGYYLYNTWPVFYNRYTTFLGGPCYGYSLFPYRFMYNGFFVKASDGAQSVSRRAISLDAEQLFRRDTGHSVTCSTHGEAPKTFLVKDCLDAVHQLVEKKISTASHGTCKLALANGKEKVAPGLIPAKDLEKGVHGILKACATPATAEKETAEGKSSPKDDDKQIVMLLTSA	Cytoplasm	0.30306	3.8792e-35	Tribe_0010	Tribe10	Pgt	PGTG_189610	57.47	7e-68	hypothetical protein PGTG_18959	0.57	gi|331169497|ref|XP_003337365.1|hypothetical protein PGTG_18959 [Puccinia graminis f. sp. tritici CRL 75-36-700-3] >gi|309316355|gb|EFP92946.1| hypothetical protein PGTG_18959 [Puccinia graminis f. sp. tritici CRL 75-36-700-3]	0.68	-	-	1.06	0.6	82.99	9.7	0.89	2.23	0.83	46.345	0.89	2.23	55.8373	0.932584	0.372197	0.399103	-	-	23969	2.3	26.5	43.8	29.7
CSEP0059	PTTG_27955T0	PTTG_27955	MVSLAYLLTILAVFVAVTRAEEVTGGKKSDDVESKWLAGLGFGLSPYSYMGWGMPLMGVGSWLSPWMSGLYGGCSAYSFLGPFYNGMLFAKAADSATSVSRRAISLDSDLLFRRANDEQVSCKSNTGETHSFSTQDCLGAARQLAEKSLSKASVGACTLTLVSPKDRVLAKDVSSAALEKATRSMLKACADSSTHDQAHPTADKEVDHKQVAMLLSRTA	219	0.93	21	EEVTGGKKSDDVESKWLAGLGFGLSPYSYMGWGMPLMGVGSWLSPWMSGLYGGCSAYSFLGPFYNGMLFAKAADSATSVSRRAISLDSDLLFRRANDEQVSCKSNTGETHSFSTQDCLGAARQLAEKSLSKASVGACTLTLVSPKDRVLAKDVSSAALEKATRSMLKACADSSTHDQAHPTADKEVDHKQVAMLLSRTA	Nucleus	0.54379	1.0352e-199	Tribe_0010	Tribe10	Pst	PST130_06305	43.81	4e-42	hypothetical protein PGTG_17173	0.56	gi|331166202|ref|XP_003335735.1|hypothetical protein PGTG_17173 [Puccinia graminis f. sp. tritici CRL 75-36-700-3] >gi|309314725|gb|EFP91316.1| hypothetical protein PGTG_17173 [Puccinia graminis f. sp. tritici CRL 75-36-700-3]	0.58	-	-	5.06	1.88	54.83	2.15	0.78	0.23	3.47	28.49	0.78	0.23	8.21037	4.44872	15.087	3.3913	-	-	23297	2.3	23.3	46.6	30.1
CSEP0060	PTTG_27959T0	PTTG_27959	MVSLAYLLTILAVFVAVTRAEEVTGGKKSDDVESKWLAGLGFGLSPYSYMGWGMPLMGVGSWLSPWMSGLYGGCSAYSFLGPFYNGMLFAKAADSATSVSRRAISLDSDLLFRRANDEQVSCKSNTGETHSFSTQDCLGAARQLAEKSLSKASVGACTLTLVSPKDRVLAKDVSSAALEKATRSMLKACADSSTHDQAHPAADKEVDHKQVAMLLSRTA	219	0.93	21	EEVTGGKKSDDVESKWLAGLGFGLSPYSYMGWGMPLMGVGSWLSPWMSGLYGGCSAYSFLGPFYNGMLFAKAADSATSVSRRAISLDSDLLFRRANDEQVSCKSNTGETHSFSTQDCLGAARQLAEKSLSKASVGACTLTLVSPKDRVLAKDVSSAALEKATRSMLKACADSSTHDQAHPAADKEVDHKQVAMLLSRTA	Nucleus	0.5511	5.9567e-214	Tribe_0010	Tribe10	Pst	PST21_19448	42.08	8e-42	hypothetical protein PGTG_17173	0.56	gi|331166202|ref|XP_003335735.1|hypothetical protein PGTG_17173 [Puccinia graminis f. sp. tritici CRL 75-36-700-3] >gi|309314725|gb|EFP91316.1| hypothetical protein PGTG_17173 [Puccinia graminis f. sp. tritici CRL 75-36-700-3]	0.58	-	-	0	0	0	0	0	0	0	0	0	0	-	-	-	-	-	-	23267	2.3	23.3	46.6	30.1
CSEP0061	PTTG_01781T0	PTTG_01781	MICVKFTYLLAASSLLAVASAEESNAPKAEAVEEKYVYGGVSAGGLRTSYCGIGWGVPVTYNWMTGSGAVSAFTVIQRPRRWFKDIGDSALSTSRRSLSIEPENLSRRDDSNTVHCKDNIGHVDHFVVADCVKAVESLVAKKTSSAACGTCSAKLVTPQGPVAPSKAPVDELKNLAISTLQACGANKSSAPARRSPADVSVAGDQLVAMIFQKGNGQTCA	220	0.85	22	EESNAPKAEAVEEKYVYGGVSAGGLRTSYCGIGWGVPVTYNWMTGSGAVSAFTVIQRPRRWFKDIGDSALSTSRRSLSIEPENLSRRDDSNTVHCKDNIGHVDHFVVADCVKAVESLVAKKTSSAACGTCSAKLVTPQGPVAPSKAPVDELKNLAISTLQACGANKSSAPARRSPADVSVAGDQLVAMIFQKGNGQTCA	Cytoplasm	0.40515	0	Tribe_0010	Tribe10	Pst	PST43_04812	48.23	4e-49	hypothetical protein PGTG_06910	0.42	gi|331226076|ref|XP_003325708.1|hypothetical protein PGTG_06910 [Puccinia graminis f. sp. tritici CRL 75-36-700-3] >gi|309304698|gb|EFP81289.1| hypothetical protein PGTG_06910 [Puccinia graminis f. sp. tritici CRL 75-36-700-3]	0.42	-	-	0.39	1.76	40.48	8.99	0.41	0.18	1.075	24.735	0.41	0.18	23.0093	2.62195	5.97222	2.27778	-	-	23018	3.6	25.5	45.9	28.6
CSEP0062	PTTG_05834T0	PTTG_05834	MVSFAHLITLLSVLVAISRADEIKAGPKSEEVDEKFFWGGGGFGFNNRWGMGSGYYLYNTLPGFYSRYTNFLGGPCYGYSVFPNRLALYNGFFAKATDGAQSVSRRAISLDAEQLFRRDAGHSVTCSTHGEAPKTFFVEHCLNAAHQLADNKVSTASHGTCKLALANSNEKVAPGQISTKDLEKGVHGIMQACATPQKENAEGAHAGKVDEKQIVMLMTHTGA	223	0.9	21	EEVDEKFFWGGGGFGFNNRWGMGSGYYLYNTLPGFYSRYTNFLGGPCYGYSVFPNRLALYNGFFAKATDGAQSVSRRAISLDAEQLFRRDAGHSVTCSTHGEAPKTFFVEHCLNAAHQLADNKVSTASHGTCKLALANSNEKVAPGQISTKDLEKGVHGIMQACATPQKENAEGAHAGKVDEKQIVMLMTHTGA	Cytoplasm	0.69881	0	Tribe_0010	Tribe10	Pgt	PGTG_189590	59.09	2e-68	hypothetical protein PGTG_18961	0.58	gi|331169501|ref|XP_003337367.1|hypothetical protein PGTG_18961 [Puccinia graminis f. sp. tritici CRL 75-36-700-3] >gi|309316357|gb|EFP92948.1| hypothetical protein PGTG_18961 [Puccinia graminis f. sp. tritici CRL 75-36-700-3]	0.69	-	-	1.65	3.78	143.43	26.79	9.79	13.57	2.715	85.11	9.79	13.57	31.3481	0.277324	0.200074	0.721444	2	4	16064	2.2	26.5	45.7	27.8
CSEP0063	PTTG_25643T0	PTTG_25643	MFSPSLVRLSLLALIGQLVLADDPAGKTFKCSLYTGANTTHAKCNERPDVVCKQGCTGYVTAEGCQPNADPTAPPAGPPSTQKCEIGFGRNTAAARVVMAQLPAKRIVTVVLQPNSPG	118	0.9	22	DDPAGKTFKCSLYTGANTTHAKCNERPDVVCKQGCTGYVTAEGCQPNADPTAPPAGPPSTQKCEIGFGRNTAAARVVMAQLPAKRIVTVVLQPNSPG	Membrane	0.30096	6.4136e-98	Tribe_0011	Tribe11	Pgt	PGTG_142450	46.6	6e-19	-	-	-	-	-	-	7.13	176.03	239.14	38.28	54.68	11.76	91.58	138.71	54.68	11.76	1.51463	1.67484	7.78741	4.64966	-	-	12254	5.1	16.6	46.6	28.8
CSEP0064	PTTG_11693T0	PTTG_11693	MNAAPYALLCLAAAAANVAAVGEKMKCSTYAAVGAKGFTCNDRSDIICTEGCKSFVTITNCTLPSYPKKPVTTELCTIGYGRDTAAAKACITGQGSFRCTGTTTGYGSCFGCVPYDKVSWAK	122	0.67	21	VGEKMKCSTYAAVGAKGFTCNDRSDIICTEGCKSFVTITNCTLPSYPKKPVTTELCTIGYGRDTAAAKACITGQGSFRCTGTTTGYGSCFGCVPYDKVSWAK	Membrane	0.33064	4.5217e-189	Tribe_0011	Tribe11	Pst	PST43_10751	64.75	3e-43	hypothetical protein PGTG_20495	0.7	gi|331252895|ref|XP_003338955.1|hypothetical protein PGTG_20495 [Puccinia graminis f. sp. tritici CRL 75-36-700-3] >gi|309317948|gb|EFP94539.1| hypothetical protein PGTG_20495 [Puccinia graminis f. sp. tritici CRL 75-36-700-3]	0.9	-	-	2547.66	4318.67	44.26	45.1	51.83	619.03	3433.16	44.68	51.83	619.03	0.0130142	66.239	5.54604	0.0837278	-	-	12610	9	19.7	51.6	28.7
CSEP0065	PTTG_05518T0	PTTG_05518	MALRSIIIASLVVAVFSTGVFTTENDELPHDQDCTWYTDANTTSATCNGVPGMRCTGGCTGHVTARNCTTSHEINVQEPPLTTEKCTVSYGRSSATMAVCLTEHQSFTCYGSPSGKARCKGCSGP	125	0.8	23	TENDELPHDQDCTWYTDANTTSATCNGVPGMRCTGGCTGHVTARNCTTSHEINVQEPPLTTEKCTVSYGRSSATMAVCLTEHQSFTCYGSPSGKARCKGCSGP	Cytoplasm	0.68503	0	Tribe_0011	Tribe11	Pgt	PGTG_124660	67.48	2e-42	secreted protein	0.62	gi|331236541|ref|XP_003330929.1|hypothetical protein PGTG_11666 [Puccinia graminis f. sp. tritici CRL 75-36-700-3] >gi|309309919|gb|EFP86510.1| hypothetical protein PGTG_11666 [Puccinia graminis f. sp. tritici CRL 75-36-700-3]	0.8	-	-	1.61	3.5	113.72	10.62	29.12	28.32	2.555	62.17	29.12	28.32	24.3327	0.0877404	0.0902189	1.02825	-	-	13176	8	20.8	51.2	28
CSEP0066	PTTG_25642T0	PTTG_25642	MFSPSLVRLSLLALIGQLVLATPNDDPEERTQSCFYYSGANTTQASCNENPHVVCKKGCTGYVTAEGCQPTGNPSTQPTDAPSTQYCEIGFGRDSAVSKVCQTKTQTYLCSGKTTGAAQCHGCVQS	126	0.91	22	TPNDDPEERTQSCFYYSGANTTQASCNENPHVVCKKGCTGYVTAEGCQPTGNPSTQPTDAPSTQYCEIGFGRDSAVSKVCQTKTQTYLCSGKTTGAAQCHGCVQS	Membrane	0.41489	0	Tribe_0011	Tribe11	Pgt	PGTG_142450	48	2e-27	secreted protein	0.57	gi|331161353|ref|XP_003333325.1|hypothetical protein PGTG_14165 [Puccinia graminis f. sp. tritici CRL 75-36-700-3] >gi|309312315|gb|EFP88906.1| hypothetical protein PGTG_14165 [Puccinia graminis f. sp. tritici CRL 75-36-700-3]	0.62	-	-	1.51	1.51	1.49	0	21.39	8.18	1.51	0.745	21.39	8.18	0.493377	0.0705937	0.184597	2.61491	-	-	13295	7.9	25.4	49.2	25.4
CSEP0067	PTTG_28933T0	PTTG_28933	MHSSRLTLPVLAFIGQVVSAASVTSADDTPRQCFYYTGANTNSATCNEVPDLICTGGCRRGSYVTAEGCRSNDGSPESAAASLTPQNCTVGFGRDTAAAKACLTETKGYSCNGKTSGFALCYGCVKTRTTYHVPSPPEDYPPSWLNQSLTNPIPGSGR	158	0.83	21	ASVTSADDTPRQCFYYTGANTNSATCNEVPDLICTGGCRRGSYVTAEGCRSNDGSPESAAASLTPQNCTVGFGRDTAAAKACLTETKGYSCNGKTSGFALCYGCVKTRTTYHVPSPPEDYPPSWLNQSLTNPIPGSGR	Membrane	0.43477	0	Tribe_0011	Tribe11	Pst	PST0821_09831	59.59	2e-42	secreted protein	0.6	gi|403173030|ref|XP_003332136.2|hypothetical protein PGTG_13503 [Puccinia graminis f. sp. tritici CRL 75-36-700-3] >gi|375170097|gb|EFP87717.2| hypothetical protein PGTG_13503 [Puccinia graminis f. sp. tritici CRL 75-36-700-3]	0.77	-	-	1.91	2	213.7	135.37	10.78	14.52	1.955	174.535	10.78	14.52	89.2762	0.181354	0.134642	0.742424	-	-	16515	6.3	22.2	54.4	23.4
CSEP0068	PTTG_25672T0	PTTG_25672	MLFTTSSLSNVVLFFGFGSRVVFGDKDHKDDDEDCQIYTDARSPTATCNGIYKCAGGCTGYVTATNCTRSQEPNDLRPPLTTEQCTIGYGKSSATMAICINEYASFTCYGPARGKAECKRCVNFNQQTPNSPPPQPFGNSQGGPNTTPIVDTNGPKRPRSSGTRIRTNAFILSLGTIFSATFL	183	0.61	25	DKDHKDDDEDCQIYTDARSPTATCNGIYKCAGGCTGYVTATNCTRSQEPNDLRPPLTTEQCTIGYGKSSATMAICINEYASFTCYGPARGKAECKRCVNFNQQTPNSPPPQPFGNSQGGPNTTPIVDTNGPKRPRSSGTRIRTNAFILSLGTIFSATFL	Nucleus	0.8477	0	Tribe_0011	Tribe11	Pgt	PGTG_124610	71.58	5e-71	hypothetical protein PGTG_11661	0.71	gi|403171729|ref|XP_003330916.2|hypothetical protein PGTG_11661 [Puccinia graminis f. sp. tritici CRL 75-36-700-3] >gi|375169313|gb|EFP86505.2| hypothetical protein PGTG_11661 [Puccinia graminis f. sp. tritici CRL 75-36-700-3]	0.77	-	-	2.93	64.22	0.61	0	30.46	84.65	33.575	0.305	30.46	84.65	0.00908414	1.10227	0.396633	0.359835	-	-	19691	5.5	27.3	47	25.7
CSEP0069	PTTG_12337T0	PTTG_12337	MHRAAINLVLFGLSLFSSLESSLAHHSPNKLLKTRAPDNNEPKNGTSKPCQTYYSANTPHAVCNGDRSMMCLAGCTGGVVAQNCQLNSSSPLTTETCSVAFSQTSETAYLCNTPQGAYTCQGPQTGGVVCHNCVSTPNGVLPSNTTSTSAIPGHSNSTNEHDSQDTSSDSSKVTFSTTMALPGLLSIFISAAIATLL	197	0.74	25	HHSPNKLLKTRAPDNNEPKNGTSKPCQTYYSANTPHAVCNGDRSMMCLAGCTGGVVAQNCQLNSSSPLTTETCSVAFSQTSETAYLCNTPQGAYTCQGPQTGGVVCHNCVSTPNGVLPSNTTSTSAIPGHSNSTNEHDSQDTSSDSSKVTFSTTMALPGLLSIFISAAIATLL	Membrane	0.38267	0	Tribe_0011	Tribe11	Pgt	PGTG_202470	67.32	1e-62	secreted protein	0.65	gi|331252312|ref|XP_003338718.1|hypothetical protein PGTG_20167 [Puccinia graminis f. sp. tritici CRL 75-36-700-3] >gi|309317708|gb|EFP94299.1| hypothetical protein PGTG_20167 [Puccinia graminis f. sp. tritici CRL 75-36-700-3]	0.85	-	-	27.33	121.34	5.71	0	12.87	4.07	74.335	2.855	12.87	4.07	0.0384072	5.77584	18.2641	3.16216	-	-	20456	5.1	20.8	52.8	26.4
CSEP0070	PTTG_12337T1	PTTG_12337	MHRAAINLVLFGLSLFSSLESSLAHHSPNKLLKTRAPDNNEPKNGTSKPCQTYYSANTPHAVCNGDRSMMCLAGCTGGVVAQNCQLNSSSPLTTETCSVAFSQTSETAYLCNTPQGAYTCQGPQTGGVVCHNCVSTPNGVLPSNTTSTSAIPGHSNSTNEHDSQDTSSDSSKVTFSTTMALPGLLSIFISAAIATLL	197	0.74	25	HHSPNKLLKTRAPDNNEPKNGTSKPCQTYYSANTPHAVCNGDRSMMCLAGCTGGVVAQNCQLNSSSPLTTETCSVAFSQTSETAYLCNTPQGAYTCQGPQTGGVVCHNCVSTPNGVLPSNTTSTSAIPGHSNSTNEHDSQDTSSDSSKVTFSTTMALPGLLSIFISAAIATLL	Membrane	0.35453	2.0527e-273	Tribe_0011	Tribe11	Pgt	PGTG_202470	67.32	1e-62	secreted protein	0.65	gi|331252312|ref|XP_003338718.1|hypothetical protein PGTG_20167 [Puccinia graminis f. sp. tritici CRL 75-36-700-3] >gi|309317708|gb|EFP94299.1| hypothetical protein PGTG_20167 [Puccinia graminis f. sp. tritici CRL 75-36-700-3]	0.85	-	-	27.33	121.34	5.71	0	12.87	4.07	74.335	2.855	12.87	4.07	0.0384072	5.77584	18.2641	3.16216	-	-	20456	5.1	20.8	52.8	26.4
CSEP0071	PTTG_08526T0	PTTG_08526	MAFHPITIASLFVAVLFSSGVLAEGKTAAPWDQDCWWYDNANSTAASCNGVRNRVCAGGCTGYVTATNCTTSHKMDDPKPPLTTEKCTVSYGRSSATMSICVAENRSFICYGRPTGRARCKGCSESGSSGNGNDGKGKGNGENDGSGDKSAPGGSPTDKNAPPQTNSTTGSTSTPPTTTSSPTDGNADPPKQEASPKSSSGASLGWNGFSLAVATFLSSFFFQ	223	0.9	16	LFSSGVLAEGKTAAPWDQDCWWYDNANSTAASCNGVRNRVCAGGCTGYVTATNCTTSHKMDDPKPPLTTEKCTVSYGRSSATMSICVAENRSFICYGRPTGRARCKGCSESGSSGNGNDGKGKGNGENDGSGDKSAPGGSPTDKNAPPQTNSTTGSTSTPPTTTSSPTDGNADPPKQEASPKSSSGASLGWNGFSLAVATFLSSFFFQ	Membrane	0.37602	0	Tribe_0011	Tribe11	Pgt	PGTG_124660	46.62	1e-49	hypothetical protein PGTG_11666	0.72	gi|331236541|ref|XP_003330929.1|hypothetical protein PGTG_11666 [Puccinia graminis f. sp. tritici CRL 75-36-700-3] >gi|309309919|gb|EFP86510.1| hypothetical protein PGTG_11666 [Puccinia graminis f. sp. tritici CRL 75-36-700-3]	0.77	-	-	2.61	7.35	1.06	0	28.4	34.68	4.98	0.53	28.4	34.68	0.106426	0.175352	0.143599	0.818916	-	-	22861	4.5	23.8	55.6	20.6
CSEP0072	PTTG_10178T0	PTTG_10178	MIRASVILLCVFLLGAAVSASRDPATGYSLGKKPTDSWIAKASPTASPGIQAAECSHNTRMSNQKFAWFKIDPSKVNQNGSTYGTCYATTIAPSESQLENNSGYDVFFWQNSGGRSGTGTGPIRDPNTGEPGYEDDSGKFHLGNPPNNGGYKSSKGRTKIPGAHHARVRTGADINNSRTGNGLARIGEIGK	191	0.86	21	SRDPATGYSLGKKPTDSWIAKASPTASPGIQAAECSHNTRMSNQKFAWFKIDPSKVNQNGSTYGTCYATTIAPSESQLENNSGYDVFFWQNSGGRSGTGTGPIRDPNTGEPGYEDDSGKFHLGNPPNNGGYKSSKGRTKIPGAHHARVRTGADINNSRTGNGLARIGEIGK	Nucleus	0.62185	0	Tribe_0012	Tribe12	Pgt	PGTG_008450	74	3e-67	small secreted protein	0.55	gi|403159297|ref|XP_003319933.2|hypothetical protein PGTG_00845 [Puccinia graminis f. sp. tritici CRL 75-36-700-3] >gi|375168036|gb|EFP75514.2| hypothetical protein PGTG_00845 [Puccinia graminis f. sp. tritici CRL 75-36-700-3]	0.88	-	F:molecular_function; P:biological_process; C:cellular_component; F:transferase activity, transferring phosphorus-containing groups	0	0	0	0	0	0	0	0	0	0	-	-	-	-	-	-	20144	1.6	28.3	51.3	20.4
CSEP0073	PTTG_05427T0	PTTG_05427	MTICKKMTSFFWLVLCILSHFASANWDEATGHLRDFKPSNDWLSRNRLQLFATFTVQHADDNYHGCPYGICCAYTVLPSPRDFVADFTNAHSFFWHNLGGMPGLGTNPIRDPQTGQPGYETSDGVFHVGPPNSRLRQNGHDSHYPGFRLPPAWPRVGYPDWMTKQPAHPKCGVPNGPNRDPGQQRGGQYKPAPAVAYSPPKISRLPIYLGPRANSLAGQ	219	0.92	25	NWDEATGHLRDFKPSNDWLSRNRLQLFATFTVQHADDNYHGCPYGICCAYTVLPSPRDFVADFTNAHSFFWHNLGGMPGLGTNPIRDPQTGQPGYETSDGVFHVGPPNSRLRQNGHDSHYPGFRLPPAWPRVGYPDWMTKQPAHPKCGVPNGPNRDPGQQRGGQYKPAPAVAYSPPKISRLPIYLGPRANSLAGQ	Cytoplasm	0.50811	0	Tribe_0012	Tribe12	Pst	PST0821_01398	55.82	5e-74	secreted protein	0.52	gi|403178844|ref|XP_003337209.2|hypothetical protein PGTG_18569 [Puccinia graminis f. sp. tritici CRL 75-36-700-3] >gi|375164502|gb|EFP92790.2| hypothetical protein PGTG_18569 [Puccinia graminis f. sp. tritici CRL 75-36-700-3]	0.7	-	-	0	0	0	0	0	0	0	0	0	0	-	-	-	-	-	-	16377	2.7	25.6	48	26.5
CSEP0074	PTTG_00522T0	PTTG_00522	MKCVMTSLSLMALLAVQLVLANWDPATGHLYNYRPSQQWMNQHKSGARCFNAIQVAECAQNTRLSYPNVQLFATFNVDHSDDNYHGCPYGSCCAYTTLPSPSDMEADFTNYHSFFWHGLGGISGPGTNPIANPQTGAFGYETSDGKFHEGKPDVSKEQKSHDSNYPGFKLPPAWSKVNYPAEASRPAHPKCGRANGQNLDPGQVQGSYGNYKPAPASAYKAPPTRLV	227	0.9	22	NWDPATGHLYNYRPSQQWMNQHKSGARCFNAIQVAECAQNTRLSYPNVQLFATFNVDHSDDNYHGCPYGSCCAYTTLPSPSDMEADFTNYHSFFWHGLGGISGPGTNPIANPQTGAFGYETSDGKFHEGKPDVSKEQKSHDSNYPGFKLPPAWSKVNYPAEASRPAHPKCGRANGQNLDPGQVQGSYGNYKPAPASAYKAPPTRLV	Nucleus	0.75242	0	Tribe_0012	Tribe12	Pst	PST43_17014	82.13	1e-101	small secreted protein	0.56	gi|403175208|ref|XP_003334062.2|hypothetical protein PGTG_15606 [Puccinia graminis f. sp. tritici CRL 75-36-700-3] >gi|375171501|gb|EFP89643.2| hypothetical protein PGTG_15606 [Puccinia graminis f. sp. tritici CRL 75-36-700-3]	0.94	-	F:molecular_function; P:biological_process; C:cellular_component	0	0	0	0	0	0	0	0	0	0	-	-	-	-	-	-	16798	3.1	26.9	50.2	22.9
CSEP0075	PTTG_25256T0	PTTG_25256	MKCAMISLSLMALLSVQLVLANWDPATGHLYNYRPSQQWMNQHKSGARCFNAIQVAECAQNTRLSYPNVQLFATFNVDHSDDNYHGCPYGSCCAYTTLPSPSDMEADFTNYHSFFWHGLGGISGPGTNPIANPQTGAFGYETSDGKFHEGKPDVSKEQKSHDSNYPGFKLPPAWSKVNYPAEASRPAHPKCGRANGQNLDPGQVQGSYGNYKPAPASSYKAPPTRLV	227	0.91	22	NWDPATGHLYNYRPSQQWMNQHKSGARCFNAIQVAECAQNTRLSYPNVQLFATFNVDHSDDNYHGCPYGSCCAYTTLPSPSDMEADFTNYHSFFWHGLGGISGPGTNPIANPQTGAFGYETSDGKFHEGKPDVSKEQKSHDSNYPGFKLPPAWSKVNYPAEASRPAHPKCGRANGQNLDPGQVQGSYGNYKPAPASSYKAPPTRLV	Nucleus	0.76582	0	Tribe_0012	Tribe12	Pst	PST43_17014	82.61	7e-102	small secreted protein	0.54	gi|403175208|ref|XP_003334062.2|hypothetical protein PGTG_15606 [Puccinia graminis f. sp. tritici CRL 75-36-700-3] >gi|375171501|gb|EFP89643.2| hypothetical protein PGTG_15606 [Puccinia graminis f. sp. tritici CRL 75-36-700-3]	0.94	-	F:molecular_function; P:biological_process; C:cellular_component	0	0	0	0	0	0	0	0	0	0	-	-	-	-	-	-	16814	3.1	26.9	50.2	22.9
CSEP0076	PTTG_00528T0	PTTG_00528	MSIFQQFITSSLMVVFFAGLASANWDPATGHLYNYRPSKSWISQQKGARCFKDVQVAECAQNTRLSYPHVQLFATFEVEHSKDKNHGCPYGTCCGFSDLPSPSDMEADEANYHSFFWHDLGGISGPGTNPIANPQTGAFGYESSAGKYHEGKADVSNMQKGHDSNYPGFKLPPAWSHFNYPTGASQSGQPKCGTADGENLDPGQKPGSYGNYKPSRGSSKTSPDNSGSYTSRHNRGSYTSPDNSD	165	0.82	16	VFFAGLASANWDPATGHLYNYRPSKSWISQQKGARCFKDVQVAECAQNTRLSYPHVQLFATFEVEHSKDKNHGCPYGTCCGFSDLPSPSDMEADEANYHSFFWHDLGGISGPGTNPIANPQTGAFGYESSAGKYHEGKADVSNMQKGHDSNYPGFKLPPAWSHFNYPTGASQSGQPKCGTADGENLDPGQKPGSYGNYKPSRGSSKTSPDNSGSYTSRHNRGSYTSPDNSD	Nucleus	0.6601	0	Tribe_0012	Tribe12	Pgt	PGTG_156230	86.18	4e-110	small secreted protein	0.54	gi|403175226|ref|XP_003334079.2|hypothetical protein PGTG_15623 [Puccinia graminis f. sp. tritici CRL 75-36-700-3] >gi|375171509|gb|EFP89660.2| hypothetical protein PGTG_15623 [Puccinia graminis f. sp. tritici CRL 75-36-700-3]	0.89	-	F:molecular_function; P:biological_process; C:cellular_component	0.96	3.24	190.74	40.63	0.25	0.29	2.1	115.685	0.25	0.29	55.0881	8.4	7.24138	0.862069	-	-	26595	2.4	27.8	52.7	19.6
CSEP0077	PTTG_00740T0	PTTG_00740	MAHIVAACIFWSLLIFGRASSLSVKPPYLDPKTTKATLGGLVYVSGNQNVSGRFQFSSPEESDWVNIVISMRGLLQFNQTEGFAYHVHEHAVVDGNCSSALGHFKVLTPKPSCKSEVPDYCQPAELAIRHGNLPGLVDVFTLRYNDNAIELTGPNSIIGKSVVIHGANKTRLACGNIDTWTPGAKA	186	0.88	22	MAHIVAACIFWSLLIFGRASSLSVKPPYLDPKTTKATLGGLVYVSGNQNVSGRFQFSSPEESDWVNIVISMRGLLQFNQTEGFAYHVHEHAVVDGNCSSALGHFKVLTPKPSCKSEVPDYCQPAELAIRHGNLPGLVDVFTLRYNDNAIELTGPNSIIGKSVVIHGANKTRLACGNIDTWTPGAKA	Plastid	0.65062	0	Tribe_0013	Tribe13	Pgt	PGTG_056670	76.88	1e-82	cu zn superoxide dismutase	0.54	gi|331222182|ref|XP_003323765.1|copper/zinc superoxide dismutase [Puccinia graminis f. sp. tritici CRL 75-36-700-3] >gi|309302755|gb|EFP79346.1| copper/zinc superoxide dismutase [Puccinia graminis f. sp. tritici CRL 75-36-700-3]	0.85	-	P:biological_process; F:ion binding	0.7	10.57	76.47	7.82	33.61	1.16	5.635	42.145	33.61	1.16	7.47915	0.167658	4.85776	28.9741	-	-	20074	2.7	16.2	43	32.8
CSEP0078	PTTG_03035T0	PTTG_03035	MRFSFISGSVWLFLCKYSQGHPQTPQTPFQPSTLRSGAQPMHARAILMSPIGAPIYGLVEFRGTNLTDVQVEVIVYGLDNLLPHTEHAYHIHTNPIGADGNCEAAGGHLTPNGIPDSVPCNPSLPRACQEGDLSGKHGLLPGGKRVVHLAYTDNTLNFNAPENGIVGRGLVIHDGKARIACGNIVMMRN	189	0.59	21	HPQTPQTPFQPSTLRSGAQPMHARAILMSPIGAPIYGLVEFRGTNLTDVQVEVIVYGLDNLLPHTEHAYHIHTNPIGADGNCEAAGGHLTPNGIPDSVPCNPSLPRACQEGDLSGKHGLLPGGKRVVHLAYTDNTLNFNAPENGIVGRGLVIHDGKARIACGNIVMMRN	Peroxisome	0.96826	1.8617e-14	Tribe_0013	Tribe13	Pgt	PGTG_090130	62.9	4e-64	copper zinc superoxide dismutase	0.52	gi|331229627|ref|XP_003327479.1|copper/zinc superoxide dismutase [Puccinia graminis f. sp. tritici CRL 75-36-700-3] >gi|309306469|gb|EFP83060.1| copper/zinc superoxide dismutase [Puccinia graminis f. sp. tritici CRL 75-36-700-3]	0.73	-	P:biological_process; F:ion binding	0.36	0.49	0	0	1.64	1.05	0.425	0	1.64	1.05	0	0.259146	0.404762	1.5619	-	-	20274	2.6	23.8	45.5	30.7
CSEP0079	PTTG_04104T0	PTTG_04104	MFHFGSRLSVQIALCISVLGLVQGLSLVGLDNASSGSDIARASFTGLGITATFKFSSNPSTSATRVDVSVTGLRSGFDNPYHIHSYGVGVNSNCTATGPHFNPTKALAGHCDPANPKLCEIGDLAGKHGNLLSRQSVFSTTYEDSSLQLSRTGGGIFYRSIVIHGPNKIKLACGTIIPTAASPAEKIVGDLL	192	0.85	25	LSLVGLDNASSGSDIARASFTGLGITATFKFSSNPSTSATRVDVSVTGLRSGFDNPYHIHSYGVGVNSNCTATGPHFNPTKALAGHCDPANPKLCEIGDLAGKHGNLLSRQSVFSTTYEDSSLQLSRTGGGIFYRSIVIHGPNKIKLACGTIIPTAASPAEKIVGDLL	Plastid	0.78	0	Tribe_0013	Tribe13	Pst	PST877_03198	38.73	2e-21	copper zinc superoxide dismutase	0.52	gi|403166094|ref|XP_003326004.2|copper/zinc superoxide dismutase [Puccinia graminis f. sp. tritici CRL 75-36-700-3] >gi|375166066|gb|EFP81585.2| copper/zinc superoxide dismutase [Puccinia graminis f. sp. tritici CRL 75-36-700-3]	0.79	-	P:biological_process; F:ion binding	172.97	2028.81	5.93	7.7	0.53	25.94	1100.89	6.815	0.53	25.94	0.00619045	2077.15	42.4399	0.0204318	-	-	19929	2.6	19.8	49.5	30.7
CSEP0080	PTTG_28661T0	PTTG_28661	MFYSKSKWILVGLLAAIVDLSSAHPAGQPPSTPKYPTTAKATLNAKGFEAVFTFLLLHSGTSLTSLHITGYATVPFPLTGVHLTYSGVPDGQDFDYSIHEKPIAHGDEIECKDVGDLWNPTKSTYKGSDEFKCKPEQPAYCESGNLSGKHRKLKHIPDSNSNYFDPSLRFGYSELGIFGKSIVVYDPTGTPVTCATIVPHDP	202	0.86	16	AAIVDLSSAHPAGQPPSTPKYPTTAKATLNAKGFEAVFTFLLLHSGTSLTSLHITGYATVPFPLTGVHLTYSGVPDGQDFDYSIHEKPIAHGDEIECKDVGDLWNPTKSTYKGSDEFKCKPEQPAYCESGNLSGKHRKLKHIPDSNSNYFDPSLRFGYSELGIFGKSIVVYDPTGTPVTCATIVPHDP	Plastid	0.50688	0	Tribe_0013	Tribe13	Pst	PST0821_05161	37.96	2e-29	copper zinc superoxide dismutase	0.53	gi|403166085|ref|XP_003325998.2|hypothetical protein PGTG_07828 [Puccinia graminis f. sp. tritici CRL 75-36-700-3] >gi|375166062|gb|EFP81579.2| hypothetical protein PGTG_07828 [Puccinia graminis f. sp. tritici CRL 75-36-700-3]	0.57	-	F:ion binding; P:biological_process	0	0	2.14	3.29	0.3	1.51	0	2.715	0.3	1.51	-	0	0	0.198675	-	-	21941	2	22.3	50.5	27.2
CSEP0081	PTTG_00741T0	PTTG_00741	MLSPFLISLALFVNANLFGLTNANSQATNGPAPSTGAPSALSASANLTGHFNVSGQIHFALQPESNAVAVSISINGLNALNSSAAYAYHIHTNPISADGNCSSALGHLDPLAVTDGLVCNPQISQYCQEGDLASRHGKLNGSEPSLNLAYIDDYLRFWPQPFSILGRSVVVHLPNSTRIACGNITSTIDGTATVDGAPTFTSSNYTTQYSSQAPPAPPAKFEPFNGSTPNPAVLSQFSLPSPLPTVQMLPNIMLGTNATTRTVNGKTEQAILPAAVNATSPFTYTPGAALPSQNDTSVGNTTTVGNNGKGGSKQGASSGVERMTPSLIFTILAGLCISIYM	341	0.7	16	NLFGLTNANSQATNGPAPSTGAPSALSASANLTGHFNVSGQIHFALQPESNAVAVSISINGLNALNSSAAYAYHIHTNPISADGNCSSALGHLDPLAVTDGLVCNPQISQYCQEGDLASRHGKLNGSEPSLNLAYIDDYLRFWPQPFSILGRSVVVHLPNSTRIACGNITSTIDGTATVDGAPTFTSSNYTTQYSSQAPPAPPAKFEPFNGSTPNPAVLSQFSLPSPLPTVQMLPNIMLGTNATTRTVNGKTEQAILPAAVNATSPFTYTPGAALPSQNDTSVGNTTTVGNNGKGGSKQGASSGVERMTPSLIFTILAGLCISIYM	Plastid	0.75475	0	Tribe_0013	Tribe13	Pgt	PGTG_056750	82.08	3e-160	superoxide dismutase	0.51	gi|331222198|ref|XP_003323773.1|hypothetical protein PGTG_05675 [Puccinia graminis f. sp. tritici CRL 75-36-700-3] >gi|403163718|ref|XP_003890229.1| hypothetical protein, variant [Puccinia graminis f. sp. tritici CRL 75-36-700-3] >gi|309302763|gb|EFP79354.1| hypothetical protein PGTG_05675 [Puccinia graminis f. sp. tritici CRL 75-36-700-3] >gi|375164422|gb|EHS62683.1| hypothetical protein, varian…	0.89	-	P:biological_process; F:ion binding	1584.14	2129.71	78.41	15.03	13.15	161.72	1856.93	46.72	13.15	161.72	0.0251599	141.211	11.4823	0.0813134	-	-	35174	1.5	20.2	53.1	26.7
CSEP0082	PTTG_28659T0	PTTG_28659	MNPQIVKSVNGLGLVFFIFACVPAIVRGAGTPRPIPKPGPTPGPVSCAVQITSTLGITGFVEFKPVSGGVQVSMIVDGLRKEAHACHVHVNAVQINGGNVVNCPSAGANFDLLGKTPNCPVGSPQNNCQTGDLTGKGGKLNPLTAGGRAQPRPYVDKVLKMTDLSGKSVVVHDPANGNFIACGNIFCV	188	0.78	29	AGTPRPIPKPGPTPGPVSCAVQITSTLGITGFVEFKPVSGGVQVSMIVDGLRKEAHACHVHVNAVQINGGNVVNCPSAGANFDLLGKTPNCPVGSPQNNCQTGDLTGKGGKLNPLTAGGRAQPRPYVDKVLKMTDLSGKSVVVHDPANGNFIACGNIFCV	Plastid	0.50223	0	Tribe_0013	Tribe13	Pst	PST21_12171	41.05	4e-25	copper zinc superoxide dismutase	0.57	gi|331226664|ref|XP_003326001.1|copper/zinc superoxide dismutase [Puccinia graminis f. sp. tritici CRL 75-36-700-3] >gi|309304991|gb|EFP81582.1| copper/zinc superoxide dismutase [Puccinia graminis f. sp. tritici CRL 75-36-700-3]	0.62	-	F:ion binding; P:biological_process	0.46	0.57	14.1	20.85	1.27	0.19	0.515	17.475	1.27	0.19	33.932	0.405512	2.71053	6.68421	-	-	19258	4.3	23.4	42.6	34
CSEP0083	PTTG_04103T0	PTTG_04103	MLGSKNGSSIGMQFMTLLVLASQFGIIAAVPNQPIPQTPAPTSATAQMKDAAGVLKATFLFYHGKDGLTNVAIEYSGVPSKHEFILHIHERAHTPGDCSNAGVVYNPTNVVETKNSHPIGNLSARHGKLLVGYGGKTTPIKFSDSKLKLAPISDGGIIGRTVMIHNSNKDIVACDIIKVKA	181	0.78	30	VPNQPIPQTPAPTSATAQMKDAAGVLKATFLFYHGKDGLTNVAIEYSGVPSKHEFILHIHERAHTPGDCSNAGVVYNPTNVVETKNSHPIGNLSARHGKLLVGYGGKTTPIKFSDSKLKLAPISDGGIIGRTVMIHNSNKDIVACDIIKVKA	Plastid	0.54897	0	Tribe_0013	Tribe13	Pst	PST130_15159	49.2	3e-37	copper zinc superoxide dismutase	0.58	gi|403166096|ref|XP_003326005.2|copper/zinc superoxide dismutase [Puccinia graminis f. sp. tritici CRL 75-36-700-3] >gi|375166067|gb|EFP81586.2| copper/zinc superoxide dismutase [Puccinia graminis f. sp. tritici CRL 75-36-700-3]	0.58	-	P:biological_process; F:ion binding	10	12.71	1.86	0	2.62	4.19	11.355	0.93	2.62	4.19	0.0819022	4.33397	2.71002	0.625298	-	-	19093	1.1	23.8	45.9	30.4
CSEP0084	PTTG_28689T0	PTTG_28689	MNLTILRPCGTLILLFLVFTCAPVVVHAAATNSASPSGTKNVVTKKDTCSEAIVNIIGKGISGGARFLKEAKSVHVNIAVSGLADNQEFIFHIHESAVGKDNDCSTTGGHYDTVKPVRDLCAGKNPMNCQVGDLSGKSKPLYNRECGVASLSFYDPVINVSDLQEKSVVIHAPGTLEKIACGTIICKRKYD	191	0.9	29	AATNSASPSGTKNVVTKKDTCSEAIVNIIGKGISGGARFLKEAKSVHVNIAVSGLADNQEFIFHIHESAVGKDNDCSTTGGHYDTVKPVRDLCAGKNPMNCQVGDLSGKSKPLYNRECGVASLSFYDPVINVSDLQEKSVVIHAPGTLEKIACGTIICKRKYD	Plastid	0.54493	0	Tribe_0013	Tribe13	Pst	PST21_12171	33.89	6e-18	copper zinc superoxide dismutase	0.5	gi|403161809|ref|XP_003322116.2|copper/zinc superoxide dismutase [Puccinia graminis f. sp. tritici CRL 75-36-700-3] >gi|375171935|gb|EFP77705.2| copper/zinc superoxide dismutase [Puccinia graminis f. sp. tritici CRL 75-36-700-3]	0.51	-	F:ion binding; P:biological_process	9.94	3.2	0	1.8	17.14	11.45	6.57	0.9	17.14	11.45	0.136986	0.383314	0.573799	1.49694	-	-	20269	4.7	26.7	39.8	33.5
CSEP0085	PTTG_02372T0	PTTG_02372	MSIRSFTAISLSVACVLISLLPETQAGVCSILQVRGANGKIGTGFGVQPDNVVPRTGGGDTGADAAEFQATQNPNPACGVVAKLPGKRVDISYFMSQAVEAGVPSVFSNGSIPLTVFQVNRIGGGPMTCEYSSDATGNSWQPMDMTLNMLGNFGIESQENTKMTVVTTLRAGSRFTGGPSNDMGLVRCRAGTDGICGGCFVVQMSGQVTDASNGGTPASPMSSSPMQLTSQQMSNVVSKVIDLAKTQNLVAH	252	0.84	27	GVCSILQVRGANGKIGTGFGVQPDNVVPRTGGGDTGADAAEFQATQNPNPACGVVAKLPGKRVDISYFMSQAVEAGVPSVFSNGSIPLTVFQVNRIGGGPMTCEYSSDATGNSWQPMDMTLNMLGNFGIESQENTKMTVVTTLRAGSRFTGGPSNDMGLVRCRAGTDGICGGCFVVQMSGQVTDASNGGTPASPMSSSPMQLTSQQMSNVVSKVIDLAKTQNLVAH	Membrane	0.33636	1.4387e-208	Tribe_0014	Tribe14	Pgt	PGTG_123310	88.84	1e-131	secreted protein	0.52	gi|331236270|ref|XP_003330794.1|hypothetical protein PGTG_12331 [Puccinia graminis f. sp. tritici CRL 75-36-700-3] >gi|309309784|gb|EFP86375.1| hypothetical protein PGTG_12331 [Puccinia graminis f. sp. tritici CRL 75-36-700-3]	0.95	-	-	4126.1	3800.08	199.82	187.72	102.22	347.25	3963.09	193.77	102.22	347.25	0.0488937	38.7702	11.4128	0.29437	-	-	25951	2.8	23.8	44.8	31.4
CSEP0086	PTTG_00617T0	PTTG_00617	MVKPLSVFPVFSVFLPQVFSHSFIIALDGANGVQSSGFGTRLTTRGQVHQYTGIITDKEIKAGTVGPCGRIFGGDNFPPFVIDPHAELARAEASGVSAVHKDGSIVMGVFVHNPDGSGPFNCDYSRDGSLSTFEPMNITVQVEGVDGVNPAAHNYVYPLTAAFYPNATCTGGKGKDTCIVRCRNQLGFGSCAALKLGDAAKRAKPSPPSNATSTNHTIAVQRASANDTAPQNSTTFPLRAHDPVNRTNVTAPAVAPAANNTVSVPVSPPPAASSPKNAAVVPSSPPAPQPAVNQEAGPKSSQTTVGPNPDAFRIYNSGAQVEPPAVLPANQGSNPNVKSSVPPPHDPNYNPLTADISPSPAGVERRSLPKTKRVFLHKRPRRHF	384	0.53	21	HSFIIALDGANGVQSSGFGTRLTTRGQVHQYTGIITDKEIKAGTVGPCGRIFGGDNFPPFVIDPHAELARAEASGVSAVHKDGSIVMGVFVHNPDGSGPFNCDYSRDGSLSTFEPMNITVQVEGVDGVNPAAHNYVYPLTAAFYPNATCTGGKGKDTCIVRCRNQLGFGSCAALKLGDAAKRAKPSPPSNATSTNHTIAVQRASANDTAPQNSTTFPLRAHDPVNRTNVTAPAVAPAANNTVSVPVSPPPAASSPKNAAVVPSSPPAPQPAVNQEAGPKSSQTTVGPNPDAFRIYNSGAQVEPPAVLPANQGSNPNVKSSVPPPHDPNYNPLTADISPSPAGVERRSLPKTKRVFLHKRPRRHF	Nucleus	0.55193	1.3971e-215	Tribe_0014	Tribe14	Pgt	PGTG_107290	73.63	2e-156	secreted protein	0.5	gi|331232655|ref|XP_003328989.1|hypothetical protein PGTG_10729 [Puccinia graminis f. sp. tritici CRL 75-36-700-3] >gi|309307979|gb|EFP84570.1| hypothetical protein PGTG_10729 [Puccinia graminis f. sp. tritici CRL 75-36-700-3]	0.78	-	-	0.02	0.13	0.24	0	4.9	2.85	0.075	0.12	4.9	2.85	1.6	0.0153061	0.0263158	1.7193	-	-	40112	1.6	25	51	24
CSEP0087	PTTG_28386T0	PTTG_28386	MVKPLSVFPVFSVFLPQVFSHSFIIALDGANGVQSSGFGTRLTTRGQVHQYTGIITDKEIKAGTVGPCGRIFGGDNFPPFVIDPHAELARAEASGVSAVHKDGSIVMGVFVHNPDGSGPFNCDYSRDGSLSTFEPMNITVQVEGVDGVNPAAHNYVYPLTAAFYPNATCTGGKGKDTCIVRCRNQLGFGSCAALKLGDAAKRAKPSPSSNATSTNHTIAVQRAGANDTAPQNSTTFPLHAHDPVNRTNVTVPVAAPAANTTVSVPVSPPSAASSPKSAAVVPSSPPAPQPPVNQEAGPKSSQTTVGPNPDAFRIYNSGARVEPPAVLPANQGSNPNVKSSVPPPHDPNYNPLTADISPSPAGVERRSLPKTKRVFLHKRPRRHF	384	0.53	21	HSFIIALDGANGVQSSGFGTRLTTRGQVHQYTGIITDKEIKAGTVGPCGRIFGGDNFPPFVIDPHAELARAEASGVSAVHKDGSIVMGVFVHNPDGSGPFNCDYSRDGSLSTFEPMNITVQVEGVDGVNPAAHNYVYPLTAAFYPNATCTGGKGKDTCIVRCRNQLGFGSCAALKLGDAAKRAKPSPSSNATSTNHTIAVQRAGANDTAPQNSTTFPLHAHDPVNRTNVTVPVAAPAANTTVSVPVSPPSAASSPKSAAVVPSSPPAPQPPVNQEAGPKSSQTTVGPNPDAFRIYNSGARVEPPAVLPANQGSNPNVKSSVPPPHDPNYNPLTADISPSPAGVERRSLPKTKRVFLHKRPRRHF	Nucleus	0.65837	0	Tribe_0014	Tribe14	Pgt	PGTG_107290	76.59	3e-156	secreted protein	0.5	gi|331232655|ref|XP_003328989.1|hypothetical protein PGTG_10729 [Puccinia graminis f. sp. tritici CRL 75-36-700-3] >gi|309307979|gb|EFP84570.1| hypothetical protein PGTG_10729 [Puccinia graminis f. sp. tritici CRL 75-36-700-3]	0.77	-	-	0.06	2.72	12.67	18.03	17.03	4.88	1.39	15.35	17.03	4.88	11.0432	0.0816207	0.284836	3.48975	-	-	40085	1.6	16.2	51.6	16.2
CSEP0088	PTTG_25854T0	PTTG_25854	MKASVQIFTLSAMSCLSTLQVNAHLTMVSMIGETNGYRGTSFGEMEGVPRNGTARFPFQADSGVIRQGDIDKGMASVCGRTLMGPIDMKASFQKAELEGLPDLAPGGRIIITTHQINADGGGPYTCAVDLGATGERFIQIPIEVNIPGANGRSDARAIDLPLVAKMPKNLICTGGTDKQTCLIRCMNGAKAGPFGGCLAFTQKPGAAENANPLPADADFFSPALEALKQKAQNEQITIMPIAKKVIPLNLTPNRRSLSQRQTQTPQLMVYPPAGPRITPTTTGTIAAPSTFGTDLEGAGVNNNNGGNGYTNNTKPPATPAPATPPVAKGKANKRFIKRDSYVAAKSATVEGTLQEIVTGPLGQADSPKLIQKSKDLKFPGPQYVLQMSE	389	0.53	16	CLSTLQVNAHLTMVSMIGETNGYRGTSFGEMEGVPRNGTARFPFQADSGVIRQGDIDKGMASVCGRTLMGPIDMKASFQKAELEGLPDLAPGGRIIITTHQINADGGGPYTCAVDLGATGERFIQIPIEVNIPGANGRSDARAIDLPLVAKMPKNLICTGGTDKQTCLIRCMNGAKAGPFGGCLAFTQKPGAAENANPLPADADFFSPALEALKQKAQNEQITIMPIAKKVIPLNLTPNRRSLSQRQTQTPQLMVYPPAGPRITPTTTGTIAAPSTFGTDLEGAGVNNNNGGNGYTNNTKPPATPAPATPPVAKGKANKRFIKRDSYVAAKSATVEGTLQEIVTGPLGQADSPKLIQKSKDLKFPGPQYVLQMSE	Plastid	0.49804	0	Tribe_0014	Tribe14	Pgt	PGTG_139100	76	8e-162	gas1-like protein	0.55	gi|331238607|ref|XP_003331958.1|hypothetical protein PGTG_13910 [Puccinia graminis f. sp. tritici CRL 75-36-700-3] >gi|309310948|gb|EFP87539.1| hypothetical protein PGTG_13910 [Puccinia graminis f. sp. tritici CRL 75-36-700-3]	0.78	-	P:entry into host; F:molecular_function; P:pathogenesis; C:cellular_component; P:mycelium development	15.69	34.18	1.34	0	2.63	1.52	24.935	0.67	2.63	1.52	0.0268699	9.48099	16.4046	1.73026	-	-	40864	1.8	28.5	45.2	26.2
CSEP0089	PTTG_08962T0	PTTG_08962	MPSLAASFSALALVAQASAHLSLINIYGSNGAVGHGFGVNLYGKYPRVRGVPGDAGGDSGVFQTGTDNPLPACGRTPELGPIDIPAWLDQAEGYGLPAAYGNLSVVVDAFQVNRDGGGPMSCEYNEDATATSWKPMFMTLNQAGNSGIQNQVRSNQTVVMNFPEGAQCTGGWSQTACIVRCRTGVNKRFGGCFAVKLAGAVPTALTTMAADLNSTANVAIKAIASFGTEPLTSAGGDNSPLKLDSPTWQLSEEQISTIVEQVIIEMKKEGLLISASASQPDYNSSVANLNITGLSQISQAIQLDSNSTFATESIADATTSSPSNSTLVDASDAEDNHLYNITTKSNVSAVVASDIVDNQVYNLTTPVEAPKPKSHKPKNSRRCQAHKRKS	390	0.69	20	HLSLINIYGSNGAVGHGFGVNLYGKYPRVRGVPGDAGGDSGVFQTGTDNPLPACGRTPELGPIDIPAWLDQAEGYGLPAAYGNLSVVVDAFQVNRDGGGPMSCEYNEDATATSWKPMFMTLNQAGNSGIQNQVRSNQTVVMNFPEGAQCTGGWSQTACIVRCRTGVNKRFGGCFAVKLAGAVPTALTTMAADLNSTANVAIKAIASFGTEPLTSAGGDNSPLKLDSPTWQLSEEQISTIVEQVIIEMKKEGLLISASASQPDYNSSVANLNITGLSQISQAIQLDSNSTFATESIADATTSSPSNSTLVDASDAEDNHLYNITTKSNVSAVVASDIVDNQVYNLTTPVEAPKPKSHKPKNSRRCQAHKRKS	Membrane	0.3837	0	Tribe_0014	Tribe14	Pst	PST43_17453	66.92	5e-148	secreted protein	0.49	gi|331162103|ref|XP_003333698.1|hypothetical protein PGTG_15458 [Puccinia graminis f. sp. tritici CRL 75-36-700-3] >gi|309312688|gb|EFP89279.1| hypothetical protein PGTG_15458 [Puccinia graminis f. sp. tritici CRL 75-36-700-3]	0.79	-	-	4789.98	5208.48	44.17	3.33	14.93	684.38	4999.23	23.75	14.93	684.38	0.00475073	334.845	7.30476	0.0218154	-	-	40720	1.8	26.9	46.9	26.2
CSEP0090	PTTG_06135T0	PTTG_06135	MPSLAASLVGLALIAHASAHLSLINIYGSNDVVGHAFGVNLYGKYPRARGEAGDAGGDSGVFETGTDTPFPACGSTPELGPIDLGAWMGQAEGDGLPAAHANMSVVVEAFQVNRDGGGPMSCEYSEDATTTSWKPMFMTLNQAGNSGIQNQLRSNVTVVMNFPPNAKCTGGWTQTACIVRCRTGVNKRFGGCFAVKLSDSTQPSLVTSNSTDSNDTSIVARPVANERFAEGTSTDLSDEQISQIANQVILQMKNDGLIFASSNNSTQTPSIASQPSDTGKCDLSKSRLADPNQSADNIPPPQTPDAGRDQEGNSTSLSDNPDAESNQGDNPDAGSNQGDNPDAGSSQGDNQALFPDTSASENPFPENIDATSNQGDSMNPAPNTQDTPSPTTNTPDAEN…	696	0.78	20	HLSLINIYGSNDVVGHAFGVNLYGKYPRARGEAGDAGGDSGVFETGTDTPFPACGSTPELGPIDLGAWMGQAEGDGLPAAHANMSVVVEAFQVNRDGGGPMSCEYSEDATTTSWKPMFMTLNQAGNSGIQNQLRSNVTVVMNFPPNAKCTGGWTQTACIVRCRTGVNKRFGGCFAVKLSDSTQPSLVTSNSTDSNDTSIVARPVANERFAEGTSTDLSDEQISQIANQVILQMKNDGLIFASSNNSTQTPSIASQPSDTGKCDLSKSRLADPNQSADNIPPPQTPDAGRDQEGNSTSLSDNPDAESNQGDNPDAGSNQGDNPDAGSSQGDNQALFPDTSASENPFPENIDATSNQGDSMNPAPNTQDTPSPTTNTPDAENKQAEKFPVGPSPVVPDDTG…	Nucleus	0.58793	5.2073e-288	Tribe_0014	Tribe14	Pgt	PGTG_154580	53.94	4e-157	secreted protein	0.53	gi|331162103|ref|XP_003333698.1|hypothetical protein PGTG_15458 [Puccinia graminis f. sp. tritici CRL 75-36-700-3] >gi|309312688|gb|EFP89279.1| hypothetical protein PGTG_15458 [Puccinia graminis f. sp. tritici CRL 75-36-700-3]	0.64	-	-	215.06	493.87	1.68	0.86	3.45	9.83	354.465	1.27	3.45	9.83	0.00358286	102.743	36.0595	0.350966	-	-	72047	1	31	48.4	20.6
CSEP0091	PTTG_05896T0	PTTG_05896	MARSISILAASLALLIGNIHGQVAMTFMYGQTNGLTGKGFGTMDGAPRDISTFVPQ	56	0.77	22	QVAMTFMYGQTNGLTGKGFGTMDGAPRDISTFVPQ	*	*	*	Tribe_0014	-	-	-	-	-	hypothetical protein PGTG_06441	0.98	gi|403164839|ref|XP_003316904.2|hypothetical protein PGTG_06441 [Puccinia graminis f. sp. tritici CRL 75-36-700-3] >gi|375165333|gb|EFP80485.2| hypothetical protein PGTG_06441 [Puccinia graminis f. sp. tritici CRL 75-36-700-3]	0.98	-	-	0	0	0	0	0	0	0	0	0	0	-	-	-	-	-	-	5822	0	17.9	48.2	33.9
CSEP0092	PTTG_03803T0	PTTG_03803	MKTSSFIQFVVGIICLLQFTWGHSFILAIDGGNRRRSTGFGTRLTSRGNLVQNTGIILQKEITSGATTPCGRIFGGDGLKPFVIDVAQELAFAEEDGVPSATEDGSISMSVYVHNPDGGGPYTCEYSSDATLQQLQPMVITTQIEGDKGTNPAAKDFAYPLVANLPNDAICRGGTRGDTCIMRCINSLGFGSCAAIKPFSPPNQPGMPMMNQFRRRSMILGGLWGQ	226	0.83	23	HSFILAIDGGNRRRSTGFGTRLTSRGNLVQNTGIILQKEITSGATTPCGRIFGGDGLKPFVIDVAQELAFAEEDGVPSATEDGSISMSVYVHNPDGGGPYTCEYSSDATLQQLQPMVITTQIEGDKGTNPAAKDFAYPLVANLPNDAICRGGTRGDTCIMRCINSLGFGSCAAIKPFSPPNQPGMPMMNQFRRRSMILGGLWGQ	Plastid	0.66231	0	Tribe_0014	Tribe14	Pst	PST43_09310	57.14	5e-59	secreted protein	0.51	gi|331226012|ref|XP_003325676.1|hypothetical protein PGTG_06878 [Puccinia graminis f. sp. tritici CRL 75-36-700-3] >gi|309304666|gb|EFP81257.1| hypothetical protein PGTG_06878 [Puccinia graminis f. sp. tritici CRL 75-36-700-3]	0.85	-	-	0.8	1.52	0	0	0.24	0.43	1.16	0	0.24	0.43	0	4.83333	2.69767	0.55814	-	-	16166	3.1	25.7	42.5	31.9
CSEP0093	PTTG_03145T0	PTTG_03145	MSRSISVLAVSFALLIGNIHGQVVMTFMYGQTNGLTGKGFGTMDGAPRDISTPPALLDAAIIKATEIQNGAASPCGRTILSGKLDMKKALDKAEDGGLPDVGQNGHIKLIAHVINPKGSGPFICGIDTSANGINFATIPVTVNVPANITATAKPTDYSLEAQLPQGTRCQGGADGQTCIVRCTNGNAGGPFGGCMAFTQMQGLYNDPAPAGSGPTAGFQLDRITENPITRDANLFDDAVSKMSPKDLQALTPPPAKGKRRSLLQLRR	267	0.79	22	QVVMTFMYGQTNGLTGKGFGTMDGAPRDISTPPALLDAAIIKATEIQNGAASPCGRTILSGKLDMKKALDKAEDGGLPDVGQNGHIKLIAHVINPKGSGPFICGIDTSANGINFATIPVTVNVPANITATAKPTDYSLEAQLPQGTRCQGGADGQTCIVRCTNGNAGGPFGGCMAFTQMQGLYNDPAPAGSGPTAGFQLDRITENPITRDANLFDDAVSKMSPKDLQALTPPPAKGKRRSLLQLRR	Cytoplasm	0.32228	2.1947e-78	Tribe_0014	Tribe14	Pst	PST43_18550	42.92	1e-44	gas1-like protein	0.51	gi|403172872|ref|XP_003332011.2|hypothetical protein PGTG_13963 [Puccinia graminis f. sp. tritici CRL 75-36-700-3] >gi|375170031|gb|EFP87592.2| hypothetical protein PGTG_13963 [Puccinia graminis f. sp. tritici CRL 75-36-700-3]	0.92	-	P:mycelium development; F:molecular_function; C:cellular_component	2.87	4.13	2.23	1.96	0.54	1.01	3.5	2.095	0.54	1.01	0.598571	6.48148	3.46535	0.534653	-	-	27660	2.2	26.6	45.7	27.7
CSEP0094	PTTG_12034T0	PTTG_12034	MAVFLVLRRCFVCYLILRCFGRVLAPFLFDLNYPLPVADDISVEEQQVAAHHEVLAGPSSFFLTPSVTQHSNIGSNRRKCRDEEPSNSSASSSLTPVENVETLADPKHKKARVDLIRPEISYLDDFHYISGAKSSVAVVREWQSIFEERLGSKQFDSTSAGRAKAVIHPNLRFAMMRSKNRTPPGLVVLKVLLKTSDHVQSYEKWRKLFKMLITYVYELHQVVLIKSGMTAPAHRLQHHRLFDWLVKEIYQPGYGNLPVIGIIQAPYPDWKGDRPLEGFGRTQIELIDYFSGDGEHEAAAKKAVYLVATYQEQNPGKCISVDSAHSIHDDAYHYNVP	337	0.61	26	PFLFDLNYPLPVADDISVEEQQVAAHHEVLAGPSSFFLTPSVTQHSNIGSNRRKCRDEEPSNSSASSSLTPVENVETLADPKHKKARVDLIRPEISYLDDFHYISGAKSSVAVVREWQSIFEERLGSKQFDSTSAGRAKAVIHPNLRFAMMRSKNRTPPGLVVLKVLLKTSDHVQSYEKWRKLFKMLITYVYELHQVVLIKSGMTAPAHRLQHHRLFDWLVKEIYQPGYGNLPVIGIIQAPYPDWKGDRPLEGFGRTQIELIDYFSGDGEHEAAAKKAVYLVATYQEQNPGKCISVDSAHSIHDDAYHYNVP	Cytoplasm	0.45498	0	Tribe_0015	Tribe15	Pgt	PGTG_075630	40.05	2e-62	hypothetical protein PGTG_07563	0.51	gi|403166708|ref|XP_003326585.2|hypothetical protein PGTG_07563 [Puccinia graminis f. sp. tritici CRL 75-36-700-3] >gi|375166681|gb|EFP82166.2| hypothetical protein PGTG_07563 [Puccinia graminis f. sp. tritici CRL 75-36-700-3]	0.52	-	-	1.77	0.54	1.42	0	0.2	1.3	1.155	0.71	0.2	1.3	0.614719	5.775	0.888462	0.153846	-	-	38153	1.5	29.4	38.9	31.8
CSEP0095	PTTG_27685T0	PTTG_27685	MFSLQFPGRHRPTCLILLWANLAVLTTSPEITNSFRLELPIESEYTTDELFAALSPNYVEGSAVTIPDKFMGEERRGDKSLTHGLQTLESESISSPVLHGLPRPALDASIVPSRYPYPASHHVGRMSPPSKTRVLILPPDGSGVSRGNPRRRTVDKQVDTGKCNTGTKAKAKKLIRVANLLQKHPSHRSYFSASGTILIPFLKNARLEFQARLATIPQTFGSLNYHAITPLEKAVHPSLPYGCYRHDNGIGQLRVLKHNSNPQLDEVLGLHYRNLILFMHKLYEEALENLRIPLVDQVEHQQKMLNWLDGEIFDQARGYPILGIITAPFPIRDEDFQEKNIRPAQVHLLRFFSQDEDALGLLPDTATKLITEFRRESEWEADSNVVSETCC	391	0.57	30	EITNSFRLELPIESEYTTDELFAALSPNYVEGSAVTIPDKFMGEERRGDKSLTHGLQTLESESISSPVLHGLPRPALDASIVPSRYPYPASHHVGRMSPPSKTRVLILPPDGSGVSRGNPRRRTVDKQVDTGKCNTGTKAKAKKLIRVANLLQKHPSHRSYFSASGTILIPFLKNARLEFQARLATIPQTFGSLNYHAITPLEKAVHPSLPYGCYRHDNGIGQLRVLKHNSNPQLDEVLGLHYRNLILFMHKLYEEALENLRIPLVDQVEHQQKMLNWLDGEIFDQARGYPILGIITAPFPIRDEDFQEKNIRPAQVHLLRFFSQDEDALGLLPDTATKLITEFRRESEWEADSNVVSETCC	Cytoplasm	0.54441	0	Tribe_0015	Tribe15	Pst	PST43_03986	31.68	3e-40	hypothetical protein PGTG_08330	0.5	gi|331228252|ref|XP_003326793.1|hypothetical protein PGTG_08330 [Puccinia graminis f. sp. tritici CRL 75-36-700-3] >gi|309305783|gb|EFP82374.1| hypothetical protein PGTG_08330 [Puccinia graminis f. sp. tritici CRL 75-36-700-3]	0.57	-	-	0	0	0.63	1.94	0.18	0.05	0	1.285	0.18	0.05	-	0	0	3.6	-	-	44007	1.3	30.4	39.4	30.2
CSEP0096	PTTG_27005T0	PTTG_27005	MAFQAIFWHFCLLCLILSCFDRILAPRPFDLNLPPVAEESFVEQKDVVAHEALCGSPSNSITTSITPQPLKDSRKRTRDEESTSLNTSTSVANIERLPADEPKGKQARLNLIQPEISHLNGFNYFKNTKAPVAAVRECQRSFEGKISSPGFDCSTTNETAEFHPSLRFSMNHPKHAAMTSRLLRVLSQGKENRVQSVNALKVLFKKLLTYVYELHQTVLNKSGMTAPAQRLQHQRLFKWLLKEIFEPDHNILPVMGRIQQPYPDWKGDQTFERLGATQIGLIDYFSGKGEHEEAAEEAANLVKIYQEQHQEEYLSPSATSHAIHQDLKKSTQEPQADHGLLLIFQEPKRKTQLVVQHWEEYASLIAIGWLLFKRNTKLRLCSSTTEEFIKASNKIHQDS…	407	0.8	26	PRPFDLNLPPVAEESFVEQKDVVAHEALCGSPSNSITTSITPQPLKDSRKRTRDEESTSLNTSTSVANIERLPADEPKGKQARLNLIQPEISHLNGFNYFKNTKAPVAAVRECQRSFEGKISSPGFDCSTTNETAEFHPSLRFSMNHPKHAAMTSRLLRVLSQGKENRVQSVNALKVLFKKLLTYVYELHQTVLNKSGMTAPAQRLQHQRLFKWLLKEIFEPDHNILPVMGRIQQPYPDWKGDQTFERLGATQIGLIDYFSGKGEHEEAAEEAANLVKIYQEQHQEEYLSPSATSHAIHQDLKKSTQEPQADHGLLLIFQEPKRKTQLVVQHWEEYASLIAIGWLLFKRNTKLRLCSSTTEEFIKASNKIHQDSIQEASQIK	Nucleus	0.78461	0	Tribe_0015	Tribe15	Pgt	PGTG_075630	46.41	2e-58	hypothetical protein PGTG_07563	0.54	gi|403166708|ref|XP_003326585.2|hypothetical protein PGTG_07563 [Puccinia graminis f. sp. tritici CRL 75-36-700-3] >gi|375166681|gb|EFP82166.2| hypothetical protein PGTG_07563 [Puccinia graminis f. sp. tritici CRL 75-36-700-3]	0.62	-	-	0.05	0	2.51	1.72	0.16	0.05	0.025	2.115	0.16	0.05	84.6	0.15625	0.5	3.2	-	-	46307	1.7	34.4	36.1	29.5
CSEP0097	PTTG_27003T0	PTTG_27003	MPFVLVLRRCFVRYLLVSCFARVLACLLFDLNLPPPGAEESLVEEQHFLTPSVAQDSIASSSRRRSRGEEPSNPTSTSSSSSSSYVAPVENIEALAKPKHKKARLDPIQPEISLLRGFQYQPNVRTSVAVVRKYQMLFETRINSGEFDSSTSGHKKEDVHPTLRVAMVGLKDGTAGRVVKVLNRITDHVQPYENWRKLFKILITYVYELHQAVLMRSGMTPPAQRLQHSRLFIWLLKEIFQPGQDTLPVLGIIQKPYPDWKGDRPFARLGRTQIELIDYFSGDGEPEAAGKAVYLVATYQHEYPDQYSRSIPSSRIIRKDPMAKTQKQVRFEKCLASILNRLPENLPKKLHSYNLDKGDPVHQLINSYRISFEQQRATHLLTPNKGRTLHPSLPLAGYF…	556	0.74	26	CLLFDLNLPPPGAEESLVEEQHFLTPSVAQDSIASSSRRRSRGEEPSNPTSTSSSSSSSYVAPVENIEALAKPKHKKARLDPIQPEISLLRGFQYQPNVRTSVAVVRKYQMLFETRINSGEFDSSTSGHKKEDVHPTLRVAMVGLKDGTAGRVVKVLNRITDHVQPYENWRKLFKILITYVYELHQAVLMRSGMTPPAQRLQHSRLFIWLLKEIFQPGQDTLPVLGIIQKPYPDWKGDRPFARLGRTQIELIDYFSGDGEPEAAGKAVYLVATYQHEYPDQYSRSIPSSRIIRKDPMAKTQKQVRFEKCLASILNRLPENLPKKLHSYNLDKGDPVHQLINSYRISFEQQRATHLLTPNKGRTLHPSLPLAGYFPQQMEGVMFIEIIDKEANSPVRTEA…	Cytoplasm	0.5967	0	Tribe_0015	Tribe15	Pgt	PGTG_075630	37.93	4e-57	hypothetical protein PGTG_11165	0.48	gi|331233509|ref|XP_003329415.1|hypothetical protein PGTG_11165 [Puccinia graminis f. sp. tritici CRL 75-36-700-3] >gi|309308405|gb|EFP84996.1| hypothetical protein PGTG_11165 [Puccinia graminis f. sp. tritici CRL 75-36-700-3]	0.55	-	-	0.08	0.24	0.23	1.42	6.64	2.77	0.16	0.825	6.64	2.77	5.15625	0.0240964	0.0577617	2.39711	-	-	63685	1.3	32	35.3	32.7
CSEP0098	PTTG_12121T0	PTTG_12121	MSPLQLPVHLRSLCLILLWSNLAVLATSPENIRLYIPVESEYTTDDLFAASSPNHVAAGGVAPPDEFMGEEPRAELGGPPTSGLPIVLSGFFSGPFLQGVPLPADPDVSISPSRHPMHPATSYILTHPSSTTTRLPSDETEAGALRGTPRRRIAKQGKAEKNPTRANTRMSELDRVAQLLRSHPFRPSHRSYLTELGEILIPYLRIARLAFKDKLAQLTDPKLDYYAFSGLKKIVHPSLPYGRYKLACSGDNHDCNGLQLLRVLKHDSNPQTDLVLCLHYRNLILFTHKLYEEILENLRIPIVAQVKLQEEFFTWLDKQIFAHTGGYPLLGTIEAPFPIWKADLSDQTLRPAQLQLLMFFSQAKGSLEQLPETASFLLSEFRRETPGPKSSQELAPIRF…	628	0.81	27	TSPENIRLYIPVESEYTTDDLFAASSPNHVAAGGVAPPDEFMGEEPRAELGGPPTSGLPIVLSGFFSGPFLQGVPLPADPDVSISPSRHPMHPATSYILTHPSSTTTRLPSDETEAGALRGTPRRRIAKQGKAEKNPTRANTRMSELDRVAQLLRSHPFRPSHRSYLTELGEILIPYLRIARLAFKDKLAQLTDPKLDYYAFSGLKKIVHPSLPYGRYKLACSGDNHDCNGLQLLRVLKHDSNPQTDLVLCLHYRNLILFTHKLYEEILENLRIPIVAQVKLQEEFFTWLDKQIFAHTGGYPLLGTIEAPFPIWKADLSDQTLRPAQLQLLMFFSQAKGSLEQLPETASFLLSEFRRETPGPKSSQELAPIRFNIFEPPKETLSILLKLFPPQFDQEKF…	Cytoplasm	0.47969	0	Tribe_0015	Tribe15	Pst	PST43_03986	32.33	9e-66	hypothetical protein PGTG_08330	0.46	gi|331228252|ref|XP_003326793.1|hypothetical protein PGTG_08330 [Puccinia graminis f. sp. tritici CRL 75-36-700-3] >gi|309305783|gb|EFP82374.1| hypothetical protein PGTG_08330 [Puccinia graminis f. sp. tritici CRL 75-36-700-3]	0.6	-	-	0	2.9	0.21	0	2.22	2.35	1.45	0.105	2.22	2.35	0.0724138	0.653153	0.617021	0.944681	-	-	71584	0.6	30.1	38.4	31.5
CSEP0099	PTTG_30891T0	PTTG_30891	MWFLYGKISLISLAFYLTLCARTSISTQDWTYLHDFEDNRWQRTPCAEPDGPSTELLGLHHSPLVPHPRGSSMASEILNYPGHSMLQPTLTGQDIHDSSQASRSVDEQFCPDLQVDTRRIDGELGPRKRIKHSHRHSSWTQETTSDSALKPGSSHDHTT	159	0.72	21	ARTSISTQDWTYLHDFEDNRWQRTPCAEPDGPSTELLGLHHSPLVPHPRGSSMASEILNYPGHSMLQPTLTGQDIHDSSQASRSVDEQFCPDLQVDTRRIDGELGPRKRIKHSHRHSSWTQETTSDSALKPGSSHDHTT	Nucleus	0.79447	0	Tribe_0015	-	-	-	-	-	hypothetical protein PGTG_15989	0.59	gi|403175805|ref|XP_003334560.2|hypothetical protein PGTG_15989 [Puccinia graminis f. sp. tritici CRL 75-36-700-3] >gi|375171761|gb|EFP90141.2| hypothetical protein PGTG_15989 [Puccinia graminis f. sp. tritici CRL 75-36-700-3]	0.59	-	-	2.74	8.58	0	0	0.95	1.69	5.66	0	0.95	1.69	0	5.95789	3.34911	0.56213	-	-	17961	1.9	27	47.8	25.2
CSEP0100	PTTG_04776T0	PTTG_04776	MRVLCGPTSRRWLPVILTLVGAHCSSSAYLRDAEDELFPGWLDSVYSGHSATINAPFWPDFQAENRRLEAPHAHDGTFLPVPNGPSSGGEGEVDEDHVPTQDEIFMLLDELNPHTFPQLPAPISRNQPQRSRPLQQTESNHIQPPQPSSPPAPPPRMRNRIPKTVVDEHFRAVQSKLRMEYMKGWKSGWERQHDPLPILSKTRGGEDGFTAIKIADRTGTEPQRLGAVESRYRKLVARIYQCHAADQTTRPPGARAMPAVRAVVARLNQDLFAPSDDTGVPLWGKTSRFLRGGFANHRWNSAQLLLARYFACEPEHPGLRDQVARFLIGAAGPASPDSPPPKLPIIDGSHRAALLQPSYFMPVFSIYAGQKKLKFLKIEAHGTGP	385	0.53	28	AYLRDAEDELFPGWLDSVYSGHSATINAPFWPDFQAENRRLEAPHAHDGTFLPVPNGPSSGGEGEVDEDHVPTQDEIFMLLDELNPHTFPQLPAPISRNQPQRSRPLQQTESNHIQPPQPSSPPAPPPRMRNRIPKTVVDEHFRAVQSKLRMEYMKGWKSGWERQHDPLPILSKTRGGEDGFTAIKIADRTGTEPQRLGAVESRYRKLVARIYQCHAADQTTRPPGARAMPAVRAVVARLNQDLFAPSDDTGVPLWGKTSRFLRGGFANHRWNSAQLLLARYFACEPEHPGLRDQVARFLIGAAGPASPDSPPPKLPIIDGSHRAALLQPSYFMPVFSIYAGQKKLKFLKIEAHGTGP	Nucleus	0.66806	0	Tribe_0015	Tribe15	Pst	PST43_12098	26.79	1e-11	-	-	-	-	-	-	1.06	4.74	1.67	0	2.2	2.08	2.9	0.835	2.2	2.08	0.287931	1.31818	1.39423	1.05769	-	-	42736	1	29.4	44.7	26
CSEP0101	PTTG_26380T0	PTTG_26380	MWCSYGKISLRPYAFYLTLWVQTSVSTWGRSHLHDVEDTLWQRAPSAEPDNPITELFPSLHDFHFSNWAADPNELWMTSELLDHPKNSMLQPTLAGHDIHELLQASPNVDEPFCPDFQVESRRIDEEVGSRKRVKPSHGYWYSPQETTSSSLNSRSSRDHGNVESVPKSPSSSGLREVNGSQTPTQDEIFMLLDESEVRTTGHPFRTAQSVADLPASSGGKRSRNKIPFIEKYCQEMLKKLGSNWFRAGQVPWEKLHPTLPILSKLKEGEKGFRAIRISKGGNKKTLQTFVIIESLYENLLWEIYHSHTTRLNLPHEHMMHVGNIFDLLDQEIFNPENGVPLLGISKKTAKGWKEDFSKHQWGETQEILARYFSANPRDKIPVDRLAAYLIRSYYGAQE…	608	0.34	30	RSHLHDVEDTLWQRAPSAEPDNPITELFPSLHDFHFSNWAADPNELWMTSELLDHPKNSMLQPTLAGHDIHELLQASPNVDEPFCPDFQVESRRIDEEVGSRKRVKPSHGYWYSPQETTSSSLNSRSSRDHGNVESVPKSPSSSGLREVNGSQTPTQDEIFMLLDESEVRTTGHPFRTAQSVADLPASSGGKRSRNKIPFIEKYCQEMLKKLGSNWFRAGQVPWEKLHPTLPILSKLKEGEKGFRAIRISKGGNKKTLQTFVIIESLYENLLWEIYHSHTTRLNLPHEHMMHVGNIFDLLDQEIFNPENGVPLLGISKKTAKGWKEDFSKHQWGETQEILARYFSANPRDKIPVDRLAAYLIRSYYGAQENEEPALRNFQLETTQQTDELQMLMEDSYF…	Nucleus	0.54742	9.164e-208	Tribe_0015	Tribe15	Pst	PST43_12098	33.18	8e-57	hypothetical protein PGTG_15989	0.46	gi|403175805|ref|XP_003334560.2|hypothetical protein PGTG_15989 [Puccinia graminis f. sp. tritici CRL 75-36-700-3] >gi|375171761|gb|EFP90141.2| hypothetical protein PGTG_15989 [Puccinia graminis f. sp. tritici CRL 75-36-700-3]	0.47	-	-	0	0	0.43	0	0.72	0.11	0	0.215	0.72	0.11	-	0	0	6.54545	-	-	69432	0.7	34.1	37.3	28.6
CSEP0102	PTTG_26536T0	PTTG_26536	MASVRIREARSLVFLIIFRFTFVLSAWPEFDLNQPAAECSEEFPILSTTPEDFPGKRKMDPVQLLSLSPPNSRLRLSHCVAENVPSGSDSLNLRLKAQVESEPSDSGVKRSTFVDNLAFRQAISQPNTSENNHEPPTAQKKPEKPTPYVYFLSNEHVVEELLSEYSKRFEDEVTQIPGFRPGEKHEYLPLARATSRDGSGIPVLKVLQRETLNRVKMPTLDHRIQQKKLLDWLFKQIFEPDHGSAVMGVDHVPYLNLGLNDPEMKIGAIQEKLINYFSTPSCEANHDYVGQIATDLIKSYEDQNPSE	307	0.7	26	AWPEFDLNQPAAECSEEFPILSTTPEDFPGKRKMDPVQLLSLSPPNSRLRLSHCVAENVPSGSDSLNLRLKAQVESEPSDSGVKRSTFVDNLAFRQAISQPNTSENNHEPPTAQKKPEKPTPYVYFLSNEHVVEELLSEYSKRFEDEVTQIPGFRPGEKHEYLPLARATSRDGSGIPVLKVLQRETLNRVKMPTLDHRIQQKKLLDWLFKQIFEPDHGSAVMGVDHVPYLNLGLNDPEMKIGAIQEKLINYFSTPSCEANHDYVGQIATDLIKSYEDQNPSE	Nucleus	0.89295	0	Tribe_0015	Tribe15	Pst	PST130_07303	27.74	1e-17	hypothetical protein PGTG_21126	0.45	gi|403163402|ref|XP_003890293.1|hypothetical protein PGTG_21126 [Puccinia graminis f. sp. tritici CRL 75-36-700-3] >gi|375164043|gb|EHS62580.1| hypothetical protein PGTG_21126 [Puccinia graminis f. sp. tritici CRL 75-36-700-3]	0.55	-	-	0.33	0	0	0	0.2	0.24	0.165	0	0.2	0.24	0	0.825	0.6875	0.833333	-	-	34768	1	34.5	36.2	29.3
CSEP0103	PTTG_02854T0	PTTG_02854	MLPYFSTILTTISLLSSAKSDAFGDKTLYPSPPPMNIQGNVIIGYYQASRGLYQQLESVPWKYYNNGYMVFQGVWPIEQFRFTFGSEDENTLAVQNMEPFVQAATRNQVTPLLGIGGEQGSKLFSYYMGSGGSRTTFVRAVVDLAKLYNFQGVVVTWLSPNDRGAGCNNRSPEDVVNFGYFAQEFKKIWKEGRLIVRVNFNGFIGALGTYATPQETSLLAQNADYVDLMAYDGYTGNKGDKTGPFSALTGGDCPKIPYLSNGIKELLQVMNYQGFSPQKLILGFTGYGRLFYLPQQFDMKTDISQVAYGAAPQGGWADNLNGTVDSCNRVRGYEGIYLLTEILNNGWLARDGVTSTQVLTRGWDECSKQPYLYDNKHLLVYDDPGSLSIKSNHAKQSGL…	404	0.43	25	DKTLYPSPPPMNIQGNVIIGYYQASRGLYQQLESVPWKYYNNGYMVFQGVWPIEQFRFTFGSEDENTLAVQNMEPFVQAATRNQVTPLLGIGGEQGSKLFSYYMGSGGSRTTFVRAVVDLAKLYNFQGVVVTWLSPNDRGAGCNNRSPEDVVNFGYFAQEFKKIWKEGRLIVRVNFNGFIGALGTYATPQETSLLAQNADYVDLMAYDGYTGNKGDKTGPFSALTGGDCPKIPYLSNGIKELLQVMNYQGFSPQKLILGFTGYGRLFYLPQQFDMKTDISQVAYGAAPQGGWADNLNGTVDSCNRVRGYEGIYLLTEILNNGWLARDGVTSTQVLTRGWDECSKQPYLYDNKHLLVYDDPGSLSIKSNHAKQSGLAGVSL	Membrane	0.3716	0	Tribe_0016	Tribe16	Pgt	PGTG_032080	70.3	9e-158	glycoside hydrolase family 18 protein	0.44	gi|331217986|ref|XP_003321671.1|hypothetical protein PGTG_03208 [Puccinia graminis f. sp. tritici CRL 75-36-700-3] >gi|309300661|gb|EFP77252.1| hypothetical protein PGTG_03208 [Puccinia graminis f. sp. tritici CRL 75-36-700-3]	0.82	EC:3.2.1.14	F:hydrolase activity, acting on glycosyl bonds; P:catabolic process; P:carbohydrate metabolic process	0.29	0.92	12.21	5.13	1.09	1.16	0.605	8.67	1.09	1.16	14.3306	0.555046	0.521552	0.939655	2	2	44648	1	28.5	41.6	30
CSEP0104	PTTG_06669T0	PTTG_06669	MLAITALFVALNLLSDTDALVVRAEPKPTISVYYPGYHSTLLPPDSIPWDLYTHLDYFVATTGSEASEDLKIENEENLKAVVAGAKSHGVSVSLTVGGWTGSKYFSKLVADEDSRKTFAQTFLRAVNKYDFDGIDIDWEYPGVPGNDGNIISKDDSANYLKFLQTLRQVLGPKARISAAVAVHGFMGSDGNYLTDHKAFAEVLDFITIMAYDLYSPSGELAGPNAPMYDTCNDPTVKFSVDQGIKTWTSSGFPASQILLGLPAYGYKYTMPNSELTPTNFSGQSNATSLFFSKFDKSAAPAAPESQSAGPTTCGGEEDSHTWLFKDLVNCGMVTSDGSQGLKGFTRYYDHCSRTPFLFDPSSKTFISYDDARSLARKTRFAKSNGLAGVNVFDATGDTQ…	411	0.83	20	LVVRAEPKPTISVYYPGYHSTLLPPDSIPWDLYTHLDYFVATTGSEASEDLKIENEENLKAVVAGAKSHGVSVSLTVGGWTGSKYFSKLVADEDSRKTFAQTFLRAVNKYDFDGIDIDWEYPGVPGNDGNIISKDDSANYLKFLQTLRQVLGPKARISAAVAVHGFMGSDGNYLTDHKAFAEVLDFITIMAYDLYSPSGELAGPNAPMYDTCNDPTVKFSVDQGIKTWTSSGFPASQILLGLPAYGYKYTMPNSELTPTNFSGQSNATSLFFSKFDKSAAPAAPESQSAGPTTCGGEEDSHTWLFKDLVNCGMVTSDGSQGLKGFTRYYDHCSRTPFLFDPSSKTFISYDDARSLARKTRFAKSNGLAGVNVFDATGDTQARVLLKAIKSSF	Membrane	0.25989	1.0843e-14	Tribe_0016	Tribe16	Pgt	PGTG_104070	87.38	0	glycoside hydrolase family 18 protein	0.56	gi|331233388|ref|XP_003329355.1|hypothetical protein PGTG_10407 [Puccinia graminis f. sp. tritici CRL 75-36-700-3] >gi|309308345|gb|EFP84936.1| hypothetical protein PGTG_10407 [Puccinia graminis f. sp. tritici CRL 75-36-700-3]	0.93	EC:3.2.1.14	F:hydrolase activity, acting on glycosyl bonds; P:catabolic process; P:carbohydrate metabolic process	0	0.31	0	0	11.3	1	0.155	0	11.3	1	0	0.0137168	0.155	11.3	-	-	44574	1	25.8	46.5	27.7
CSEP0105	PTTG_00503T0	PTTG_00503	MRSLSQSFLGSFLLASLLLATITDARRVRGDGSAKVNGYYPTYNSDAQSPAQIDWAAYTDVLFFPIIPEKDGSLSFDPALSKQQASDLVKGFVEEAQKHKVNPVFSVGGWTASQQFSNLAATAASRHHFAQSLVNFAKQHRFTGLDLDWEYPNGDGIGCNTKRPTDVVNFGLLVKEIRALWPEGELSAAVSLNGFNGATGLVATAEETALLAKNLDYINLMAYDVYGLWSKTSGPIAPLDATCADEDSAQSVKTGFQIALKQGFKASQVLLGIPGYAKRFQLTSSKLVPKIVGGNKASFYYQQKTATMPPGGAFDDKAGKNICGVFEGAGGSYLVNELISNGYLAQDQSRGLGGYRRHFDNCSGQPFLVSKKYLISYDDKASTVLKAKFAKKNKMGGIY…	420	0.86	26	RRVRGDGSAKVNGYYPTYNSDAQSPAQIDWAAYTDVLFFPIIPEKDGSLSFDPALSKQQASDLVKGFVEEAQKHKVNPVFSVGGWTASQQFSNLAATAASRHHFAQSLVNFAKQHRFTGLDLDWEYPNGDGIGCNTKRPTDVVNFGLLVKEIRALWPEGELSAAVSLNGFNGATGLVATAEETALLAKNLDYINLMAYDVYGLWSKTSGPIAPLDATCADEDSAQSVKTGFQIALKQGFKASQVLLGIPGYAKRFQLTSSKLVPKIVGGNKASFYYQQKTATMPPGGAFDDKAGKNICGVFEGAGGSYLVNELISNGYLAQDQSRGLGGYRRHFDNCSGQPFLVSKKYLISYDDKASTVLKAKFAKKNKMGGIYFFDTMGPAKETVREARKVFSN	Cytoplasm	0.32527	2.4392e-86	Tribe_0016	Tribe16	Pst	PST43_14477	63.17	6e-164	glycoside hydrolase family 18 protein	0.52	gi|331222208|ref|XP_003323778.1|hypothetical protein PGTG_05680 [Puccinia graminis f. sp. tritici CRL 75-36-700-3] >gi|309302768|gb|EFP79359.1| hypothetical protein PGTG_05680 [Puccinia graminis f. sp. tritici CRL 75-36-700-3]	0.76	EC:3.2.1.14	P:catabolic process; F:hydrolase activity, acting on glycosyl bonds; P:carbohydrate metabolic process	5.2	16.46	2.07	1.41	270.03	271.66	10.83	1.74	270.03	271.66	0.160665	0.0401067	0.039866	0.994	-	-	45457	1	29.1	42.9	28.1
CSEP0106	PTTG_01527T0	PTTG_01527	MVPQFLKLFLLSLPALVASQAPSTHVSVSFSTSSSSSEAHSDSAQVKFSTDIANNTTVIANNTTTIANNTTMIPEVGGGNSTHNTTSSSKSAGGRKLAGYYPVYNSDGQPLSELRYDLYDEIIFFVATTNDNFTLGTYPLGQNEWDSLAFEFVKNCKNNSVTPTYAVGGWGGSRYFSALAATAENRTAFADSTISFAKKYGFEGIDFDWEYASIQGIGCNIVNDADVQNQQLLFKEVKSKWPEGKLSTAQSIAGIRDANYQKLPASNVTLMAQVVDEVRIMAYDVHGSFTKTTGPNAPIKAACADPENQLSVETAIEIYLKQGFKPEQLTLGIPGYAKSWTLAKPELTPRVVGNYTSYHYQNYTGIPAGGRYDDQPGLDVCGQRTGHGGSWLVNELVYA…	478	0.78	20	QAPSTHVSVSFSTSSSSSEAHSDSAQVKFSTDIANNTTVIANNTTTIANNTTMIPEVGGGNSTHNTTSSSKSAGGRKLAGYYPVYNSDGQPLSELRYDLYDEIIFFVATTNDNFTLGTYPLGQNEWDSLAFEFVKNCKNNSVTPTYAVGGWGGSRYFSALAATAENRTAFADSTISFAKKYGFEGIDFDWEYASIQGIGCNIVNDADVQNQQLLFKEVKSKWPEGKLSTAQSIAGIRDANYQKLPASNVTLMAQVVDEVRIMAYDVHGSFTKTTGPNAPIKAACADPENQLSVETAIEIYLKQGFKPEQLTLGIPGYAKSWTLAKPELTPRVVGNYTSYHYQNYTGIPAGGRYDDQPGLDVCGQRTGHGGSWLVNELVYAGFLSEDETSGGKGYKRYYD…	Plastid	0.50613	0	Tribe_0016	Tribe16	Pgt	PGTG_159140	73.94	0	glycoside hydrolase family 18 protein	0.53	gi|403177976|ref|XP_003336405.2|hypothetical protein PGTG_18437 [Puccinia graminis f. sp. tritici CRL 75-36-700-3] >gi|375173287|gb|EFP91986.2| hypothetical protein PGTG_18437 [Puccinia graminis f. sp. tritici CRL 75-36-700-3]	0.95	EC:3.2.1.14	P:catabolic process; F:hydrolase activity, acting on glycosyl bonds; P:carbohydrate metabolic process	0.29	0.62	36.75	264.5	0.62	0.66	0.455	150.625	0.62	0.66	331.044	0.733871	0.689394	0.939394	3	6	51657	1	27.6	46.9	25.5
CSEP0107	PTTG_05954T0	PTTG_05954	MVSQLLKLFLISLPALATSQGPNRVSVSVSSTSSSSESHNNTTSSNVQFTTDIPTGSTTIPDVNGINTNFNPGTPTNTTITTGANGSNSTLTPNTNGGSNHNATASPKKTGARKLAGYYPVYHAEGQPLSELRYDLYDEITFFAATTNANFTIGTDSLTQNEWDNLAYEFVKNCKSHSVLPTYTVGGWGGSRYFSPLVATAENRTAFANSTISFAKKYGFEGIDFDWEYAGIQGIGCNIINDQDVQNQQLLFKEVKTQWPEGKLSTTQSIAGIRDPNYQQLPASDVTIMSQVVDEVRIMAYDVHGSWTKTTGPNAPIRAQCADPENQLSVESAIEVYLKQGFKPEQLSLGIPGYAKTWTLTKPELTPRIVGNYTSYYYQNFTGIPAGGKYDDQPGLDVC…	496	0.73	20	QGPNRVSVSVSSTSSSSESHNNTTSSNVQFTTDIPTGSTTIPDVNGINTNFNPGTPTNTTITTGANGSNSTLTPNTNGGSNHNATASPKKTGARKLAGYYPVYHAEGQPLSELRYDLYDEITFFAATTNANFTIGTDSLTQNEWDNLAYEFVKNCKSHSVLPTYTVGGWGGSRYFSPLVATAENRTAFANSTISFAKKYGFEGIDFDWEYAGIQGIGCNIINDQDVQNQQLLFKEVKTQWPEGKLSTTQSIAGIRDPNYQQLPASDVTIMSQVVDEVRIMAYDVHGSWTKTTGPNAPIRAQCADPENQLSVESAIEVYLKQGFKPEQLSLGIPGYAKTWTLTKPELTPRIVGNYTSYYYQNFTGIPAGGKYDDQPGLDVCGQKTGYGGSWLVTELVDAG…	Membrane	0.48213	0	Tribe_0016	Tribe16	Pgt	PGTG_159140	82.45	0	glycoside hydrolase family 18 protein	0.54	gi|403175722|ref|XP_003334485.2|hypothetical protein PGTG_15914 [Puccinia graminis f. sp. tritici CRL 75-36-700-3] >gi|375171728|gb|EFP90066.2| hypothetical protein PGTG_15914 [Puccinia graminis f. sp. tritici CRL 75-36-700-3]	0.91	EC:3.2.1.14	P:catabolic process; F:hydrolase activity, acting on glycosyl bonds; P:carbohydrate metabolic process	0.66	0.76	40.17	95.33	70.2	99.42	0.71	67.75	70.2	99.42	95.4225	0.010114	0.00714142	0.706095	0	4	53596	1	27.6	47.8	16.6
CSEP0108	PTTG_05955T0	PTTG_05955	MVSQLLKLFHMSLPALATSQAVPNRNFVSISSTASSSESHSNTSSSNVQFTTIIPTGSTSIPDLNGSNTNYNPGATINTTTTAGASSGNSTLTPGTNGGSNHEAITSPQKTGSGKLSGYYAVYHTEGKPIPDPRYDLYDELTFFAATTTANFTIGTNSLTQNEWDTLAFDFVRSCKNHSVLPTYTLGGWDGSRYFSSLVATAENRTAFASSAISFAKKYGFEGIDFDWEYAGIQGIGCNIISDDDVQNQQLLFKEVKSQWPEGKLYTTQSIAGIRDHNSQQLRPCNLTIMAQFVDEVIIFLNLHVVHGSWTKTTGPNAPMRGQCADSDNQLSVESAIKIYLQQGFKPEQLSLGIPGDTKSWTLSQPKLTPRIVGNHTSYYYQNFTGIPAVGKYDSAPGL…	499	0.56	18	TSQAVPNRNFVSISSTASSSESHSNTSSSNVQFTTIIPTGSTSIPDLNGSNTNYNPGATINTTTTAGASSGNSTLTPGTNGGSNHEAITSPQKTGSGKLSGYYAVYHTEGKPIPDPRYDLYDELTFFAATTTANFTIGTNSLTQNEWDTLAFDFVRSCKNHSVLPTYTLGGWDGSRYFSSLVATAENRTAFASSAISFAKKYGFEGIDFDWEYAGIQGIGCNIISDDDVQNQQLLFKEVKSQWPEGKLYTTQSIAGIRDHNSQQLRPCNLTIMAQFVDEVIIFLNLHVVHGSWTKTTGPNAPMRGQCADSDNQLSVESAIKIYLQQGFKPEQLSLGIPGDTKSWTLSQPKLTPRIVGNHTSYYYQNFTGIPAVGKYDSAPGLDICGQKTGHGGSWLVKE…	Membrane	0.48108	0	Tribe_0016	Tribe16	Pgt	PGTG_159140	73.65	0	glycoside hydrolase family 18 protein	0.52	gi|403175722|ref|XP_003334485.2|hypothetical protein PGTG_15914 [Puccinia graminis f. sp. tritici CRL 75-36-700-3] >gi|375171728|gb|EFP90066.2| hypothetical protein PGTG_15914 [Puccinia graminis f. sp. tritici CRL 75-36-700-3]	0.84	EC:3.2.1.14	F:hydrolase activity, acting on glycosyl bonds; P:catabolic process; P:carbohydrate metabolic process	0	0	0	0	0	0	0	0	0	0	-	-	-	-	-	-	53827	1.2	26.5	47.7	25.9
CSEP0109	PTTG_02749T0	PTTG_02749	MRSSSLPSFWLPSVLLILLLKATGETQALANTTSCPSKRGGSYASPTPIVSVYYPVRASRTSSLSSPLIPSRLGYNAKFLPVEQIPWKMYNHLQYFVAVPAATPEADLLIDTEENMIQVIKAAKAHGVSISLVGHSTHFPLTITIFPIYQNIHARTHPIRRTFSPYIKRVSADGRVVGLSVTWSETTETGPVLSRRSRVLSRSTASTGSTLESFHSLYITNPNVLIAFPLTVLTLVVVDLTDWEYPNVQGIGCNALNKNDSENFLRFLTLLRAKMGTEFRLSAAVSMKGFMSSDGKNYLKDVSAYAKVVNFFTIMAYDVYVPSLSKVAGPNAPLYSSCSERTQRYSVAQAIKQWKSTGVPAHQILLGMPAYGYGYTLKRSKIVPSHFADTPGLTSQLFQ…	534	0.78	31	NTTSCPSKRGGSYASPTPIVSVYYPVRASRTSSLSSPLIPSRLGYNAKFLPVEQIPWKMYNHLQYFVAVPAATPEADLLIDTEENMIQVIKAAKAHGVSISLVGHSTHFPLTITIFPIYQNIHARTHPIRRTFSPYIKRVSADGRVVGLSVTWSETTETGPVLSRRSRVLSRSTASTGSTLESFHSLYITNPNVLIAFPLTVLTLVVVDLTDWEYPNVQGIGCNALNKNDSENFLRFLTLLRAKMGTEFRLSAAVSMKGFMSSDGKNYLKDVSAYAKVVNFFTIMAYDVYVPSLSKVAGPNAPLYSSCSERTQRYSVAQAIKQWKSTGVPAHQILLGMPAYGYGYTLKRSKIVPSHFADTPGLTSQLFQPREMTTPPAGQTAGEATGVDVCGTPNVAGG…	Membrane	0.48345	0	Tribe_0016	Tribe16	Pgt	PGTG_104070	45.78	2e-78	glycoside hydrolase family 18 protein	0.56	gi|403174357|ref|XP_003333338.2|hypothetical protein PGTG_15122 [Puccinia graminis f. sp. tritici CRL 75-36-700-3] >gi|375170940|gb|EFP88919.2| hypothetical protein PGTG_15122 [Puccinia graminis f. sp. tritici CRL 75-36-700-3]	0.89	EC:3.2.1.14	F:hydrolase activity, acting on glycosyl bonds; P:catabolic process; P:carbohydrate metabolic process	8.33	91.46	396.57	214.86	83.06	73.33	49.895	305.715	83.06	73.33	6.12717	0.60071	0.680417	1.13269	-	-	58568	0.9	16.2	46.6	29.2
CSEP0110	PTTG_06474T0	PTTG_06474	MRSFSQVFSATFLLAALFFASTDAYAYDSRTASRPQVKGYYPSYNSDGQPVSKIDWTAYTDVLYFMVIPQPDFTLSYDPKLTKAQGDKLVTEFVAAARKYKVNPLFSTGGWTGSRHFSNLTSTDAARKRFAQLLVQFGKKHGFVGIEMDWEYPNGALDVTLENPADVVNFGLLVKEIRALWPQASLTAAFGIGGLIGRAGTPATAMETALLVQNLNYINLMAYDVYGAWAPTTGPLAPIRATCAPAAFGQSVETGVQIALKQGFKASQVILGIPGYAKRLELVSPKLVVQNVKGHLTEYYQNHTSVTPPGGQFDDKPGKDICGNAQKWGGSFLVNELVSNGWLTKDQKHGAGGYTRYYDLCSGQPFLTNGKYFITYDDQFSTVDKAKFAKQNALGGIYF…	410	0.8	27	YDSRTASRPQVKGYYPSYNSDGQPVSKIDWTAYTDVLYFMVIPQPDFTLSYDPKLTKAQGDKLVTEFVAAARKYKVNPLFSTGGWTGSRHFSNLTSTDAARKRFAQLLVQFGKKHGFVGIEMDWEYPNGALDVTLENPADVVNFGLLVKEIRALWPQASLTAAFGIGGLIGRAGTPATAMETALLVQNLNYINLMAYDVYGAWAPTTGPLAPIRATCAPAAFGQSVETGVQIALKQGFKASQVILGIPGYAKRLELVSPKLVVQNVKGHLTEYYQNHTSVTPPGGQFDDKPGKDICGNAQKWGGSFLVNELVSNGWLTKDQKHGAGGYTRYYDLCSGQPFLTNGKYFITYDDQFSTVDKAKFAKQNALGGIYFFDTQGPAPETR	Membrane	0.30965	1.5609e-122	Tribe_0016	Tribe16	Pgt	PGTG_056800	78.54	0	glycoside hydrolase family 18 protein	0.51	gi|31087954|gb|AAP42832.1|chitinase [Puccinia triticina]	0.98	EC:3.2.1.14	F:hydrolase activity, acting on glycosyl bonds; P:catabolic process; P:carbohydrate metabolic process	29.88	281.51	971.75	478.01	22.1	20.4	155.695	724.88	22.1	20.4	4.65577	7.04502	7.63211	1.08333	-	-	44825	0.7	26.6	45.1	28.3
CSEP0111	PTTG_25262T0	PTTG_25262	MTSPSKSFLGAFLLIALLLSTNTDAGGVKNDGTAKVKGYYPTYNSKVQTPSKIDWDAYTDVLFFMVIPEADGTLSFDPALTRLEGEALVKDFVDAARKHKVNPLFSTGGWTGSRAFSKLAATAPSRKQFAETLVNFGKKNGFTGIEMDWEYPNGEGIGCNSRLPEDVVNFGLLTKEIRTLWPEVELTAAVSVTGLIGASGQAATPKETALLNENLDYINLMAYDVYGAWSKTTGPIAPLHATCADEDSAQSVETGFQVALKQGFKASQVLLGIPGYAKRFKLTSSKLVPKTVGGQTTLYYQSKSPSVRGGEFDDKPGKDICGNPVSWGGSYLVTELIKKGWLSKDQKRGRDGYKRYFDECSGQPFLANDKYLISYDDEESTIAKAKFAKENKMGGIYFF…	418	0.83	26	GGVKNDGTAKVKGYYPTYNSKVQTPSKIDWDAYTDVLFFMVIPEADGTLSFDPALTRLEGEALVKDFVDAARKHKVNPLFSTGGWTGSRAFSKLAATAPSRKQFAETLVNFGKKNGFTGIEMDWEYPNGEGIGCNSRLPEDVVNFGLLTKEIRTLWPEVELTAAVSVTGLIGASGQAATPKETALLNENLDYINLMAYDVYGAWSKTTGPIAPLHATCADEDSAQSVETGFQVALKQGFKASQVLLGIPGYAKRFKLTSSKLVPKTVGGQTTLYYQSKSPSVRGGEFDDKPGKDICGNPVSWGGSYLVTELIKKGWLSKDQKRGRDGYKRYFDECSGQPFLANDKYLISYDDEESTIAKAKFAKENKMGGIYFFDTMGPPIDTVRNARKVFSK	Cytoplasm	0.38398	2.8767e-285	Tribe_0016	Tribe16	Pst	PST43_14477	70.47	1e-180	glycoside hydrolase family 18 protein	0.53	gi|403175166|ref|XP_003334028.2|hypothetical protein PGTG_15572 [Puccinia graminis f. sp. tritici CRL 75-36-700-3] >gi|375171481|gb|EFP89609.2| hypothetical protein PGTG_15572 [Puccinia graminis f. sp. tritici CRL 75-36-700-3]	0.86	EC:3.2.1.14	P:catabolic process; F:hydrolase activity, acting on glycosyl bonds; P:carbohydrate metabolic process	0.54	1.27	56.09	8.83	2.42	3.81	0.905	32.46	2.42	3.81	35.8674	0.373967	0.237533	0.635171	1	0	45544	1	29.7	42.6	27.8
CSEP0112	PTTG_05432T0	PTTG_05432	MVFFGVLQRRMMKSFAISLFLAAINLQAAIGWADRGKQVISGYYPSYNAHIQPPSKIPWSHYTHIDYFVAPVQDDPGNPLKIENETNLIETVKLAKAHNVSISLCVGGWTGSKFFSNLVKTDGSRQKFTTSLVQIIKKYNFDGVDLDWEYPGVPGEEGNIISPLDTENFLKFLKLLRKKFGRNYRISAAVSVKGFMGADGKYLKDTKAFAKVLDYITIMAYDIYVAGAGRSLSGPNAPLFHTCSDPQSKFSVSGAIKTWIKSGFHSRKILLGLPAYGYAYTLLSSELKPTKFSGLKQKESLLFQNTTAKPPQGGKISATPGHWLYHELYLDEKLAKDGRRGTSGYKRHFDECTRTPFLFNKENKNLIVYDDRRSIFEKALFAKSKDLGGINIFDTTGDT…	453	0.56	34	DRGKQVISGYYPSYNAHIQPPSKIPWSHYTHIDYFVAPVQDDPGNPLKIENETNLIETVKLAKAHNVSISLCVGGWTGSKFFSNLVKTDGSRQKFTTSLVQIIKKYNFDGVDLDWEYPGVPGEEGNIISPLDTENFLKFLKLLRKKFGRNYRISAAVSVKGFMGADGKYLKDTKAFAKVLDYITIMAYDIYVAGAGRSLSGPNAPLFHTCSDPQSKFSVSGAIKTWIKSGFHSRKILLGLPAYGYAYTLLSSELKPTKFSGLKQKESLLFQNTTAKPPQGGKISATPGHWLYHELYLDEKLAKDGRRGTSGYKRHFDECTRTPFLFNKENKNLIVYDDRRSIFEKALFAKSKDLGGINIFDTTGDTPDRKLVETIRVLYSKKEADKKPSESEGVKKNSF…	Peroxisome	0.70503	1.5496e-11	Tribe_0016	Tribe16	Pgt	PGTG_101680	87.27	0	glycoside hydrolase family 18 protein	0.53	gi|403169423|ref|XP_003328867.2|hypothetical protein PGTG_10168 [Puccinia graminis f. sp. tritici CRL 75-36-700-3] >gi|375167952|gb|EFP84448.2| hypothetical protein PGTG_10168 [Puccinia graminis f. sp. tritici CRL 75-36-700-3]	0.92	EC:3.2.1.14	P:catabolic process; F:hydrolase activity, acting on glycosyl bonds; P:carbohydrate metabolic process	0.36	0.63	14.36	37.24	5.22	6.3	0.495	25.8	5.22	6.3	52.1212	0.0948276	0.0785714	0.828571	-	-	50720	0.9	31.1	40	28.9
CSEP0113	PTTG_05432T1	PTTG_05432	MVFFGVLQRRMMKSFAISLFLAAINLQAAIGWADRGKQVISGYYPSYNAHIQPPSKIPWSHYTHIDYFVAPVQDDPGNPLKIENETNLIETVKLAKAHNVSISLCVGGWTGSKFFSNLVKTDGSRQKFTTSLVQIIKKYNFDGVDLDWEYPGVPGEEGNIISPLDTENFLKFLKLLRKKFGRNYRISAAVSVKGFMGADGKYLKDTKAFAKVLDYITIMAYDIYVAGAGRSLSGPNAPLFHTCSDPQSKFSVSGAIKTWIKSGFHSRKILLGLPAYGYAYTLLSSELKPTKFSGLKQKESLLFQNTTAKPPQGGKISATPGHWLYHELYLDEKLAKDGRRGTSGYKRHFDECTRTPFLFNKENKNLIVYDDRRSIFEKALFAKSKDLGGINIFDTTGDT…	453	0.56	34	DRGKQVISGYYPSYNAHIQPPSKIPWSHYTHIDYFVAPVQDDPGNPLKIENETNLIETVKLAKAHNVSISLCVGGWTGSKFFSNLVKTDGSRQKFTTSLVQIIKKYNFDGVDLDWEYPGVPGEEGNIISPLDTENFLKFLKLLRKKFGRNYRISAAVSVKGFMGADGKYLKDTKAFAKVLDYITIMAYDIYVAGAGRSLSGPNAPLFHTCSDPQSKFSVSGAIKTWIKSGFHSRKILLGLPAYGYAYTLLSSELKPTKFSGLKQKESLLFQNTTAKPPQGGKISATPGHWLYHELYLDEKLAKDGRRGTSGYKRHFDECTRTPFLFNKENKNLIVYDDRRSIFEKALFAKSKDLGGINIFDTTGDTPDRKLVETIRVLYSKKEADKKPSESEGVKKNSF…	Peroxisome	0.70503	1.5496e-11	Tribe_0016	Tribe16	Pgt	PGTG_101680	87.27	0	glycoside hydrolase family 18 protein	0.53	gi|403169423|ref|XP_003328867.2|hypothetical protein PGTG_10168 [Puccinia graminis f. sp. tritici CRL 75-36-700-3] >gi|375167952|gb|EFP84448.2| hypothetical protein PGTG_10168 [Puccinia graminis f. sp. tritici CRL 75-36-700-3]	0.92	EC:3.2.1.14	P:catabolic process; F:hydrolase activity, acting on glycosyl bonds; P:carbohydrate metabolic process	0.36	0.63	14.36	37.24	5.22	6.3	0.495	25.8	5.22	6.3	52.1212	0.0948276	0.0785714	0.828571	-	-	50720	0.9	31.1	40	28.9
CSEP0114	PTTG_25635T0	PTTG_25635	MLAIIALFVALNLLSGTDALVVRAEPKSTISVYYPGYHSTLLPPDSIPWDLYTHLDYFVATTGSEASEDLKIENEENLKAVVAGAKSHGVSVSLTVGGWTGSKYFSKLVADEDSRKTFAQTFLRAVKKYDFDGIDIDWEYPGVPGNDGNIISKDDSANYLKFLQTLRQVLVPRPGFLRRSLYMVLWVRTAII	192	0.91	20	LVVRAEPKSTISVYYPGYHSTLLPPDSIPWDLYTHLDYFVATTGSEASEDLKIENEENLKAVVAGAKSHGVSVSLTVGGWTGSKYFSKLVADEDSRKTFAQTFLRAVKKYDFDGIDIDWEYPGVPGNDGNIISKDDSANYLKFLQTLRQVLVPRPGFLRRSLYMVLWVRTAII	Membrane	0.25368	79192	Tribe_0016	Tribe16	Pgt	PGTG_183870	85.88	3e-85	glycoside hydrolase family 18 protein	0.59	gi|331168390|ref|XP_003336819.1|hypothetical protein PGTG_18387 [Puccinia graminis f. sp. tritici CRL 75-36-700-3] >gi|309315809|gb|EFP91600.1| hypothetical protein PGTG_18387 [Puccinia graminis f. sp. tritici CRL 75-36-700-3]	0.92	-	P:carbohydrate metabolic process; F:hydrolase activity, acting on glycosyl bonds	0	0	0	0	6.06	0.46	0	0	6.06	0.46	-	0	0	13.1739	-	-	21302	0	26	40.6	33.3
CSEP0115	PTTG_08453T0	PTTG_08453	MRSATSLIVWLSPCILVLSLFGTNFVDCQKDKDTYASVGKFKRTKKVMGYYPVYNSEIQSPKQVDYSLYTDLLFFVAVPETNHTFSYGGLLTPKRAEELAVEFVHLAKKNSVNPLISYGGWDGSRYFSQLSSTAARRTAFAKSMVQYAKKLGFVGLDLDWEAPAGAGIGCNSYSPQDIVNFGLLIKEIRRIWPQGQLTAAIGLSGLVGSDGKPASSSETSEITRNLDFVNLMAYDVFGSWANTTGPLAPIHNTCAPDPFKQSIESGFEVMIKQGFKAKQVILGLPAYAIRVQLVSPKLTPTTVNGHTTFIYQNNTGVTPPGGISDDKPGKDVCGKEQLWGGSFLTTELISKGWLSKDQKTGLNGYKRHFDECSGTPFLTNGKYFITYEDQKTSVTKAKW…	428	0.77	29	QKDKDTYASVGKFKRTKKVMGYYPVYNSEIQSPKQVDYSLYTDLLFFVAVPETNHTFSYGGLLTPKRAEELAVEFVHLAKKNSVNPLISYGGWDGSRYFSQLSSTAARRTAFAKSMVQYAKKLGFVGLDLDWEAPAGAGIGCNSYSPQDIVNFGLLIKEIRRIWPQGQLTAAIGLSGLVGSDGKPASSSETSEITRNLDFVNLMAYDVFGSWANTTGPLAPIHNTCAPDPFKQSIESGFEVMIKQGFKAKQVILGLPAYAIRVQLVSPKLTPTTVNGHTTFIYQNNTGVTPPGGISDDKPGKDVCGKEQLWGGSFLTTELISKGWLSKDQKTGLNGYKRHFDECSGTPFLTNGKYFITYEDQKTSVTKAKWAQAHHLAGVFFFDTTGPTKSTVSAVARVL	Membrane	0.49082	0	Tribe_0016	Tribe16	Pgt	PGTG_057140	79.44	0	glycoside hydrolase family 18 protein	0.52	gi|331222276|ref|XP_003323812.1|hypothetical protein PGTG_05714 [Puccinia graminis f. sp. tritici CRL 75-36-700-3] >gi|309302802|gb|EFP79393.1| hypothetical protein PGTG_05714 [Puccinia graminis f. sp. tritici CRL 75-36-700-3]	0.87	EC:3.2.1.14	F:hydrolase activity, acting on glycosyl bonds; P:catabolic process; P:carbohydrate metabolic process	1.04	64.57	95.41	28.37	1.41	1.57	32.805	61.89	1.41	1.57	1.8866	23.266	20.8949	0.898089	-	-	46805	1.4	26.2	43.5	30.4
CSEP0116	PTTG_08454T0	PTTG_08454	MRSSTSWTVWLSSCILMLSVLGPSFVDSKKHKGACSSVGKFRKTKKVMGYYPVYNFEIQSPKQVDYSLYTDVLFFVAVPETNHTFSYGDKLTPQHAEELAVEFVHLAKKNNVNPLISYGGWAGSRHFSELSSTADRRTVFAKTMVQYAKKLGFVGLDLDWEYPNGEGIGCNSRSPQDTVNFGLLIKEIRRIWPQAQLTAALGLSGLVGSDGNPASSSETAEIAHNLDFVNLMAYDVFGAWAQYTGPLAPLDGSCAPAGLTQSVQTGVEVMVKQGFKAEQVVLGLPAYAKRLQLVSPQLTPMTVNGHKTLIYQKHTEVTPPGGIADDKPGKDVCGKEQNWGGSFLTTELISNGWLSSDHKTGLNGYKRHFDECSGTPFLTNGTYFITYEDHKTSVAKAKF…	428	0.68	29	KKHKGACSSVGKFRKTKKVMGYYPVYNFEIQSPKQVDYSLYTDVLFFVAVPETNHTFSYGDKLTPQHAEELAVEFVHLAKKNNVNPLISYGGWAGSRHFSELSSTADRRTVFAKTMVQYAKKLGFVGLDLDWEYPNGEGIGCNSRSPQDTVNFGLLIKEIRRIWPQAQLTAALGLSGLVGSDGNPASSSETAEIAHNLDFVNLMAYDVFGAWAQYTGPLAPLDGSCAPAGLTQSVQTGVEVMVKQGFKAEQVVLGLPAYAKRLQLVSPQLTPMTVNGHKTLIYQKHTEVTPPGGIADDKPGKDVCGKEQNWGGSFLTTELISNGWLSSDHKTGLNGYKRHFDECSGTPFLTNGTYFITYEDHKTSVAKAKFAQEHHLAGVFFFDTTGPTNWTVSAVGRAL	Cytoplasm	0.37896	3.9094e-266	Tribe_0016	Tribe16	Pgt	PGTG_057140	82.48	0	glycoside hydrolase family 18 protein	0.53	gi|331222276|ref|XP_003323812.1|hypothetical protein PGTG_05714 [Puccinia graminis f. sp. tritici CRL 75-36-700-3] >gi|309302802|gb|EFP79393.1| hypothetical protein PGTG_05714 [Puccinia graminis f. sp. tritici CRL 75-36-700-3]	0.91	EC:3.2.1.14	F:hydrolase activity, acting on glycosyl bonds; P:catabolic process; P:carbohydrate metabolic process	5.59	175.48	549.13	303.07	299.85	163.2	90.535	426.1	299.85	163.2	4.70647	0.301934	0.554749	1.83732	-	-	46812	1.4	25.9	44.2	29.9
CSEP0117	PTTG_29533T0	PTTG_29533	MQPILSLHPATSFFKLLLMQAIVQTLLISLKPNVNAQALQVYSGRRTPGLPHFLYARRPADPPGGPQPPPPPLPVNNSPLLPYECDRKPLSPETWKELRIDDYLRNYPGGLEVNLTVFAAQNKALNFECGLNLFCSAGQLCSPINGRAWWVLAAAEQYTMYHNSLYTAIAFAAGQTKGTRSIQPLEPSLYKQDV	194	0.57	37	QAIVQTLLISLKPNVNAQALQVYSGRRTPGLPHFLYARRPADPPGGPQPPPPPLPVNNSPLLPYECDRKPLSPETWKELRIDDYLRNYPGGLEVNLTVFAAQNKALNFECGLNLFCSAGQLCSPINGRAWWVLAAAEQYTMYHNSLYTAIAFAAGQTKGTRSIQPLEPSLYKQDV	Plastid	0.5515	0	Tribe_0017	Tribe17	Pgt	PGTG_126530	46.39	2e-24	hypothetical protein PGTG_02851	0.6	gi|403160293|ref|XP_003320829.2|hypothetical protein PGTG_02851 [Puccinia graminis f. sp. tritici CRL 75-36-700-3] >gi|375169496|gb|EFP76410.2| hypothetical protein PGTG_02851 [Puccinia graminis f. sp. tritici CRL 75-36-700-3]	0.65	-	F:molecular_function; P:biological_process; C:cellular_component	0.18	0	0	0	0.31	0.18	0.09	0	0.31	0.18	0	0.290323	0.5	1.72222	-	-	21492	2.1	26.3	43.3	30.4
CSEP0118	PTTG_11792T0	PTTG_11792	MYFVISVFLLALAQSLVSTVTPSATHVRSKDQRLRPRSSPSESGMPTTLSNSIAIHPKLNIHQDLNTTTHNYSHSLCQSRPLTPSLWKKLDMNSYLDNYPNGKDLNLEAYASRAGGLDFQCGIGRICNPGQLCESIYGQDWYALVAAQNWNNFVNMLYQAIGDACASDDDFENDFNRAPRHFTAWSGLISNWIGSFPASLFKSIGPIAGSIWGSWGTISWLGLAMISYQVTAMGWLETWVIIGGEGETRFKRSASINLMLGEAQHTVQGIISNITQEVLEAGVSTKKGLAGLNRDGIFLSATPFTDRLTVQREYEKVLKLKTLVKIWRIQNVFIVRGADPCTQGGKNGAFDDPKRLSYCGEDATMMSIVRAEGKGHEFDPTIHHAFLVEAKYGFTTEYL…	471	0.8	20	VTPSATHVRSKDQRLRPRSSPSESGMPTTLSNSIAIHPKLNIHQDLNTTTHNYSHSLCQSRPLTPSLWKKLDMNSYLDNYPNGKDLNLEAYASRAGGLDFQCGIGRICNPGQLCESIYGQDWYALVAAQNWNNFVNMLYQAIGDACASDDDFENDFNRAPRHFTAWSGLISNWIGSFPASLFKSIGPIAGSIWGSWGTISWLGLAMISYQVTAMGWLETWVIIGGEGETRFKRSASINLMLGEAQHTVQGIISNITQEVLEAGVSTKKGLAGLNRDGIFLSATPFTDRLTVQREYEKVLKLKTLVKIWRIQNVFIVRGADPCTQGGKNGAFDDPKRLSYCGEDATMMSIVRAEGKGHEFDPTIHHAFLVEAKYGFTTEYLTTASWECQQKYGAFDFEPQ…	Plastid	0.76396	0	Tribe_0017	Tribe17	Pgt	PGTG_001790	64.1	4e-164	hypothetical protein PGTG_00179	0.49	gi|403157847|ref|XP_003307229.2|hypothetical protein PGTG_00179 [Puccinia graminis f. sp. tritici CRL 75-36-700-3] >gi|375163576|gb|EFP74223.2| hypothetical protein PGTG_00179 [Puccinia graminis f. sp. tritici CRL 75-36-700-3]	0.78	-	F:molecular_function; C:cellular_component; P:biological_process	1.81	0.41	0.54	1.65	9.95	1.11	1.11	1.095	9.95	1.11	0.986486	0.111558	1	8.96396	-	-	52273	2.8	28.5	39.3	32.3
CSEP0119	PTTG_06681T0	PTTG_06681	MCLSVSPARFRLTQLLSIGLALASLTSALQISTNVTNPANNITLQNSRRDCTRRPLTVALWQELDLDEYMRDYTGGKTLRLQAYADEVNVTNFMCGIGQTCDAGQLCSSAMAPDWYVLVATQNWNKVMNMLYTSLSFGIGAMQDIAPTMINDLSPPSSPTPIASATWLALVASFSGALPGMIFPGMWVWIWVFLQGLLYTTASEMWFWQNVIRAPPDVRSGYTRWIEFAWMLSKLEDSSQEKLSNYTKGVLQAGISTEEGMYGVLKNGVFLQKTIEKTQYNLQASFEAVIKLRLLAAILKAQSIFIIRNSDPCTQSGPHGEFQGRGVLSYCGPDNVMMNIVKAKGTKTRRKIYGASLIESKYGFTVEFLTNAAWKCQTKYGGYEHDPYTNSTLPTDINA…	413	0.79	29	LQISTNVTNPANNITLQNSRRDCTRRPLTVALWQELDLDEYMRDYTGGKTLRLQAYADEVNVTNFMCGIGQTCDAGQLCSSAMAPDWYVLVATQNWNKVMNMLYTSLSFGIGAMQDIAPTMINDLSPPSSPTPIASATWLALVASFSGALPGMIFPGMWVWIWVFLQGLLYTTASEMWFWQNVIRAPPDVRSGYTRWIEFAWMLSKLEDSSQEKLSNYTKGVLQAGISTEEGMYGVLKNGVFLQKTIEKTQYNLQASFEAVIKLRLLAAILKAQSIFIIRNSDPCTQSGPHGEFQGRGVLSYCGPDNVMMNIVKAKGTKTRRKIYGASLIESKYGFTVEFLTNAAWKCQTKYGGYEHDPYTNSTLPTDINADCLFNLPVCDCGSP	Membrane	0.58614	0	Tribe_0017	Tribe17	Pgt	PGTG_126530	39.24	8e-89	hypothetical protein PGTG_01670	0.51	gi|403158791|ref|XP_003319496.2|hypothetical protein PGTG_01670 [Puccinia graminis f. sp. tritici CRL 75-36-700-3] >gi|375166460|gb|EFP75077.2| hypothetical protein PGTG_01670 [Puccinia graminis f. sp. tritici CRL 75-36-700-3]	0.94	-	F:molecular_function; P:biological_process; C:cellular_component	0.24	0	11.95	8.37	0.77	2.31	0.12	10.16	0.77	2.31	84.6667	0.155844	0.0519481	0.333333	-	-	45740	2.7	25.9	40	34.1
CSEP0120	PTTG_08285T0	PTTG_08285	MSFLDFPLAIVGLLIVFSLLECQTSSSPSSPSGSGNITPSFTTPATNNSSTLADFRYPCARLPLMPDSWQSLDLDNYLRNFPGGKNLSLELFAEKVGATNFECGIGKMCDANQICLPVRGRDWYILVAAQNWNSFSNQMYQATGFALSVVGGLCGAIPGFVIETGFAFLGSTLWPFIQGGTGFIAGLINTYHNLIATLPNDEFSKTKDVQFLLSNAQMKAQAQFSNEMKKIIDGGISTEEGLYGALQGGTFLNDKFFTAEYSEDEIKNAISAVGRARLIAAVWKATKPCTQDGPDGAFPDKDVLSYCSPDGMMMNIVQSHGGKLLERFPSAPLLSTKYNLTTRYFVEHSWDCQQKYGSYNYDPYKNKILPANPDAECVVSLAVCDMTRKDIQKAAKRKG…	413	0.78	23	QTSSSPSSPSGSGNITPSFTTPATNNSSTLADFRYPCARLPLMPDSWQSLDLDNYLRNFPGGKNLSLELFAEKVGATNFECGIGKMCDANQICLPVRGRDWYILVAAQNWNSFSNQMYQATGFALSVVGGLCGAIPGFVIETGFAFLGSTLWPFIQGGTGFIAGLINTYHNLIATLPNDEFSKTKDVQFLLSNAQMKAQAQFSNEMKKIIDGGISTEEGLYGALQGGTFLNDKFFTAEYSEDEIKNAISAVGRARLIAAVWKATKPCTQDGPDGAFPDKDVLSYCSPDGMMMNIVQSHGGKLLERFPSAPLLSTKYNLTTRYFVEHSWDCQQKYGSYNYDPYKNKILPANPDAECVVSLAVCDMTRKDIQKAAKRKGVLKACREIGQLPKI	Plastid	0.59273	0	Tribe_0017	Tribe17	Pgt	PGTG_126530	66.37	8e-174	hypothetical protein PGTG_12653	0.49	gi|403172178|ref|XP_003331331.2|hypothetical protein PGTG_12653 [Puccinia graminis f. sp. tritici CRL 75-36-700-3] >gi|375169742|gb|EFP86912.2| hypothetical protein PGTG_12653 [Puccinia graminis f. sp. tritici CRL 75-36-700-3]	0.74	-	F:molecular_function; P:biological_process; C:cellular_component	0.59	1.01	7.2	24.49	5.18	5.58	0.8	15.845	5.18	5.58	19.8062	0.15444	0.143369	0.928315	-	-	45100	2.9	27.8	40	32.2
CSEP0121	PTTG_25193T0	PTTG_25193	MKAWKSYPSSLAFYRDLALIVIIFSTARGVLLDGIRVGEPHSSSPGLIRRATKETEPIPDPTQTLAHPLLLTNSQENNARDACRPRTLSPTLWSKLNLNQYLLEYPGGQQTSLEELAVKSKLLNFDCGINKLCYAGQLCSPVIGKDWYILVAAQEWNSYMNVVYQAVGFAMTMMQGIIPSMIKDFFPDKHDDWAIAKAYLTFFSSCAKVHPTEGHISNTKWWMQLVQGQIGLAAGEANIMDYAVIPDPVNQHDKWTYFIYQLSKTQDLIQTKLTQNSEEIISSGISTEEGIYGVLKDGGFLIDHVHCQNLINLAAGQQSEMKLSIQLNLLAAIWEKQKFFILRGSDPCDGDGKNGASSKKNELSYCNPDNIMMKIVQLKTRNKITSEIYNGHLVFDKYN…	435	0.48	33	DGIRVGEPHSSSPGLIRRATKETEPIPDPTQTLAHPLLLTNSQENNARDACRPRTLSPTLWSKLNLNQYLLEYPGGQQTSLEELAVKSKLLNFDCGINKLCYAGQLCSPVIGKDWYILVAAQEWNSYMNVVYQAVGFAMTMMQGIIPSMIKDFFPDKHDDWAIAKAYLTFFSSCAKVHPTEGHISNTKWWMQLVQGQIGLAAGEANIMDYAVIPDPVNQHDKWTYFIYQLSKTQDLIQTKLTQNSEEIISSGISTEEGIYGVLKDGGFLIDHVHCQNLINLAAGQQSEMKLSIQLNLLAAIWEKQKFFILRGSDPCDGDGKNGASSKKNELSYCNPDNIMMKIVQLKTRNKITSEIYNGHLVFDKYNFTTEFLTERAWKCQSNTKEFEPEVWNSLVIFP…	Cytoplasm	0.49093	0	Tribe_0017	Tribe17	Pgt	PGTG_156630	65.17	4e-114	hypothetical protein PGTG_12313	0.5	gi|403171570|ref|XP_003330776.2|hypothetical protein PGTG_12313 [Puccinia graminis f. sp. tritici CRL 75-36-700-3] >gi|375169239|gb|EFP86357.2| hypothetical protein PGTG_12313 [Puccinia graminis f. sp. tritici CRL 75-36-700-3]	0.89	-	F:molecular_function; P:biological_process; C:cellular_component	0.08	3.82	9.76	6.17	0.71	2.75	1.95	7.965	0.71	2.75	4.08462	2.74648	0.709091	0.258182	-	-	49067	2.1	30.8	35.9	33.3
CSEP0122	PTTG_11960T0	PTTG_11960	MSLSGTFLIILAIIQYVQVIAGSPTSNNSLQNGLNITSEEDTKVLCKPRPLEPPLWSEFGMNSHLYNYPNGTILNLQQYASQVGALDFECGIGKVCNAGQLCENVYGRDWYALVAAQNWNNFVNILFQASGDAFDSAADILPTMLVDLEKDPTRTPRHVTAWLSLVSNWISSFPSSLFKSYGPIAGTIWSWGQISWLGLVMTLYQLGAFGWVETLMIVGNGEDRFTRSSSISWVLGQAQHAVQGILTNITEEVIQAGISTQKGLASINQDGIFLSETPVIDRETVQKEYERMIKLKTLVKIWREQNVFIIRGADPCTQEGPNGAYDDPNRLSYCGKDSIMMSIVRGDKGDGFDPTIFRAPLVEAKYGFTTEYLTTVSWECQKKYGAFEFDPHVCRNMTT…	445	0.8	23	SPTSNNSLQNGLNITSEEDTKVLCKPRPLEPPLWSEFGMNSHLYNYPNGTILNLQQYASQVGALDFECGIGKVCNAGQLCENVYGRDWYALVAAQNWNNFVNILFQASGDAFDSAADILPTMLVDLEKDPTRTPRHVTAWLSLVSNWISSFPSSLFKSYGPIAGTIWSWGQISWLGLVMTLYQLGAFGWVETLMIVGNGEDRFTRSSSISWVLGQAQHAVQGILTNITEEVIQAGISTQKGLASINQDGIFLSETPVIDRETVQKEYERMIKLKTLVKIWREQNVFIIRGADPCTQEGPNGAYDDPNRLSYCGKDSIMMSIVRGDKGDGFDPTIFRAPLVEAKYGFTTEYLTTVSWECQKKYGAFEFDPHVCRNMTTVHNLQMKDDCSVNLPVCDCTTT…	Membrane	0.44002	0	Tribe_0017	Tribe17	Pgt	PGTG_001790	82.33	0	hypothetical protein PGTG_00179	0.5	gi|403157847|ref|XP_003307229.2|hypothetical protein PGTG_00179 [Puccinia graminis f. sp. tritici CRL 75-36-700-3] >gi|375163576|gb|EFP74223.2| hypothetical protein PGTG_00179 [Puccinia graminis f. sp. tritici CRL 75-36-700-3]	0.91	-	F:molecular_function; P:biological_process; C:cellular_component	0.27	0.97	44.2	17.57	3.08	2.53	0.62	30.885	3.08	2.53	49.8145	0.201299	0.245059	1.21739	-	-	49357	2.7	28.5	37.1	34.4
CSEP0123	PTTG_25269T0	PTTG_25269	MQVFLGYLFLYLVFVSFYFEKFGVSARTTTITDADSSSPQIQFNGQYPPINPSCKALPIAKETWNQLKLNDHLKQFPGGDKMNLVQYATKLNMTNFVCGIGGACHAGQPCYPLETPDWYILFAVQQWNSYMNVYYEAVGYGIAIVQSSLNALIASLFPASDTTAIRNVKANLGIQASLSQVTGTVMMDVMLAFGSTSGPWFALFDFLNFIMTAAQGVAAFAIQEPPAPLQDGFFQWSNTAYYLSKYEEVIHKQIAEEGKKRIAAGISTNQGIFGVVKDGNFIEPENFPSLPDLEEQIRKLTSALGLNMLLHSINAFITVGSDPCTDKGKNGAWPEGTHLSWCDKPDGTMHNIVIAKDGKTYNEINNAALINDYFGIGTELIVTSSIKCQNMNKGWNYVP…	452	0.61	27	RTTTITDADSSSPQIQFNGQYPPINPSCKALPIAKETWNQLKLNDHLKQFPGGDKMNLVQYATKLNMTNFVCGIGGACHAGQPCYPLETPDWYILFAVQQWNSYMNVYYEAVGYGIAIVQSSLNALIASLFPASDTTAIRNVKANLGIQASLSQVTGTVMMDVMLAFGSTSGPWFALFDFLNFIMTAAQGVAAFAIQEPPAPLQDGFFQWSNTAYYLSKYEEVIHKQIAEEGKKRIAAGISTNQGIFGVVKDGNFIEPENFPSLPDLEEQIRKLTSALGLNMLLHSINAFITVGSDPCTDKGKNGAWPEGTHLSWCDKPDGTMHNIVIAKDGKTYNEINNAALINDYFGIGTELIVTSSIKCQNMNKGWNYVPWSQDKGALPKAPDSDCVFNLPVCYTQ…	Cytoplasm	0.29881	1.3679e-27	Tribe_0017	Tribe17	Pst	PST0821_09761	72.98	2e-115	hypothetical protein PGTG_12654	0.5	gi|403172180|ref|XP_003331332.2|hypothetical protein PGTG_12654 [Puccinia graminis f. sp. tritici CRL 75-36-700-3] >gi|375169743|gb|EFP86913.2| hypothetical protein PGTG_12654 [Puccinia graminis f. sp. tritici CRL 75-36-700-3]	0.93	-	F:molecular_function; P:biological_process; C:cellular_component	0	0	0	0	0	0	0	0	0	0	-	-	-	-	-	-	49854	2.2	27.7	39.8	32.5
CSEP0124	PTTG_12380T0	PTTG_12380	MPTLSSVLPIFALLISSSCFQCQPTSTASSPSGSSTILSNITTPSTYTSLLTNTSLPTNTSVATDTSTDFRDPCARLPLTPELWQSLNLDDYLLNFPGGKNLSLESFAEKVGATNFECGIGKMCNANQICLPVSGRDWYILVAVQNWNSLNNQMYQATAFALNIIEGLASSIVNDYAPHQPDVLMIGGTFMGDVAGLFGAIPGFVFPAVMAFIGGTLWPFIQGGTGFATGLYWTYHNVYAKLPSDEFSKTMDVNYLLSNAQADTQAKLSEATKKVLDNGISTDEGIYGALKGGVFLNNHFSDNERSEDDIRSAISDVARARLIAAIWKATKFFVVRGHKPCTQDGPNGAMPGDDVFSYCNADGMMMNIVQSAKGKLLEHFPSAKLLSSKYNLTTQYFVE…	463	0.69	23	TSTASSPSGSSTILSNITTPSTYTSLLTNTSLPTNTSVATDTSTDFRDPCARLPLTPELWQSLNLDDYLLNFPGGKNLSLESFAEKVGATNFECGIGKMCNANQICLPVSGRDWYILVAVQNWNSLNNQMYQATAFALNIIEGLASSIVNDYAPHQPDVLMIGGTFMGDVAGLFGAIPGFVFPAVMAFIGGTLWPFIQGGTGFATGLYWTYHNVYAKLPSDEFSKTMDVNYLLSNAQADTQAKLSEATKKVLDNGISTDEGIYGALKGGVFLNNHFSDNERSEDDIRSAISDVARARLIAAIWKATKFFVVRGHKPCTQDGPNGAMPGDDVFSYCNADGMMMNIVQSAKGKLLEHFPSAKLLSSKYNLTTQYFVEHSWGCQEKYGSYSYDPYKKTILPP…	Plastid	0.6354	0	Tribe_0017	Tribe17	Pgt	PGTG_126530	86.83	0	hypothetical protein PGTG_12653	0.51	gi|403172178|ref|XP_003331331.2|hypothetical protein PGTG_12653 [Puccinia graminis f. sp. tritici CRL 75-36-700-3] >gi|375169742|gb|EFP86912.2| hypothetical protein PGTG_12653 [Puccinia graminis f. sp. tritici CRL 75-36-700-3]	0.92	-	F:molecular_function; P:biological_process; C:cellular_component	0.62	0.69	7.9	24.35	4.59	5.85	0.655	16.125	4.59	5.85	24.6183	0.142702	0.111966	0.784615	-	-	50200	2.6	25.7	43	31.3
CSEP0125	PTTG_04308T0	PTTG_04308	MISSLSLSFWCKLSIFFGLQVVLITQATDSQQPSLEKRSFPFSPGAAAGAGSNSEKPHGPPKDPSETLPEECKLKPLTPQTWATLQLDNHLEKYPGGANITLSQYAASQGVPNFQCGIGNSCNAGQPCYPVAPPDWYILFAVQQWNVKMNTMRFAIAYAMNFVKSTMATLFAALVPSIDTYQLDRMKLNFGVNGAMTMCSNTVLLDLFSLFHNFQDATGDALNIINNIMGAAMSVAGGLLPSPDPPEGRQREGFNLWAHLEKQMTGYEELLTTKLSNATSIVETSGISTEQGIYGQLRNGNYIKPVKSIFLPIVEDDIKNVTIAISLVKILRTLDAFVTIGQEVCNKDGKDGAFEGDNVLSYCDRQGTMFNIIRVKEKKESMEFSNAWAIENRFGYSTQ…	467	0.65	31	QQPSLEKRSFPFSPGAAAGAGSNSEKPHGPPKDPSETLPEECKLKPLTPQTWATLQLDNHLEKYPGGANITLSQYAASQGVPNFQCGIGNSCNAGQPCYPVAPPDWYILFAVQQWNVKMNTMRFAIAYAMNFVKSTMATLFAALVPSIDTYQLDRMKLNFGVNGAMTMCSNTVLLDLFSLFHNFQDATGDALNIINNIMGAAMSVAGGLLPSPDPPEGRQREGFNLWAHLEKQMTGYEELLTTKLSNATSIVETSGISTEQGIYGQLRNGNYIKPVKSIFLPIVEDDIKNVTIAISLVKILRTLDAFVTIGQEVCNKDGKDGAFEGDNVLSYCDRQGTMFNIIRVKEKKESMEFSNAWAIENRFGYSTQLLTNASWTCQQKYGGFEPFPYKNLTLPRDV…	Cytoplasm	0.20327	1	Tribe_0017	Tribe17	Pgt	PGTG_033410	92.29	0	hypothetical protein PGTG_03341	0.5	gi|403161463|ref|XP_003321804.2|hypothetical protein PGTG_03341 [Puccinia graminis f. sp. tritici CRL 75-36-700-3] >gi|375171279|gb|EFP77385.2| hypothetical protein PGTG_03341 [Puccinia graminis f. sp. tritici CRL 75-36-700-3]	0.96	-	F:molecular_function; P:biological_process; C:cellular_component	0.32	0.18	17.26	24.44	1.71	2.25	0.25	20.85	1.71	2.25	83.4	0.146199	0.111111	0.76	-	-	51442	2.8	29.3	37.9	32.8
CSEP0126	PTTG_12617T0	PTTG_12617	MLSCFTGHLSQTKSSFSFVVLALLISNQLQTVHSASIPNGPGRLVDNLSNSTDLQSFYNLSSVSTRPSHRYLASHHASTGIPQKETDSVLLDECLSRPLSPKLWMELGMNEFLRDYRNGENVNLMQLANQVNLTNFDCGIEKLCYADQLCQPVRGKEWYILVAAQEWNTFMNAAYQSIGWAMTMMQGVAPSLVHDFYPDLPDTWAIIKAILTFASALAKVIPTEGLLTYPKWLYQLVQGEFGLFAGVSNLMDDIIMKNPVNQHDKWTAFSYALSTSQDRAQMAIANLSQSIIEAGISTENGIYGVLKDGNFLMSRSKTRKNAHGKLDNIAGDKESEMKVAVQLHLLAAIWEQQNYFITRGSDPCTGAGPNGAWGGDKVLSYCGPDNVMMNIVQVKGKHV…	487	0.63	35	ASIPNGPGRLVDNLSNSTDLQSFYNLSSVSTRPSHRYLASHHASTGIPQKETDSVLLDECLSRPLSPKLWMELGMNEFLRDYRNGENVNLMQLANQVNLTNFDCGIEKLCYADQLCQPVRGKEWYILVAAQEWNTFMNAAYQSIGWAMTMMQGVAPSLVHDFYPDLPDTWAIIKAILTFASALAKVIPTEGLLTYPKWLYQLVQGEFGLFAGVSNLMDDIIMKNPVNQHDKWTAFSYALSTSQDRAQMAIANLSQSIIEAGISTENGIYGVLKDGNFLMSRSKTRKNAHGKLDNIAGDKESEMKVAVQLHLLAAIWEQQNYFITRGSDPCTGAGPNGAWGGDKVLSYCGPDNVMMNIVQVKGKHVIKKVHNAKLVTEKYNFSVKSLTEAAWNCQKQSGK…	Plastid	0.54939	0	Tribe_0017	Tribe17	Pgt	PGTG_156690	91.79	0	hypothetical protein PGTG_15669	0.5	gi|403175062|ref|XP_003333939.2|hypothetical protein PGTG_15669 [Puccinia graminis f. sp. tritici CRL 75-36-700-3] >gi|375171438|gb|EFP89520.2| hypothetical protein PGTG_15669 [Puccinia graminis f. sp. tritici CRL 75-36-700-3]	0.95	-	F:molecular_function; P:biological_process; C:cellular_component	0.25	1.61	5.91	8.1	4.44	2.7	0.93	7.005	4.44	2.7	7.53226	0.209459	0.344444	1.64444	-	-	53980	2.3	29.6	37.4	33.1
CSEP0127	PTTG_08277T0	PTTG_08277	MVVIRPRQSMSLTLIVTVMTVVSGQMTSHNRTYSLEKRGGFNVMGALGGGTGFSGGSKSLKDPCGYIELTPENWQELGIDEYLANYPNGDKLTLQEFAAELNVPNFYCGVGMQCLAGQLCSPAVGINWMILYAVQEWSNFMNSLYKAVEHAVTLVKDAAASIVNDFTSIIPPKDQLYGWTVADIVCGVLGSISAIAVPAFIPADSLQVAMADLAVMPAFLATPEMGIGREKNSPKEGQKAYDAARAALDARDWKGFEKIQTEKDNDDIQKFFQHGQKSPLLITDGSSHPRPSQPKASYHVEEPDSPTHTGPSSGTSPFVESPPSSPKGDPHAGAPQASAPPLAETRPQKPKGANSVPDRFPGQGGVDEYTPENLRPDDHNPGTHQRQRRSIIQHKEGHY…	615	0.66	25	QMTSHNRTYSLEKRGGFNVMGALGGGTGFSGGSKSLKDPCGYIELTPENWQELGIDEYLANYPNGDKLTLQEFAAELNVPNFYCGVGMQCLAGQLCSPAVGINWMILYAVQEWSNFMNSLYKAVEHAVTLVKDAAASIVNDFTSIIPPKDQLYGWTVADIVCGVLGSISAIAVPAFIPADSLQVAMADLAVMPAFLATPEMGIGREKNSPKEGQKAYDAARAALDARDWKGFEKIQTEKDNDDIQKFFQHGQKSPLLITDGSSHPRPSQPKASYHVEEPDSPTHTGPSSGTSPFVESPPSSPKGDPHAGAPQASAPPLAETRPQKPKGANSVPDRFPGQGGVDEYTPENLRPDDHNPGTHQRQRRSIIQHKEGHYSTDAYKRYAYLQARLSSIQNRIQS…	Cytoplasm	0.41893	0	Tribe_0017	Tribe17	Pgt	PGTG_126530	33.78	2e-32	hypothetical protein PGTG_20194	0.54	gi|403180374|ref|XP_003338681.2|hypothetical protein PGTG_20194 [Puccinia graminis f. sp. tritici CRL 75-36-700-3] >gi|375166757|gb|EFP94262.2| hypothetical protein PGTG_20194 [Puccinia graminis f. sp. tritici CRL 75-36-700-3]	0.82	-	F:molecular_function; P:biological_process; C:cellular_component	0.13	0.68	22.36	20.24	1.04	1.98	0.405	21.3	1.04	1.98	52.5926	0.389423	0.204545	0.525253	0	2	66640	2	28.8	43.9	27.3
CSEP0128	PTTG_09831T0	PTTG_09831	MTRGMPLAYYPSMLDLFLLFLLNLNGKVNPQVLTASLPSYAPVSVECPVTQQLLRLAGTPSGRNQSLSQAEASYLKGRASVINPLWQDFFTNGPGKDSGYQSTSLLTKNQQDWPVFAIAHSGGGLRASLYAAGVMQALDSRSSSSPLRGVYPLSTYVTGLSGGSWLVASAAANNYPTAPEMVEGWQLEKDLALPGGINALRSVQFLDALHDTAKLKEAAGYNISLTDHWGRALGYHFLPGTSSENFYTNSPTTAHGAGMLFSSLRNTQSMQNFQIPLPIIVSNHKPLDESAANPSNVPVSGATYVPLSAPVYECSPFEFGSFDPQLSAFIPSEFLGTSLNAGKPFIASSVIKAAQTDPKNTCVRGFDQLSFIMGSSATLFNAVTGLPIQYTSVLQTMAQ…	564	0.66	31	QVLTASLPSYAPVSVECPVTQQLLRLAGTPSGRNQSLSQAEASYLKGRASVINPLWQDFFTNGPGKDSGYQSTSLLTKNQQDWPVFAIAHSGGGLRASLYAAGVMQALDSRSSSSPLRGVYPLSTYVTGLSGGSWLVASAAANNYPTAPEMVEGWQLEKDLALPGGINALRSVQFLDALHDTAKLKEAAGYNISLTDHWGRALGYHFLPGTSSENFYTNSPTTAHGAGMLFSSLRNTQSMQNFQIPLPIIVSNHKPLDESAANPSNVPVSGATYVPLSAPVYECSPFEFGSFDPQLSAFIPSEFLGTSLNAGKPFIASSVIKAAQTDPKNTCVRGFDQLSFIMGSSATLFNAVTGLPIQYTSVLQTMAQKISGASFDRSLTARYPNSFRGVNGPAGFDR…	Plastid	0.47101	0	Tribe_0018	Tribe18	Pgt	PGTG_103250	78.5	0	lysophospholipase	0.53	gi|403169852|ref|XP_003329271.2|hypothetical protein PGTG_10323 [Puccinia graminis f. sp. tritici CRL 75-36-700-3] >gi|375168449|gb|EFP84852.2| hypothetical protein PGTG_10323 [Puccinia graminis f. sp. tritici CRL 75-36-700-3]	0.89	EC:3.1.1	F:molecular_function; P:catabolic process; P:lipid metabolic process	78.23	116.88	30.46	18.38	0.36	4.65	97.555	24.42	0.36	4.65	0.25032	270.986	20.9796	0.0774194	-	-	59914	0.9	16.3	47.3	28.4
CSEP0129	PTTG_02977T0	PTTG_02977	MRLRNIRSKWKPLLWAQLIFHSSQALLGAGSGTPSAPVPAPRSYAPEKVACPANLSVSTSSAYPWPTSSTEQAYVSSKTAKSLKAWDDYLSRVNLSDFNVQGFLKNSTRDGLVAGRNLPNIAFSLSGGGNRALLYAASIMDALDARNPRANQARTGGVLQLANFASGLSASSWLLASWANADFIRFPEMAEIEWHSAFTHGYFSWKRLKHYPHHYHDLRKKKKAGFHVSVVDIWGRLLSKNFLNDPHVGRRLTLSSMQYKPEYINQTFPFPILISTSRKQEGADLDLDSPIYEFTPADINVWHPTLNATFPMAYLGSKTGAVTSKATECVTGFDNLGFLMGASSNIFSYQDGKKINRSLLAGLASMFVKGRFYEALVPNPFMGQGRGPTPGSGFPDGER…	590	0.63	26	LLGAGSGTPSAPVPAPRSYAPEKVACPANLSVSTSSAYPWPTSSTEQAYVSSKTAKSLKAWDDYLSRVNLSDFNVQGFLKNSTRDGLVAGRNLPNIAFSLSGGGNRALLYAASIMDALDARNPRANQARTGGVLQLANFASGLSASSWLLASWANADFIRFPEMAEIEWHSAFTHGYFSWKRLKHYPHHYHDLRKKKKAGFHVSVVDIWGRLLSKNFLNDPHVGRRLTLSSMQYKPEYINQTFPFPILISTSRKQEGADLDLDSPIYEFTPADINVWHPTLNATFPMAYLGSKTGAVTSKATECVTGFDNLGFLMGASSNIFSYQDGKKINRSLLAGLASMFVKGRFYEALVPNPFMGQGRGPTPGSGFPDGERDELLLADGAMAQESMPLFPLLQPSR…	Plastid	0.46231	0	Tribe_0018	Tribe18	Pgt	PGTG_215340	42.36	2e-131	lysophospholipase	0.5	gi|403167952|ref|XP_003327668.2|hypothetical protein PGTG_09202 [Puccinia graminis f. sp. tritici CRL 75-36-700-3] >gi|375167271|gb|EFP83169.2| hypothetical protein PGTG_09202 [Puccinia graminis f. sp. tritici CRL 75-36-700-3]	0.9	EC:3.1.1	F:molecular_function; P:catabolic process; P:lipid metabolic process	0.81	14.57	5.63	2.39	5.25	4.4	7.69	4.01	5.25	4.4	0.521456	1.46476	1.74773	1.19318	-	-	65354	1.4	26.8	45.3	28
CSEP0130	PTTG_02958T0	PTTG_02958	MLNLRRKIPHLKYLSFLLPLWIGANILTQAGCSGETSSPEKHFNLPHSPSGNYEPSRVQCPPGLRVRQADQYPWPISPGEHDYTSGKAKISIPLWQSYLNRLRLQDFNVTQFLESAVSTGGAAGETLPNIAFATSGGGDRALLFSASMLDAFDSRNKEAVEAKTGGVLQLANYATGLSAGAWLLTSWATADFQRMRELNATVWGLRDKKGYISWSLNKAIPKHLSQVYRKWKAGFDISFVDIWGRMLSTQHLDDPEDGKGILFSSIKETPAYKAREFPLPILVSLSRRAPGEPVSLQSPIYEMTPEDFSVWHPGLNASIPMEYLGSTMSFGEGRAVSCVKGFDNAGFLMGVSSNVFSFQDGSNTTPNLGEKIANALIKGTFYEALIPNPFYGQNSGLPS…	597	0.52	33	SGETSSPEKHFNLPHSPSGNYEPSRVQCPPGLRVRQADQYPWPISPGEHDYTSGKAKISIPLWQSYLNRLRLQDFNVTQFLESAVSTGGAAGETLPNIAFATSGGGDRALLFSASMLDAFDSRNKEAVEAKTGGVLQLANYATGLSAGAWLLTSWATADFQRMRELNATVWGLRDKKGYISWSLNKAIPKHLSQVYRKWKAGFDISFVDIWGRMLSTQHLDDPEDGKGILFSSIKETPAYKAREFPLPILVSLSRRAPGEPVSLQSPIYEMTPEDFSVWHPGLNASIPMEYLGSTMSFGEGRAVSCVKGFDNAGFLMGVSSNVFSFQDGSNTTPNLGEKIANALIKGTFYEALIPNPFYGQNSGLPSGSGGFVDSNAETLLLADGAMAQENLPLFPLLQ…	Membrane	0.59399	0	Tribe_0018	Tribe18	Pgt	PGTG_215340	44.2	2e-132	lysophospholipase	0.52	gi|599386237|ref|XP_007409644.1|hypothetical protein MELLADRAFT_85985 [Melampsora larici-populina 98AG31] >gi|328858088|gb|EGG07202.1| hypothetical protein MELLADRAFT_85985 [Melampsora larici-populina 98AG31]	0.73	EC:3.1.1	P:catabolic process; P:lipid metabolic process; F:molecular_function	0.45	2.53	0.57	3.54	9.6	6.57	1.49	2.055	9.6	6.57	1.37919	0.155208	0.226788	1.46119	-	-	65823	1.5	27.8	42.9	29.3
CSEP0131	PTTG_02953T0	PTTG_02953	MLSTLLILLISSWTPPGSGAKNSAHRRRDLAIDSSPSGGYEPIVVPCPANLTVRVAGTDSDFLSQKEANYISQKAAKSTSLWVAYLTRAALADFDVANFTTRNLVAGETVPNVGIAMSGGGNRALIGGAGMLDAFDNRNPDAVDAGTGGILQLANYITGLSGGSWLIGSWATSNFPTFTSLNQTVWRLTEATTYTDWNSFKRYPKAILQAKKKSKSGFPTSLVDIQSYFLSRGLINGTHEGSKVLFSSIRNTTEYINHEAPFPILLCTSRVNGVSLITSDTPIYEFNPEEFGVCHPTLKAFISLDDLGSRMDAGKPAKQDSCAKGFDNAGFVIGASSNVLSRPGFHKFSWKNILPEAYDKMTKHVYDEAIVPNPFYHMGLSSKNGSGYPERESKNLYLA…	599	0.82	20	AKNSAHRRRDLAIDSSPSGGYEPIVVPCPANLTVRVAGTDSDFLSQKEANYISQKAAKSTSLWVAYLTRAALADFDVANFTTRNLVAGETVPNVGIAMSGGGNRALIGGAGMLDAFDNRNPDAVDAGTGGILQLANYITGLSGGSWLIGSWATSNFPTFTSLNQTVWRLTEATTYTDWNSFKRYPKAILQAKKKSKSGFPTSLVDIQSYFLSRGLINGTHEGSKVLFSSIRNTTEYINHEAPFPILLCTSRVNGVSLITSDTPIYEFNPEEFGVCHPTLKAFISLDDLGSRMDAGKPAKQDSCAKGFDNAGFVIGASSNVLSRPGFHKFSWKNILPEAYDKMTKHVYDEAIVPNPFYHMGLSSKNGSGYPERESKNLYLADGGWGGEILPFWPLLQPDR…	Membrane	0.4149	0	Tribe_0018	Tribe18	Pgt	PGTG_215340	82.14	0	lysophospholipase	0.51	gi|403167905|ref|XP_003889796.1|hypothetical protein PGTG_21534 [Puccinia graminis f. sp. tritici CRL 75-36-700-3] >gi|375167250|gb|EHS63358.1| hypothetical protein PGTG_21534 [Puccinia graminis f. sp. tritici CRL 75-36-700-3]	0.91	EC:3.1.1	F:molecular_function; P:catabolic process; P:lipid metabolic process	0.22	0.59	11.8	8.19	5.99	6.7	0.405	9.995	5.99	6.7	24.679	0.0676127	0.0604478	0.89403	-	-	65575	1.7	27.2	44.1	28.7
CSEP0132	PTTG_09545T0	PTTG_09545	MSLFKHLTALIFLWLEVTRPSSGKLTYAPTKVECPTDFGIRQGRESIGIGESVYQEGRRTNVLPDAYQKYLDNLNAFIASSQDETLVLPSYVTRILSSRNEAELPRLSIAVGGGAYRGAIFAAGILNTLDGRNVSSVGTGIGGLLQTADYITGLSGSAWLVVSWAESELAPFYDLVLGGTGSSSRRSGWFTQYGLFDHLKKFLLGTKYWSKILDQVIEKGLAGFPISLVDLWGRVLSYHFLSGVEKPSPEFFEGNFSQGLNESFSGFLEYPSFKNYSQPYPIITTLPLSQINPGEFPSPPTSTQYEISPHEFGSYDPVLSAFVSTKHLGTRMYSGKPIDPKRCALDFDNAGFLMGVSSNLFPAYRILARAFFNLTVPLSKYTPHSINAIIPNPFLGLGT…	601	0.79	16	EVTRPSSGKLTYAPTKVECPTDFGIRQGRESIGIGESVYQEGRRTNVLPDAYQKYLDNLNAFIASSQDETLVLPSYVTRILSSRNEAELPRLSIAVGGGAYRGAIFAAGILNTLDGRNVSSVGTGIGGLLQTADYITGLSGSAWLVVSWAESELAPFYDLVLGGTGSSSRRSGWFTQYGLFDHLKKFLLGTKYWSKILDQVIEKGLAGFPISLVDLWGRVLSYHFLSGVEKPSPEFFEGNFSQGLNESFSGFLEYPSFKNYSQPYPIITTLPLSQINPGEFPSPPTSTQYEISPHEFGSYDPVLSAFVSTKHLGTRMYSGKPIDPKRCALDFDNAGFLMGVSSNLFPAYRILARAFFNLTVPLSKYTPHSINAIIPNPFLGLGTDDFLQRTDEDLELVD…	Membrane	0.60314	0	Tribe_0018	Tribe18	Pgt	PGTG_112220	87.52	0	lysophospholipase	0.5	gi|403170073|ref|XP_003329472.2|hypothetical protein PGTG_11222 [Puccinia graminis f. sp. tritici CRL 75-36-700-3] >gi|375168553|gb|EFP85053.2| hypothetical protein PGTG_11222 [Puccinia graminis f. sp. tritici CRL 75-36-700-3]	0.92	EC:3.1.1	P:catabolic process; P:lipid metabolic process; F:molecular_function	0.31	11.36	0	0	4.69	4.28	5.835	0	4.69	4.28	0	1.24414	1.36332	1.09579	-	-	66088	1.3	25.6	43.3	31.1
CSEP0133	PTTG_07195T0	PTTG_07195	MLGLFLLFLLSLNGKVNTQVLTASLPSYAPVSVECPAEQPLLRLAGTPSGRNQSLSEAETNYLKGRKSVINPLWQDFFTNGPGKGTGYQSTSLLTKNQQHWPVFAIAHSGGGLRASLYAAGVLQALDSRSSSSPLRGVYSLSTYITGLSGGSWLVASAAANNYPTAPEMVKDWQLEIDLAIPGGLNPLRSVQFLDALHDTAKLKQAAGYNISLTDHWGRALGYHFLPGTSSENFYTNSPTAHGAGMLFSNLRNMQSMQNHQVPLPIIVSNHKPVNEAAANPSNLPVSGTTYVPLSAPVYECSPFEFGSFDPQLSAFIPSEFLGTSLDAGKPFIASSVIKATKNVQKLPKKHLRSWIRSTELHHGELSYILQTMARKISGSLDKSLTARYPNSFRGVNGP…	605	0.89	19	QVLTASLPSYAPVSVECPAEQPLLRLAGTPSGRNQSLSEAETNYLKGRKSVINPLWQDFFTNGPGKGTGYQSTSLLTKNQQHWPVFAIAHSGGGLRASLYAAGVLQALDSRSSSSPLRGVYSLSTYITGLSGGSWLVASAAANNYPTAPEMVKDWQLEIDLAIPGGLNPLRSVQFLDALHDTAKLKQAAGYNISLTDHWGRALGYHFLPGTSSENFYTNSPTAHGAGMLFSNLRNMQSMQNHQVPLPIIVSNHKPVNEAAANPSNLPVSGTTYVPLSAPVYECSPFEFGSFDPQLSAFIPSEFLGTSLDAGKPFIASSVIKATKNVQKLPKKHLRSWIRSTELHHGELSYILQTMARKISGSLDKSLTARYPNSFRGVNGPAGFDRSRTDELVIVDGGE…	Plastid	0.55011	0	Tribe_0018	Tribe18	Pst	PST21_19583	66.36	0	lysophospholipase	0.52	gi|403169852|ref|XP_003329271.2|hypothetical protein PGTG_10323 [Puccinia graminis f. sp. tritici CRL 75-36-700-3] >gi|375168449|gb|EFP84852.2| hypothetical protein PGTG_10323 [Puccinia graminis f. sp. tritici CRL 75-36-700-3]	0.85	EC:3.1.1	F:molecular_function; P:catabolic process; P:lipid metabolic process	0	0	0	0	0	0	0	0	0	0	-	-	-	-	-	-	65396	1.3	25.5	46.3	28.3
CSEP0134	PTTG_30007T0	PTTG_30007	MPLAYYPLILGLDLIFLLGLTGKVYSQVLTASLPSYAPVSVECPAKQQLLRLAGTPTGRNQSLSEAETNYLKGRKSVINPLWHTFFTKGPGKDTGYQSISLLTKNQQDWPVFAIAHSGGGLRASLYAAGVLQALDSRSSSSPLRGAYSLSTYVTGLSGGSWLVASAAANNYPTAPEMVKSWQLEIDLAIPGGANPSRNVQFLDALHDTVKLKQAAGYNISLTDHWGRALGYHFLPGTSSENFYTNSPTAHGAGMLFSSLRNTQSMRNHQVPLPIIVSNHKPVNEAAANPSNLPVSGATYVPLSAPVYECSPFEFGSFDPQLSAFIPSEFLGTTAKNAKKLQKNTCVQGFDHMSFIMVSSATLFNTIAGLPTQYTTVLQTMARKISGSLDKSLTARYPNA…	612	0.75	27	QVLTASLPSYAPVSVECPAKQQLLRLAGTPTGRNQSLSEAETNYLKGRKSVINPLWHTFFTKGPGKDTGYQSISLLTKNQQDWPVFAIAHSGGGLRASLYAAGVLQALDSRSSSSPLRGAYSLSTYVTGLSGGSWLVASAAANNYPTAPEMVKSWQLEIDLAIPGGANPSRNVQFLDALHDTVKLKQAAGYNISLTDHWGRALGYHFLPGTSSENFYTNSPTAHGAGMLFSSLRNTQSMRNHQVPLPIIVSNHKPVNEAAANPSNLPVSGATYVPLSAPVYECSPFEFGSFDPQLSAFIPSEFLGTTAKNAKKLQKNTCVQGFDHMSFIMVSSATLFNTIAGLPTQYTTVLQTMARKISGSLDKSLTARYPNAFRGVNGPAGFDRSRTDELVIVDGGEN…	Membrane	0.49152	0	Tribe_0018	Tribe18	Pst	PST21_19583	66.72	0	lysophospholipase	0.53	gi|403169852|ref|XP_003329271.2|hypothetical protein PGTG_10323 [Puccinia graminis f. sp. tritici CRL 75-36-700-3] >gi|375168449|gb|EFP84852.2| hypothetical protein PGTG_10323 [Puccinia graminis f. sp. tritici CRL 75-36-700-3]	0.85	EC:3.1.1	P:catabolic process; P:lipid metabolic process; F:molecular_function	11.81	12.97	29.62	25.02	24.14	4.49	12.39	27.32	24.14	4.49	2.205	0.513256	2.75947	5.37639	-	-	65952	1.5	16.5	47.2	28.3
CSEP0135	PTTG_04362T0	PTTG_04362	MAPSFSSILSFFFILLVQHAAKATSQVLTASVASYAPLSIECPSNQTILRLAGSPTGRNQTISQGEAEFRRGRKSVTAPLWRDFFTNGPGKATGYQSTALLSQNQNDWPVLGIACSGGGIRAALYAAGVMQALDSRTSASPIRGVFQLSSYITGLSGGSWLVTSAAANNYPMVSELVSGWKLEMDMVQPGGINAFRNAQFIDQIHDTSKIKKMLATISHFYTNSPSTAHGAGDLISGLRNMRTFQKFQVPLPMVVSDHKPLNETEINSSSVPVSGSTYIPLSAPVYECSPFEFGSFDPQLSAFIPSELLGTSLSSGKPFIPSSVKKSSKPSAYKKCVRGFDQLSFIMGSSATLFNAVTGVPAKYNEVFKKMIQKIADTALDRSFTARYPNPFRGVNGPI…	617	0.76	16	VQHAAKATSQVLTASVASYAPLSIECPSNQTILRLAGSPTGRNQTISQGEAEFRRGRKSVTAPLWRDFFTNGPGKATGYQSTALLSQNQNDWPVLGIACSGGGIRAALYAAGVMQALDSRTSASPIRGVFQLSSYITGLSGGSWLVTSAAANNYPMVSELVSGWKLEMDMVQPGGINAFRNAQFIDQIHDTSKIKKMLATISHFYTNSPSTAHGAGDLISGLRNMRTFQKFQVPLPMVVSDHKPLNETEINSSSVPVSGSTYIPLSAPVYECSPFEFGSFDPQLSAFIPSELLGTSLSSGKPFIPSSVKKSSKPSAYKKCVRGFDQLSFIMGSSATLFNAVTGVPAKYNEVFKKMIQKIADTALDRSFTARYPNPFRGVNGPISFDRSNSDELVIVDGG…	Plastid	0.524	0	Tribe_0018	Tribe18	Pgt	PGTG_103270	81.57	0	lysophospholipase	0.51	gi|403169858|ref|XP_003329275.2|hypothetical protein PGTG_10327 [Puccinia graminis f. sp. tritici CRL 75-36-700-3] >gi|375168452|gb|EFP84856.2| hypothetical protein PGTG_10327 [Puccinia graminis f. sp. tritici CRL 75-36-700-3]	0.89	EC:3.1.1	F:molecular_function; P:catabolic process; P:lipid metabolic process	1.22	0.8	41.27	31.14	27.64	29.76	1.01	36.205	27.64	29.76	35.8465	0.0365412	0.0339382	0.928763	-	-	66474	1.6	25.8	45.5	28.7
CSEP0136	PTTG_09544T0	PTTG_09544	MKFLLEFLYLLNIFFSTYSLGQGQTYAPQNADCPATSLIRTAGTVASGNQALGAKESLYIEERRKKAVPEAYREYWRNVESSVRRNRARLPEYVKSILLGPSDHLPRVSGALSGGGLRASFVGAGILNALDGRNQTSASRGTGGLLQAMDYLTGLSGGACLVMSMSQANFPGIYDLTLGSIIDETEGWLADMDFVAPAGLNRILENPIFLDTKWWSTLGFQVSQKALAGFDVTLGDIYSRILAYHFVSGTTRDNFFDPQAEHGLEQSLSDLATQESIRSYSQPFPIITSVAESPGQGPIVQRGDAVPLSNNQYEFNMYESGSWDPNLASFIDTAYLGSSLENGQPSKAKGCVNQFDNLGFLVAASSNIFRKYDAFATLFQPKSYRPFLPALKGVLSLIP…	571	0.72	16	TYSLGQGQTYAPQNADCPATSLIRTAGTVASGNQALGAKESLYIEERRKKAVPEAYREYWRNVESSVRRNRARLPEYVKSILLGPSDHLPRVSGALSGGGLRASFVGAGILNALDGRNQTSASRGTGGLLQAMDYLTGLSGGACLVMSMSQANFPGIYDLTLGSIIDETEGWLADMDFVAPAGLNRILENPIFLDTKWWSTLGFQVSQKALAGFDVTLGDIYSRILAYHFVSGTTRDNFFDPQAEHGLEQSLSDLATQESIRSYSQPFPIITSVAESPGQGPIVQRGDAVPLSNNQYEFNMYESGSWDPNLASFIDTAYLGSSLENGQPSKAKGCVNQFDNLGFLVAASSNIFRKYDAFATLFQPKSYRPFLPALKGVLSLIPNPFYGLGTAEYLDRKS…	Membrane	0.44276	0	Tribe_0018	Tribe18	Pgt	PGTG_112230	83.36	0	lysophospholipase	0.5	gi|403170075|ref|XP_003329473.2|hypothetical protein PGTG_11223 [Puccinia graminis f. sp. tritici CRL 75-36-700-3] >gi|375168554|gb|EFP85054.2| hypothetical protein PGTG_11223 [Puccinia graminis f. sp. tritici CRL 75-36-700-3]	0.9	EC:3.1.1	F:molecular_function; P:catabolic process; P:lipid metabolic process	0.18	0	4.75	19.95	0.49	1.54	0.09	12.35	0.49	1.54	137.222	0.183673	0.0584416	0.318182	-	-	61925	0.9	26.8	43.8	29.4
CSEP0137	PTTG_08509T0	PTTG_08509	MISSNFVVLAYSILLLAQSSPATGRHVLERRDPAITTSPSGNYAPVYDTCPAQFYLREPNKLTNGRAELSRAERNYIAEKARKSVNPWRKYLENEAEKRGGLAGETLPNFGLSLSGGGGRALCLSGSILEAFDARNPRADAAKVGGILQLSNYAVGVSGASWLLGAWATSNFPPISDIAPKWRLSEQNDLWDWNVMKHYSKVYKVVKQKKMAGFATNIVDFWGRLLSRLFIDDPTQEDPNQGEGVLWSSIGQTPLYKDRQVPYVIAVATSRPGIKEDFTPYSPIYEFSAEEFGVFHPRLNASIPMKYLGSPQNLNGVHRTCVRGFDNAGFIMGLSSNIYSMLDSPNEHRPIVLKIIDKLTEDDNFEGKVPNTFQNLGQGPEDESPGFQDNARDTLLMAD…	581	0.72	25	RHVLERRDPAITTSPSGNYAPVYDTCPAQFYLREPNKLTNGRAELSRAERNYIAEKARKSVNPWRKYLENEAEKRGGLAGETLPNFGLSLSGGGGRALCLSGSILEAFDARNPRADAAKVGGILQLSNYAVGVSGASWLLGAWATSNFPPISDIAPKWRLSEQNDLWDWNVMKHYSKVYKVVKQKKMAGFATNIVDFWGRLLSRLFIDDPTQEDPNQGEGVLWSSIGQTPLYKDRQVPYVIAVATSRPGIKEDFTPYSPIYEFSAEEFGVFHPRLNASIPMKYLGSPQNLNGVHRTCVRGFDNAGFIMGLSSNIYSMLDSPNEHRPIVLKIIDKLTEDDNFEGKVPNTFQNLGQGPEDESPGFQDNARDTLLMADCGFINESIPLYSLLQPERNIDAII…	Membrane	0.50395	0	Tribe_0018	Tribe18	Pgt	PGTG_091140	87.88	0	lysophospholipase	0.51	gi|403167820|ref|XP_003327580.2|hypothetical protein PGTG_09114 [Puccinia graminis f. sp. tritici CRL 75-36-700-3] >gi|375167214|gb|EFP83161.2| hypothetical protein PGTG_09114 [Puccinia graminis f. sp. tritici CRL 75-36-700-3]	0.94	EC:3.1.1	P:catabolic process; P:lipid metabolic process; F:molecular_function	0.22	0.17	16.47	10.96	3.38	5.07	0.195	13.715	3.38	5.07	70.3333	0.0576923	0.0384615	0.666667	-	-	64436	1.7	30.6	41.7	27.7
CSEP0138	PTTG_25705T0	PTTG_25705	MTRAHCLGYLWCLLYLTVVPSKAYNLNRKHLVRRDAAISNSPSGNYAPVVDRCPTDFFTRRPDQAEAPLGKAESDYVNTRAAQSIPLWEEYLGRVGLKDFDVKSFLSKAQSSGGRAGETLPNLAFSLSGGGARALCVAASILEAFDIRNDKAKEDKVGGILQLANYVAGVSGSSWLLGSWATSNFPRVSTLNWRLDEENDLWDWNVAKHFLKVYKIVKKKTQAGFPTSVVDAWAILLNRHFINDPSNKDPKTGQAVLWSSIRQTSGYKERSAPFVMAIATSRPEKKTAFTPETPIYEFTPEEFGVWHPYLNVSIPIDYLGSPPEAYKSPSTSSCVKGFDNAGFVMGLSSNIYSAADDPNINYLPSFIRVLDKVVDDDSWEGKVPNTFQGLGKDGKFQDA…	592	0.76	16	YLTVVPSKAYNLNRKHLVRRDAAISNSPSGNYAPVVDRCPTDFFTRRPDQAEAPLGKAESDYVNTRAAQSIPLWEEYLGRVGLKDFDVKSFLSKAQSSGGRAGETLPNLAFSLSGGGARALCVAASILEAFDIRNDKAKEDKVGGILQLANYVAGVSGSSWLLGSWATSNFPRVSTLNWRLDEENDLWDWNVAKHFLKVYKIVKKKTQAGFPTSVVDAWAILLNRHFINDPSNKDPKTGQAVLWSSIRQTSGYKERSAPFVMAIATSRPEKKTAFTPETPIYEFTPEEFGVWHPYLNVSIPIDYLGSPPEAYKSPSTSSCVKGFDNAGFVMGLSSNIYSAADDPNINYLPSFIRVLDKVVDDDSWEGKVPNTFQGLGKDGKFQDANRDMLLIADCGLIM…	Membrane	0.33868	1.2177e-216	Tribe_0018	Tribe18	Pgt	PGTG_091140	56.39	0	lysophospholipase	0.52	gi|403164653|ref|XP_003316731.2|hypothetical protein PGTG_06268 [Puccinia graminis f. sp. tritici CRL 75-36-700-3] >gi|375165256|gb|EFP80312.2| hypothetical protein PGTG_06268 [Puccinia graminis f. sp. tritici CRL 75-36-700-3]	0.87	EC:3.1.1	P:catabolic process; P:lipid metabolic process; F:molecular_function	0.05	0	0.22	0	1.97	2.4	0.025	0.11	1.97	2.4	4.4	0.0126904	0.0104167	0.820833	-	-	65600	2	29.9	41.4	28.7
CSEP0139	PTTG_08505T0	PTTG_08505	MASRFYILVGLVVCLNCISGRPNIWRRDPALSQSPSGNYAPIYTQCPQDPFVRAPNKNQNDQTKLGKGESAYIREKAAQSIPLWQTYLENVNLEDFDVEDFLKSAKQSGGVAAETLPNIGLSLSGGGMRALCFSGSILDSFDARNPKANEAKVGGILQLANYAVGVSGASWLLGSWATSNFPQISSLVPKWRLSDDNALWDWNIAKDYWSHYKTVNQKHKAGFPVSIVDVWGRILSRHFIDEPDKKDSQKGKQVLWSSIRETSHYKQREAPFVMAVTTSRPNKGMPFTPESPTYEFSAEEFGIFHPSLNASIPIEHLGSTHTASVPDPQGCVAGFDNAGFVMGMSSNIFSRGDSPKGEKRAKYLTAVRTFINDINFEGKIPNSFKGLGKPSDYGMGGYQ…	593	0.71	21	RPNIWRRDPALSQSPSGNYAPIYTQCPQDPFVRAPNKNQNDQTKLGKGESAYIREKAAQSIPLWQTYLENVNLEDFDVEDFLKSAKQSGGVAAETLPNIGLSLSGGGMRALCFSGSILDSFDARNPKANEAKVGGILQLANYAVGVSGASWLLGSWATSNFPQISSLVPKWRLSDDNALWDWNIAKDYWSHYKTVNQKHKAGFPVSIVDVWGRILSRHFIDEPDKKDSQKGKQVLWSSIRETSHYKQREAPFVMAVTTSRPNKGMPFTPESPTYEFSAEEFGIFHPSLNASIPIEHLGSTHTASVPDPQGCVAGFDNAGFVMGMSSNIFSRGDSPKGEKRAKYLTAVRTFINDINFEGKIPNSFKGLGKPSDYGMGGYQDTDRDLILMADSGLIHENVP…	Plastid	0.41195	0	Tribe_0018	Tribe18	Pgt	PGTG_091140	58.08	0	lysophospholipase	0.51	gi|403167827|ref|XP_003327583.2|hypothetical protein PGTG_09117 [Puccinia graminis f. sp. tritici CRL 75-36-700-3] >gi|375167217|gb|EFP83164.2| hypothetical protein PGTG_09117 [Puccinia graminis f. sp. tritici CRL 75-36-700-3]	0.9	EC:3.1.1	P:catabolic process; P:lipid metabolic process; F:molecular_function	0.64	0.78	14.78	6.28	216.28	35.16	0.71	10.53	216.28	35.16	14.831	0.00328278	0.0201934	6.15131	-	-	65466	1.9	29	42.8	28.2
CSEP0140	PTTG_26783T0	PTTG_26783	MSHTIKFYLSGLLSVLVFLSFSSAQGSAPHFVPCPSTTRSLLRSSISKDSKQTLCPQEARYIASRRAKIARPAYAKYLNNVQRSLRKHQPTAVLPDYVTEIIGGRNTAFLPRTGFAVSGGGLRATLYSLGVLSAFEGDNPQSIDVGTGGLLNAADYIAGLSGGSWTVVGLTYGAYDLAMANNPKALTHLLPQFDFFSPGNSSKLPGLTDELNKKYLNEIFKKMMGKRQAGFRVTIADMWGLCLRFHTLGQTTEDNFYDFSLPHGADESFSGVRNLPSFQKLLQPYPIITALGSSPSEGYVSRRQPSAFLPITSNQYEFTPYETGSWDSNLARFIPTEYFGTRLKAGKPLDRSKCVNKFDQTHFLSGISSDIFPMLNTSEEYFFQKSPIRSLVQTINSTF…	623	0.81	25	QGSAPHFVPCPSTTRSLLRSSISKDSKQTLCPQEARYIASRRAKIARPAYAKYLNNVQRSLRKHQPTAVLPDYVTEIIGGRNTAFLPRTGFAVSGGGLRATLYSLGVLSAFEGDNPQSIDVGTGGLLNAADYIAGLSGGSWTVVGLTYGAYDLAMANNPKALTHLLPQFDFFSPGNSSKLPGLTDELNKKYLNEIFKKMMGKRQAGFRVTIADMWGLCLRFHTLGQTTEDNFYDFSLPHGADESFSGVRNLPSFQKLLQPYPIITALGSSPSEGYVSRRQPSAFLPITSNQYEFTPYETGSWDSNLARFIPTEYFGTRLKAGKPLDRSKCVNKFDQTHFLSGISSDIFPMLNTSEEYFFQKSPIRSLVQTINSTFGPSQPGISIDTASVPNPFLHSGKA…	Plastid	0.54578	0	Tribe_0018	Tribe18	Pgt	PGTG_065110	81.31	0	lysophospholipase	0.48	gi|403164911|ref|XP_003316974.2|hypothetical protein PGTG_06511 [Puccinia graminis f. sp. tritici CRL 75-36-700-3] >gi|375165452|gb|EFP80555.2| hypothetical protein PGTG_06511 [Puccinia graminis f. sp. tritici CRL 75-36-700-3]	0.88	EC:3.1.1	P:catabolic process; P:lipid metabolic process; F:molecular_function	0.02	11.1	0.38	0	24.06	17.22	5.56	0.19	24.06	17.22	0.0341727	0.231089	0.32288	1.39721	-	-	68713	1.6	27.6	43.7	28.7
CSEP0141	PTTG_25283T0	PTTG_25283	MLPKMFIKALLTLATTLTVLVSSSSGLSTCGDWYNKTLATGKKIQARAVLIKREPIKDRGRIKGKASPIQTAFLLPGLGACGKKYQNEDKGACLWNGENMKSPRPKGLSPGWLTGANTKNCHRELFINRKDVRAELRVVDGCSLADQKPLTIEEGCSTIYVTRLTFIELGGDPAAGRMQIDDWDFKEATRYPPA	194	0.76	27	LSTCGDWYNKTLATGKKIQARAVLIKREPIKDRGRIKGKASPIQTAFLLPGLGACGKKYQNEDKGACLWNGENMKSPRPKGLSPGWLTGANTKNCHRELFINRKDVRAELRVVDGCSLADQKPLTIEEGCSTIYVTRLTFIELGGDPAAGRMQIDDWDFKEATRYPPA	Cytoplasm	0.40543	0	Tribe_0019	Tribe19	Pst	PST43_07800	52.97	3e-50	secreted protein	0.56	gi|403157770|ref|XP_003307169.2|hypothetical protein PGTG_00119 [Puccinia graminis f. sp. tritici CRL 75-36-700-3] >gi|375163546|gb|EFP74163.2| hypothetical protein PGTG_00119 [Puccinia graminis f. sp. tritici CRL 75-36-700-3]	0.73	-	-	0.07	0	6.69	5.16	0.47	0.56	0.035	5.925	0.47	0.56	169.286	0.0744681	0.0625	0.839286	1	2	21276	3.1	31.4	38.7	29.9
CSEP0142	PTTG_05252T0	PTTG_05252	MFCVKLIVLALALVAGNVAGAASETQPKRSQCALWRAKYKGQSTTHQSVVVKVMKPRMTPKTQKAQPQDAGLRRRNTPPHEMGMDIAGGPHSVCDPERGYDTKKITGACLWTGQRQSPEFTKDGYYPGWVNGDHKENCYRKLWLKPDQGPVVYAPVIDGCAFANEGQTISEDDGCATIWVTRKLFTALGGKKDQHSVWIHSWDFEKHQGPGN	212	0.75	16	GNVAGAASETQPKRSQCALWRAKYKGQSTTHQSVVVKVMKPRMTPKTQKAQPQDAGLRRRNTPPHEMGMDIAGGPHSVCDPERGYDTKKITGACLWTGQRQSPEFTKDGYYPGWVNGDHKENCYRKLWLKPDQGPVVYAPVIDGCAFANEGQTISEDDGCATIWVTRKLFTALGGKKDQHSVWIHSWDFEKHQGPGN	Plastid	0.83967	0	Tribe_0019	Tribe19	Pgt	PGTG_148540	54.59	7e-67	secreted protein	0.54	gi|403174057|ref|XP_003333068.2|hypothetical protein PGTG_14854 [Puccinia graminis f. sp. tritici CRL 75-36-700-3] >gi|375170811|gb|EFP88649.2| hypothetical protein PGTG_14854 [Puccinia graminis f. sp. tritici CRL 75-36-700-3]	0.72	-	-	54.23	0	0	0	0	0	27.115	0	0	0	0	-	-	-	-	-	23470	3.3	31.6	41.5	26.9
CSEP0143	PTTG_04406T0	PTTG_04406	MFVQTPSVVFLAIGIATLSLFAIETMSESVCANYWKSLPAGQKPTISVELSKQPAGGRGRIDGHLAGRNTTILTPGSGACGITYTDDDKGACLWGGLNSVEPIPQGQESGWLTGSNTKNCGKSFFINRGNKRATGKFVDSCSFADGPKLTVKQGCSTIYVTLATYIDLGGNPSGLGRIQIDNWDFDASTPPL	192	0.66	28	ESVCANYWKSLPAGQKPTISVELSKQPAGGRGRIDGHLAGRNTTILTPGSGACGITYTDDDKGACLWGGLNSVEPIPQGQESGWLTGSNTKNCGKSFFINRGNKRATGKFVDSCSFADGPKLTVKQGCSTIYVTLATYIDLGGNPSGLGRIQIDNWDFDASTPPL	Plastid	0.32082	0	Tribe_0019	Tribe19	Pgt	PGTG_021510	71.73	6e-78	secreted protein	0.56	gi|403160633|ref|XP_003321109.2|hypothetical protein PGTG_02151 [Puccinia graminis f. sp. tritici CRL 75-36-700-3] >gi|375170330|gb|EFP76690.2| hypothetical protein PGTG_02151 [Puccinia graminis f. sp. tritici CRL 75-36-700-3]	0.79	-	-	1.18	1.81	41.62	35.45	1.33	0.9	1.495	38.535	1.33	0.9	25.7759	1.12406	1.66111	1.47778	3	5	20206	3.1	16.5	45.8	29.7
CSEP0144	PTTG_02125T0	PTTG_02125	MAPLRSFSFLSVILFSLQLFLLLQSSYSRATSQLSSGPRPSFGPHEFSRKVVLEVTEKVIAADCTKRPSAVVNGTFPGPELRFKAGDKIKVTVINLLKEDNITIHFHGLSTVGAPFSDGTEKIAQYAIPPAGGKFDYIFLLDSPGTYIYHAHVGFKLMTCHGAFIVEDAHKPPFKYDEERVLLFADYYHNLEKQIELGVTSVPFQWLGEPQSMVVNGNALGKCNANSPFGCTTDCRHHRLVVKPGMTYRVRVIGITVLTYLYIGIEDHEDLSVIEVDSGYVRPASTKHIQLHSGQRYSFLLKTKSREELKKLGSKRDFWGRIETRWRPIRDQGAFVLHYEDEASTSIGPSVTNKPLDLSLSPLPEPKEFKKIVDLPNEGNTWLADTFEPLDPKEVAPTA…	611	0.79	29	RATSQLSSGPRPSFGPHEFSRKVVLEVTEKVIAADCTKRPSAVVNGTFPGPELRFKAGDKIKVTVINLLKEDNITIHFHGLSTVGAPFSDGTEKIAQYAIPPAGGKFDYIFLLDSPGTYIYHAHVGFKLMTCHGAFIVEDAHKPPFKYDEERVLLFADYYHNLEKQIELGVTSVPFQWLGEPQSMVVNGNALGKCNANSPFGCTTDCRHHRLVVKPGMTYRVRVIGITVLTYLYIGIEDHEDLSVIEVDSGYVRPASTKHIQLHSGQRYSFLLKTKSREELKKLGSKRDFWGRIETRWRPIRDQGAFVLHYEDEASTSIGPSVTNKPLDLSLSPLPEPKEFKKIVDLPNEGNTWLADTFEPLDPKEVAPTAAEVTRRILIQGQQLKMPDGHIYWFVNGE…	Plastid	0.32018	0	Tribe_0020	Tribe20	Pgt	PGTG_180490	74.71	0	l-ascorbate oxidase	0.52	gi|403177835|ref|XP_003336274.2|L-ascorbate oxidase [Puccinia graminis f. sp. tritici CRL 75-36-700-3] >gi|375173225|gb|EFP91855.2| L-ascorbate oxidase [Puccinia graminis f. sp. tritici CRL 75-36-700-3]	0.84	-	F:ion binding; P:biological_process; F:oxidoreductase activity	57.8	207.63	13.32	57.64	103.35	83.12	132.715	35.48	103.35	83.12	0.26734	1.28413	1.59667	1.24338	-	-	68251	1	27.7	40.9	31.4
CSEP0145	PTTG_27630T0	PTTG_27630	MAPPRSFSFLSVILFSLQLFLLLQSSYSRATSQLSSGPRPSFGPHEFSRKVVLEVTEKVIAADCTKRPSVVVNGTFPGPELRFKAGDKIKVTVINLLKEDNITIHFHGLSTVGAPFSDGTEKIAQYAIPPAGGKFDYIFLLDSPGTYIYHAHVGFKLMTCHGAFIVEDAHKPPFKYDEERVLLFADYYHNLEKQIELGVTSVPFQWLGEPQSMVVNGNALGKCNATSPFGCTTDCRHHRLVVKPGMTYRVRVIGITVLTYLYIGIEDHEDLSVIEVDSGYVRPAPTKHIQLHSGQRYSFLIKTKSREELKKLGSKRDFWGRIETRWRPIRDQGAFVLHYEDEASTSIGPSVTNKPLDLSLSPLPEPKEFKKIVDLPNEGNTWLADTFEPLDPKEVAPTA…	611	0.78	29	RATSQLSSGPRPSFGPHEFSRKVVLEVTEKVIAADCTKRPSVVVNGTFPGPELRFKAGDKIKVTVINLLKEDNITIHFHGLSTVGAPFSDGTEKIAQYAIPPAGGKFDYIFLLDSPGTYIYHAHVGFKLMTCHGAFIVEDAHKPPFKYDEERVLLFADYYHNLEKQIELGVTSVPFQWLGEPQSMVVNGNALGKCNATSPFGCTTDCRHHRLVVKPGMTYRVRVIGITVLTYLYIGIEDHEDLSVIEVDSGYVRPAPTKHIQLHSGQRYSFLIKTKSREELKKLGSKRDFWGRIETRWRPIRDQGAFVLHYEDEASTSIGPSVTNKPLDLSLSPLPEPKEFKKIVDLPNEGNTWLADTFEPLDPKEVAPTAAEVTRRILIQGQQLKMPDGHIYWFVNGE…	Membrane	0.26142	1.2533e-16	Tribe_0020	Tribe20	Pgt	PGTG_180490	75.08	0	l-ascorbate oxidase	0.52	gi|403177835|ref|XP_003336274.2|L-ascorbate oxidase [Puccinia graminis f. sp. tritici CRL 75-36-700-3] >gi|375173225|gb|EFP91855.2| L-ascorbate oxidase [Puccinia graminis f. sp. tritici CRL 75-36-700-3]	0.85	-	F:oxidoreductase activity; P:biological_process; F:ion binding	6.34	79.11	0.74	2.26	5.26	12.55	42.725	1.5	5.26	12.55	0.0351083	8.12262	3.40438	0.419124	-	-	68161	1	27.5	41.3	31.3
CSEP0146	PTTG_01303T0	PTTG_01303	MVPSRSLVWFNFSIGYLLFLCSNVWSVRFNHPELYLSSHDFKISATRQTRNYNFRVTNTVGAPDGFSKTMLVINDQFPGPLIECNEGDTLQIVVQNDLNVDVSIHWHGILQTGTPWMDGVTGVTQCPIPAKTSFTYKFTVKDQFGTFWYHAHARNLAIDGIAGPLIVHSPRDPLVRGKNYDNEMILFISDWYHNTSTVILDGTLSATGYFGTQAAPSANSALINGVGIFNCSFATRGSRCRTPTKPLEITLPPNQKTRFRLIQAGSHAMFWFSADQHLLTVVEADSTGVTGPNNLHRLQFHNGQRYSVIIDTRADKVGSSFYLRAAMDIDCWAWLAPGIPGPDATALAIVRVAAQASQINSLQPPRTKDWGDTVGGKCTDLNVDTLKPLIRQNACANVI…	602	0.72	27	VRFNHPELYLSSHDFKISATRQTRNYNFRVTNTVGAPDGFSKTMLVINDQFPGPLIECNEGDTLQIVVQNDLNVDVSIHWHGILQTGTPWMDGVTGVTQCPIPAKTSFTYKFTVKDQFGTFWYHAHARNLAIDGIAGPLIVHSPRDPLVRGKNYDNEMILFISDWYHNTSTVILDGTLSATGYFGTQAAPSANSALINGVGIFNCSFATRGSRCRTPTKPLEITLPPNQKTRFRLIQAGSHAMFWFSADQHLLTVVEADSTGVTGPNNLHRLQFHNGQRYSVIIDTRADKVGSSFYLRAAMDIDCWAWLAPGIPGPDATALAIVRVAAQASQINSLQPPRTKDWGDTVGGKCTDLNVDTLKPLIRQNACANVIDTLYFNTSLGTIIRRNSRNRTKVDTL…	Mitochondria	0.34165	0	Tribe_0020	Tribe20	Pgt	PGTG_038980	52.85	2e-176	diphenol oxidase	0.59	gi|403176259|ref|XP_003334962.2|hypothetical protein PGTG_16569 [Puccinia graminis f. sp. tritici CRL 75-36-700-3] >gi|375172172|gb|EFP90543.2| hypothetical protein PGTG_16569 [Puccinia graminis f. sp. tritici CRL 75-36-700-3]	0.95	-	P:biological_process; F:oxidoreductase activity; F:ion binding	0.53	1.7	23.62	27.87	81.34	17.04	1.115	25.745	81.34	17.04	23.0897	0.0137079	0.0654343	4.77347	-	-	66257	1.8	26.4	41.2	32.4
CSEP0147	PTTG_02677T0	PTTG_02677	MWTRPSSPILFFLFYYAVAIINASPLRPSQYAPAASAHPHQYILSPHFDINAKPKTRKYTFHVTETTAALDGFLRPVLAINGQIPGPLIQANEGDRLEITVINQMSVGLTLHWHGLYQNGTNWEDGVTGVTQCPIPPDGGSFTYEFSLHGQFGTFWYHSHHQNLMADGINGPLIIHSPRDPLKRHIDFDQEVVLMLADWYHNTSTDIVEHMLSEAGYFGTPAAPGANSALINGVGEWNCSQASKAQECEQIHSPPEFTFKAGDKIRFRLVNAGVHAMFFYSVDEHTLNVTEADGTGVYGPSAMHRVWLHNGQRYSVVIKTKKEDAGRSFYLRATMDSDCWAWVPDDIQLTAFGILRLVDGESKRQTISTARPQTQDWPDEILGDCVDLPTSSLVPILQE…	707	0.75	16	YAVAIINASPLRPSQYAPAASAHPHQYILSPHFDINAKPKTRKYTFHVTETTAALDGFLRPVLAINGQIPGPLIQANEGDRLEITVINQMSVGLTLHWHGLYQNGTNWEDGVTGVTQCPIPPDGGSFTYEFSLHGQFGTFWYHSHHQNLMADGINGPLIIHSPRDPLKRHIDFDQEVVLMLADWYHNTSTDIVEHMLSEAGYFGTPAAPGANSALINGVGEWNCSQASKAQECEQIHSPPEFTFKAGDKIRFRLVNAGVHAMFFYSVDEHTLNVTEADGTGVYGPSAMHRVWLHNGQRYSVVIKTKKEDAGRSFYLRATMDSDCWAWVPDDIQLTAFGILRLVDGESKRQTISTARPQTQDWPDEILGDCVDLPTSSLVPILQESVPTSVAGFGGFKAG…	Plastid	0.42405	0	Tribe_0020	Tribe20	Pgt	PGTG_205910	82.95	0	diphenol oxidase	0.61	gi|403157842|ref|XP_003890785.1|hypothetical protein PGTG_20591 [Puccinia graminis f. sp. tritici CRL 75-36-700-3] >gi|375163574|gb|EHS61668.1| hypothetical protein PGTG_20591 [Puccinia graminis f. sp. tritici CRL 75-36-700-3]	0.89	-	P:biological_process; F:oxidoreductase activity; F:ion binding	3.85	0.78	3.79	7.18	5.41	16.19	2.315	5.485	5.41	16.19	2.36933	0.427911	0.142989	0.334157	-	-	77661	1	25.9	44.4	29.7
CSEP0148	PTTG_09307T0	PTTG_09307	MKQAYFFRFTASLLALVSVDGLPADPSGTDQSKPGHDAVKTMGKLQESNCKGNKITWNKGQSPWQKVALAERLTLYQNVWQSQKVKDGGKSEITCQTFTQGNLAWQVVFDLPSADQDKDQVKAYTNVAWGVPQIDQGSQAQPLHLQVKNAKKFSTTWDWKLTDQSTDLVADVSYDIFLSTQPDCVKQECASREIMIWLSAIGKARPAGQRQAINGNPAGTIKINEKYEFQVWQGNTQVPVISIFPAEDSGKYTSFSGDLKELLKNLGSFGVSQDEYFVSVGAGIEIFKGQGKLTTSKYSLELF	303	0.67	22	LPADPSGTDQSKPGHDAVKTMGKLQESNCKGNKITWNKGQSPWQKVALAERLTLYQNVWQSQKVKDGGKSEITCQTFTQGNLAWQVVFDLPSADQDKDQVKAYTNVAWGVPQIDQGSQAQPLHLQVKNAKKFSTTWDWKLTDQSTDLVADVSYDIFLSTQPDCVKQECASREIMIWLSAIGKARPAGQRQAINGNPAGTIKINEKYEFQVWQGNTQVPVISIFPAEDSGKYTSFSGDLKELLKNLGSFGVSQDEYFVSVGAGIEIFKGQGKLTTSKYSLELF	Cytoplasm	0.34547	7.1266e-147	Tribe_0020	Tribe20	Pgt	PGTG_038980	61.06	7e-103	glycoside hydrolase family 12 protein	0.47	gi|403162081|ref|XP_003322361.2|hypothetical protein PGTG_03898 [Puccinia graminis f. sp. tritici CRL 75-36-700-3] >gi|375171652|gb|EFP77942.2| hypothetical protein PGTG_03898 [Puccinia graminis f. sp. tritici CRL 75-36-700-3]	0.72	EC:3.2.1.4	P:carbohydrate metabolic process; P:catabolic process; F:hydrolase activity, acting on glycosyl bonds	0	0	0	0	0	0	0	0	0	0	-	-	-	-	-	-	33502	1.3	34	37	29
CSEP0149	PTTG_07352T0	PTTG_07352	MLKLKYLILACVLILETYGLHERAVTTSPQNSRRAIQLSPRDYQKDDAKDYSAKDPKYSAPKPPPHKEKPEPPKYGNPKPPPPHDKPPPHPAHHKPPPPPPHKPPPPPPHH	111	0.73	20	LHERAVTTSPQNSRRAIQLSPRDYQKDDAKDYSAKDPKYSAPKPPPHKEKPEPPKYGNPKPPPPHDKPPPHPAHHKPPPPPPHKPPPPPPHH	Cytoplasm	0.49568	0	Tribe_0021	Tribe21	Pst	PST877_06983	61.19	1e-13	-	-	-	-	-	-	0	0	0	0	0	0	0	0	0	0	-	-	-	-	-	-	11694	0.9	29.7	56.8	13.5
CSEP0150	PTTG_04107T0	PTTG_04107	MNILSTTAFLILFELSGQLSYAAAGDPGPGGPPGLLGANPPAPKDGSKPESPPSMGGNGLGGAKTEGPGGPKPDGPLGAPKPDGLGAPKPDGLGAPKPDPLGGPTKMDGPGKGMGSPPGLGASASAGASASASVSVNGDTKTTSGGPPGGGGTWSLTSPSGQTCSCTCKDEPQPPPPKCDSPPPITSGGGDTPPPPPPPDKKDPPPPPPENKGPPPPPPDDKGPPPDTPGITSPSAAPSIIFGANNWITDSFLLGTLLYILA	262	0.73	25	GDPGPGGPPGLLGANPPAPKDGSKPESPPSMGGNGLGGAKTEGPGGPKPDGPLGAPKPDGLGAPKPDGLGAPKPDPLGGPTKMDGPGKGMGSPPGLGASASAGASASASVSVNGDTKTTSGGPPGGGGTWSLTSPSGQTCSCTCKDEPQPPPPKCDSPPPITSGGGDTPPPPPPPDKKDPPPPPPENKGPPPPPPDDKGPPPDTPGITSPSAAPSIIFGANNWITDSFLLGTLLYILA	Nucleus	0.66402	0	Tribe_0021	Tribe21	Pst	PST21_12291	59.17	5e-20	-	-	-	-	-	-	0.22	0.42	18.42	0	1.7	1.24	0.32	9.21	1.7	1.24	28.7813	0.188235	0.258065	1.37097	0	2	25140	1.5	18.3	65.3	16.4
CSEP0151	PTTG_01125T0	PTTG_01125	MSFLSLRASVSILAVAILPLGQVSAWFMGVGHLPSCAFICLDRSVSLQSSCQDLKCICKQPNLLASSETCFRKECDLNSLSKALKLLATCQESFGVTPTRDPPVQSPSTPPTAPSPLPVTGYPGYPYTVPPPAANQLPSASYYPYPYPRVAAPVNTSNGAQLPPGATVPPAVSSSPGAGSQPQVSTPPTQVSPPPPQASTPTPQAPTPIGGVINGTTNSTAANPPTSASAYPLFPPRSNSSASPAAGDAAFASARSLFQNQNSGIFLLILFSSLLYV	277	0.78	26	WFMGVGHLPSCAFICLDRSVSLQSSCQDLKCICKQPNLLASSETCFRKECDLNSLSKALKLLATCQESFGVTPTRDPPVQSPSTPPTAPSPLPVTGYPGYPYTVPPPAANQLPSASYYPYPYPRVAAPVNTSNGAQLPPGATVPPAVSSSPGAGSQPQVSTPPTQVSPPPPQASTPTPQAPTPIGGVINGTTNSTAANPPTSASAYPLFPPRSNSSASPAAGDAAFASARSLFQNQNSGIFLLILFSSLLYV	Plastid	0.47476	0	Tribe_0021	Tribe21	Pgt	PGTG_017260	66.04	1e-70	hypothetical protein PGTG_01726	0.86	gi|403158874|ref|XP_003319552.2|hypothetical protein PGTG_01726 [Puccinia graminis f. sp. tritici CRL 75-36-700-3] >gi|375166498|gb|EFP75133.2| hypothetical protein PGTG_01726 [Puccinia graminis f. sp. tritici CRL 75-36-700-3]	0.86	-	-	22.59	58.62	31.96	4.38	1.73	8.35	40.605	18.17	1.73	8.35	0.447482	23.4711	4.86287	0.207186	-	-	28480	2.9	16.6	57.4	26
CSEP0152	PTTG_28070T0	PTTG_28070	MFLRPGMILKGALFVFVTDLPARCSGAPMDGTVALAKNAARSRGELSSQLTLPNAATQSGDLVLGDRTAVGYFNDLYAGDLRKGDGNAHREMKILNTPVRIEHDNGFITEKSSMTTLGRHDSRSQTGLGNGGSLSQKTSGSWARHSEVTVTTVRGFEDLPVADLFQRLIQPKHTTAAQLEHSGHYLPGLSPVSGAAPEQPPHAYLAPYTNPTGASQTNGPRKARLEEIYEDTPEIINPVKKTSVPVKKTSVVLEELPASPTHETPEATPGPTAENKGQPTPNVEAPNGGAEVPETTQGSVPTGPATHTPAENTAQPVHSSRSPGEHPEPQNGAPQVLQQTGPEQAMAAEGEHLEGQSPKEETGPPPAAPSYLMKNPEHQANIEFKKFRIIAEHRWGLDP…	562	0.53	27	APMDGTVALAKNAARSRGELSSQLTLPNAATQSGDLVLGDRTAVGYFNDLYAGDLRKGDGNAHREMKILNTPVRIEHDNGFITEKSSMTTLGRHDSRSQTGLGNGGSLSQKTSGSWARHSEVTVTTVRGFEDLPVADLFQRLIQPKHTTAAQLEHSGHYLPGLSPVSGAAPEQPPHAYLAPYTNPTGASQTNGPRKARLEEIYEDTPEIINPVKKTSVPVKKTSVVLEELPASPTHETPEATPGPTAENKGQPTPNVEAPNGGAEVPETTQGSVPTGPATHTPAENTAQPVHSSRSPGEHPEPQNGAPQVLQQTGPEQAMAAEGEHLEGQSPKEETGPPPAAPSYLMKNPEHQANIEFKKFRIIAEHRWGLDPKTLAKFRSAFHSEFESPRLEDDALLD…	Nucleus	0.48223	2.4788e-91	Tribe_0021	Tribe21	Pgt	PGTG_066980	42.08	7e-42	hypothetical protein PGTG_06698	0.65	gi|403165127|ref|XP_003325161.2|hypothetical protein PGTG_06698 [Puccinia graminis f. sp. tritici CRL 75-36-700-3] >gi|375165538|gb|EFP80742.2| hypothetical protein PGTG_06698 [Puccinia graminis f. sp. tritici CRL 75-36-700-3]	0.65	-	-	0.14	0.75	18.84	23.48	9.66	21.71	0.445	21.16	9.66	21.71	47.5506	0.0460663	0.0204975	0.444956	10	5	61712	0.2	32	45.7	22.2
CSEP0153	PTTG_12185T0	PTTG_12185	MTILHSKAIAVILVIVSCRSTLAASASNSPVADSVLVATKLADTPVGLDPIDSDITLKTGSLIPHNYPPTGVEKTRRPEISIPDALDMLTAGPNSQANSLDRLVSTRKGPRRNRKSGRINDCPPGRKSAYKPRVDSTKEVNEDIKGHEISRTGDSPIRGPANVEKKTFDHLGDVPALNSLSAPSTADRGTRFFWGFPVADKSSSRALQDPAEPHQVKPSTQETENISSIAKVDPHSQGDNVEVGANGRVPQSPRDATKPALIYKSTSMPELASLVEIEPERKERPVLHLAPENAAPKVEAQLELSRDIKPLTASVEEPSPPSMAPEAIDSLHHAFPDSSTPKALNPYTGQHDTLTHPPVVATELSDHLLDRLKNLRVGIPRSPSFDFNDSAHPLVNMPM…	1080	0.77	16	SCRSTLAASASNSPVADSVLVATKLADTPVGLDPIDSDITLKTGSLIPHNYPPTGVEKTRRPEISIPDALDMLTAGPNSQANSLDRLVSTRKGPRRNRKSGRINDCPPGRKSAYKPRVDSTKEVNEDIKGHEISRTGDSPIRGPANVEKKTFDHLGDVPALNSLSAPSTADRGTRFFWGFPVADKSSSRALQDPAEPHQVKPSTQETENISSIAKVDPHSQGDNVEVGANGRVPQSPRDATKPALIYKSTSMPELASLVEIEPERKERPVLHLAPENAAPKVEAQLELSRDIKPLTASVEEPSPPSMAPEAIDSLHHAFPDSSTPKALNPYTGQHDTLTHPPVVATELSDHLLDRLKNLRVGIPRSPSFDFNDSAHPLVNMPMTQEAPSSTGSFDSAVD…	Nucleus	0.61195	0	Tribe_0021	Tribe21	Pgt	PGTG_215680	53.01	5e-38	hypothetical protein PGTG_21568	0.69	gi|403168444|ref|XP_003889721.1|hypothetical protein PGTG_21568 [Puccinia graminis f. sp. tritici CRL 75-36-700-3] >gi|375167502|gb|EHS63436.1| hypothetical protein PGTG_21568 [Puccinia graminis f. sp. tritici CRL 75-36-700-3]	0.69	-	-	14.38	8.68	2.1	5.03	21.08	5.01	11.53	3.565	21.08	5.01	0.309193	0.546964	2.3014	4.20758	-	-	118085	0.2	32.6	45.3	22.1
CSEP0154	PTTG_28376T0	PTTG_28376	MHIQKPHLLALVLVSSAWAYPLGQINQGQESAPQVKSPPSSGKIDPILHKKRDVPIAGMPAGASLNSLRGLIKRADAPENPTEDEALKKTNNDKKDEAEKPGNPTEKTDGASPTEGATRKTGNPTEKTNEKTTEDPQLPKSQTNGITTPGNKLLAPVPTNPTVKPEDEKPKKEEKKASPPPAGQPITLDVPKIKDRLAEHRKTFDEFTSKVRNHVDEKLEKIAEGQKKGGEPTPIPIKPTTEVKIPPPENSDKTSKKEDPKTSEEPAPPVNSMAM	275	0.81	20	YPLGQINQGQESAPQVKSPPSSGKIDPILHKKRDVPIAGMPAGASLNSLRGLIKRADAPENPTEDEALKKTNNDKKDEAEKPGNPTEKTDGASPTEGATRKTGNPTEKTNEKTTEDPQLPKSQTNGITTPGNKLLAPVPTNPTVKPEDEKPKKEEKKASPPPAGQPITLDVPKIKDRLAEHRKTFDEFTSKVRNHVDEKLEKIAEGQKKGGEPTPIPIKPTTEVKIPPPENSDKTSKKEDPKTSEEPAPPVNSMAM	Nucleus	0.88249	0	Tribe_0021	Tribe21	Pgt	PGTG_107380	37.61	1e-13	-	-	-	-	-	-	0.03	0	0.42	0	16.83	0.84	0.015	0.21	16.83	0.84	14	0.000891266	0.0178571	20.0357	-	-	29725	0	39.3	43.6	17.1
CSEP0155	PTTG_25570T0	PTTG_25570	MLTFKVVTLLGLFPSVSVFELPAVPLSSYGNQAASRQLDSSADLQCGLDINIWGQISPTVASGHANLCLQCRTTGPGVALSFSYVEALSTSISAYGVTESAAQILQASINDDLGNKASEAETSASCESVCTSDD	134	0.78	19	VFELPAVPLSSYGNQAASRQLDSSADLQCGLDINIWGQISPTVASGHANLCLQCRTTGPGVALSFSYVEALSTSISAYGVTESAAQILQASINDDLGNKASEAETSASCESVCTSDD	Membrane	0.35838	1.3877e-287	Tribe_0022	Tribe22	Pgt	PGTG_101720	36.14	2e-22	hypothetical protein PGTG_10172	0.62	gi|331231618|ref|XP_003328871.1|hypothetical protein PGTG_10172 [Puccinia graminis f. sp. tritici CRL 75-36-700-3] >gi|309307861|gb|EFP84452.1| hypothetical protein PGTG_10172 [Puccinia graminis f. sp. tritici CRL 75-36-700-3]	0.53	-	-	0	0	0	0	0	0	0	0	0	0	-	-	-	-	-	-	13839	3.7	21.6	47	31.3
CSEP0156	PTTG_26821T0	PTTG_26821	MFARLSLLVLLLTASFGAASPSSIKAVATPTMPSSSPLKRTTRTTLVKRSGNSTRVARSLPLLPILGEILPISANLRVDICLDLSVKVLGIASVNVFATAALATSITSRGISVDELAVVQASLAAQLADVARVSTTAWACEQACTSDVCSSYAFDRFSHTCTLAPKQLTTKSNVLARLIAQLSLLGPSSARYCQLCANRCQPASSTPSAMSRLPKREISPVGHCPSGYDGMLCYS	235	0.87	20	SPSSIKAVATPTMPSSSPLKRTTRTTLVKRSGNSTRVARSLPLLPILGEILPISANLRVDICLDLSVKVLGIASVNVFATAALATSITSRGISVDELAVVQASLAAQLADVARVSTTAWACEQACTSDVCSSYAFDRFSHTCTLAPKQLTTKSNVLARLIAQLSLLGPSSARYCQLCANRCQPASSTPSAMSRLPKREISPVGHCPSGYDGMLCYS	Plastid	0.4905	0	Tribe_0022	Tribe22	Pst	PST21_17146	76.29	1e-96	-	-	-	-	-	-	0.49	0	0	0	0.48	0.21	0.245	0	0.48	0.21	0	0.510417	1.16667	2.28571	-	-	16636	4.3	19.2	47.7	33.2
CSEP0157	PTTG_09156T0	PTTG_09156	MKFLIFALAASVLPVIDAAANFKSTCNTVNNQMATLTGSLAQLKATADRLGHAHISSRCSEASQHLGYAQSSWGGISSGFGGFPWQARDSSHASKVQSRMSSCGSSLDWIYSQPEINEYSDYQAPVRNCRRTYSSCQTGCSQVWNWPSPPGYKPKPSQYAGYHRRRRDTGEKVCPNVQETACPISANASGHECIDTQVEITSCGGCESLNEGENCMSIEGADEVGCELGECRVFSALPGFEINETNGRPVPVTY	254	0.81	19	AANFKSTCNTVNNQMATLTGSLAQLKATADRLGHAHISSRCSEASQHLGYAQSSWGGISSGFGGFPWQARDSSHASKVQSRMSSCGSSLDWIYSQPEINEYSDYQAPVRNCRRTYSSCQTGCSQVWNWPSPPGYKPKPSQYAGYHRRRRDTGEKVCPNVQETACPISANASGHECIDTQVEITSCGGCESLNEGENCMSIEGADEVGCELGECRVFSALPGFEINETNGRPVPVTY	Plastid	0.4372	0	Tribe_0022	Tribe22	Pgt	PGTG_008980	85.71	4e-133	pria_lened ame: full=protein pria flags: precursor	0.59	gi|331214610|ref|XP_003319986.1|hypothetical protein PGTG_00898 [Puccinia graminis f. sp. tritici CRL 75-36-700-3] >gi|309298976|gb|EFP75567.1| hypothetical protein PGTG_00898 [Puccinia graminis f. sp. tritici CRL 75-36-700-3]	0.94	-	-	9856.65	10459.5	88.91	10.62	24.28	1312.15	10158.1	49.765	24.28	1312.15	0.00489906	418.372	7.74155	0.018504	-	-	27443	5.5	27.6	46.5	26
CSEP0158	PTTG_05880T1	PTTG_05880	MKLSDSLLTVLSLLVAYFFDPVAGGAYDSKLNSVDNHMGQLDYKISELQSVAQTNGHLDVLQLCGSAKDSLRKAQSAWKNIASSYGDKPWLASDSTYKESVEEHWYTCGSKLEIVYGHPNVLPENGGHPSYSEPVEACKETYDTCQSSFKHIWNWEAPKPVASGAYYKRQNKARRDLESTDLSQCPSGETACPISPHSTGLECIDVQSELTSCGGCVTKHEGENCMEIPGAVGVGCHLGRCVVFSVHPSYFLGREGRPILRRRRVSS	267	0.69	25	GAYDSKLNSVDNHMGQLDYKISELQSVAQTNGHLDVLQLCGSAKDSLRKAQSAWKNIASSYGDKPWLASDSTYKESVEEHWYTCGSKLEIVYGHPNVLPENGGHPSYSEPVEACKETYDTCQSSFKHIWNWEAPKPVASGAYYKRQNKARRDLESTDLSQCPSGETACPISPHSTGLECIDVQSELTSCGGCVTKHEGENCMEIPGAVGVGCHLGRCVVFSVHPSYFLGREGRPILRRRRVSS	Nucleus	0.86451	0	Tribe_0022	Tribe22	Pgt	PGTG_008980	39.06	7e-48	pria protein	0.58	gi|403163338|ref|XP_003323423.2|hypothetical protein PGTG_04960 [Puccinia graminis f. sp. tritici CRL 75-36-700-3] >gi|375164014|gb|EFP79004.2| hypothetical protein PGTG_04960 [Puccinia graminis f. sp. tritici CRL 75-36-700-3]	0.92	-	-	19.89	11.7	0	0	0	14.18	15.795	0	0	14.18	0	-	1.11389	0	-	-	29296	4.5	28.1	43.8	28.1
CSEP0159	PTTG_03272T0	PTTG_03272	MLAIQTLTLAALLSSVSAFDLPVTMPPSLTGTKLYPRAFSVGSFIPGQLSAGEHTAGQFSAGTAQASAGCGLDSNVWGQISPTSASGFANLCLQCRVNVFGVDIVSFNFYNALAASISAHGVSASQCSVLQAAIEGDLLKLSAGAKTSAACTAACAGDQRCDSCSFVNGSCQIKAVDYLKQNHAGAPLAQAFQGLFSNGGSGYCSICPADRSCSGPKPSGLPRRSLAATDASADEKCPAGLSACPISSGMPLKPTAGFECLDVQQEVSSCGGCASTGQGIDCATIKGVSSAGCSEGKCKIFSCKAGYQYSSVHNVCYKSHRSTKMSLSSR	330	0.89	19	FDLPVTMPPSLTGTKLYPRAFSVGSFIPGQLSAGEHTAGQFSAGTAQASAGCGLDSNVWGQISPTSASGFANLCLQCRVNVFGVDIVSFNFYNALAASISAHGVSASQCSVLQAAIEGDLLKLSAGAKTSAACTAACAGDQRCDSCSFVNGSCQIKAVDYLKQNHAGAPLAQAFQGLFSNGGSGYCSICPADRSCSGPKPSGLPRRSLAATDASADEKCPAGLSACPISSGMPLKPTAGFECLDVQQEVSSCGGCASTGQGIDCATIKGVSSAGCSEGKCKIFSCKAGYQYSSVHNVCYKSHRSTKMSLSSR	Plastid	0.43305	0	Tribe_0022	Tribe22	Pst	PST43_14945	77.34	1e-151	pria protein	0.59	gi|331223936|ref|XP_003316640.1|hypothetical protein PGTG_06177 [Puccinia graminis f. sp. tritici CRL 75-36-700-3] >gi|309303630|gb|EFP80221.1| hypothetical protein PGTG_06177 [Puccinia graminis f. sp. tritici CRL 75-36-700-3]	0.8	-	-	1.88	15.45	0.29	1.8	7.41	1.12	8.665	1.045	7.41	1.12	0.1206	1.16937	7.73661	6.61607	-	-	33399	6.7	20	51.2	28.8
CSEP0160	PTTG_00047T0	PTTG_00047	MNSLSLLVFLLSALSGSVHATFLPGTSQPALVQPPTQHSGTYAPVPVDLPTKRSDSYAKQPVSYTQPSASYQPVTLRPPTQQGGTFPPVSAQIPGQQPGSYQPVTVHPPTQQSSTYTPVSVTPPIQDSDSYQPVSIRSPAQQGDSYQPVAFNSPTQESGSSAPFILRSPNQPSGTYQPASVQIPGQQFGSYEPVTVHSDKDQSGSYQPVSIHPATESDTYAPVTIHPSTHQSGDFQPVSVRPTPSSGTSGIFTPVTFEKGSQQPGSYQPVSLQEGSVVPHVSLPTPSSAARRRIQSIALDPESDQAKCPAPLTACAIPSSKSKMVSVKTKSWECLNLQEELTSCGSCNNDCMKLPHVGNVGCQVGACKIFSCAAGYTLHQRMDNKSGKMVDVCI	394	0.92	21	TFLPGTSQPALVQPPTQHSGTYAPVPVDLPTKRSDSYAKQPVSYTQPSASYQPVTLRPPTQQGGTFPPVSAQIPGQQPGSYQPVTVHPPTQQSSTYTPVSVTPPIQDSDSYQPVSIRSPAQQGDSYQPVAFNSPTQESGSSAPFILRSPNQPSGTYQPASVQIPGQQFGSYEPVTVHSDKDQSGSYQPVSIHPATESDTYAPVTIHPSTHQSGDFQPVSVRPTPSSGTSGIFTPVTFEKGSQQPGSYQPVSLQEGSVVPHVSLPTPSSAARRRIQSIALDPESDQAKCPAPLTACAIPSSKSKMVSVKTKSWECLNLQEELTSCGSCNNDCMKLPHVGNVGCQVGACKIFSCAAGYTLHQRMDNKSGKMVDVCI	Nucleus	0.53862	8.92e-192	Tribe_0022	Tribe22	Pgt	PGTG_176900	50.63	2e-94	hypothetical protein PGTG_17690	0.61	gi|331166848|ref|XP_003336055.1|hypothetical protein PGTG_17690 [Puccinia graminis f. sp. tritici CRL 75-36-700-3] >gi|309315045|gb|EFP91636.1| hypothetical protein PGTG_17690 [Puccinia graminis f. sp. tritici CRL 75-36-700-3]	0.64	-	-	0.6	0.4	0.27	0	0.45	0.66	0.5	0.135	0.45	0.66	0.27	1.11111	0.757576	0.681818	-	-	41693	2.5	23.1	53.6	23.4
CSEP0161	PTTG_00907T0	PTTG_00907	MNSKVSFSILAVAITCLLPMASGQLTYSMNQTSTSSSSNSTTSEATITISSTQQDPRWRDRHLDDGYAPSKTGGPDETSASAPEPEKPSRTMPGSYGEEAEYMGDSSLPTNSTHIVDTSVPSSENPTPTTNCPGPLDPATGEGYLDSDENCAIACYNNLVLNQAGDACVCRPTFSFDPVEVKCICGSPFVLRGSKCVLLPSQLANSRHSNKKRSLNSQLPFGVEMLHGKYPRTDVDRLNCPDTEISCPMPTGGYECLDPDVTLDSCGGCISTGQGVDCRNMTGAGEVGCNAGVCQAITCEMGYRLIDGKCIRNPRRRS	318	0.82	16	CLLPMASGQLTYSMNQTSTSSSSNSTTSEATITISSTQQDPRWRDRHLDDGYAPSKTGGPDETSASAPEPEKPSRTMPGSYGEEAEYMGDSSLPTNSTHIVDTSVPSSENPTPTTNCPGPLDPATGEGYLDSDENCAIACYNNLVLNQAGDACVCRPTFSFDPVEVKCICGSPFVLRGSKCVLLPSQLANSRHSNKKRSLNSQLPFGVEMLHGKYPRTDVDRLNCPDTEISCPMPTGGYECLDPDVTLDSCGGCISTGQGVDCRNMTGAGEVGCNAGVCQAITCEMGYRLIDGKCIRNPRRRS	Plastid	0.43542	0	Tribe_0022	Tribe22	Pst	PST43_07490	66.56	5e-117	secreted protein	0.58	gi|331233657|ref|XP_003329489.1|hypothetical protein PGTG_11239 [Puccinia graminis f. sp. tritici CRL 75-36-700-3] >gi|309308479|gb|EFP85070.1| hypothetical protein PGTG_11239 [Puccinia graminis f. sp. tritici CRL 75-36-700-3]	0.85	-	-	1.5	1.35	37.13	21.8	30.17	16.06	1.425	29.465	30.17	16.06	20.6772	0.0472324	0.0887298	1.87858	0	1	33806	6	27.4	46.5	26.1
CSEP0162	PTTG_06700T0	PTTG_06700	MLAIQTLNLVAFVSAVSAFNLPVTMAPSATGTQLHSRQFNLGQFFPGQLSAGEHSAGQFSAGTSQASAGCGLETNVWGQVSATTTSGFANLCLQCRVNVFGVDIVQFNFFSALAASISAHGVSASQLSVLQGAIEGDLLKLSAGAKTSASCTAACAGDQRCDSCSFVNGSCRIKAVNYLTQNHAGAPLAQAFQGLYSNGGSGYCSICPADRSCSGPKPSALPRRSLAKNSLIDEKCPAGLSACPILSGVPLNPSSGFECLDVQQEASSCGGCASTGQGVDCTAIKGVSSSGCSDGTCKIYSCKAGYHYSPIHSICYKSHRSSKMALSAR	329	0.8	19	FNLPVTMAPSATGTQLHSRQFNLGQFFPGQLSAGEHSAGQFSAGTSQASAGCGLETNVWGQVSATTTSGFANLCLQCRVNVFGVDIVQFNFFSALAASISAHGVSASQLSVLQGAIEGDLLKLSAGAKTSASCTAACAGDQRCDSCSFVNGSCRIKAVNYLTQNHAGAPLAQAFQGLYSNGGSGYCSICPADRSCSGPKPSALPRRSLAKNSLIDEKCPAGLSACPILSGVPLNPSSGFECLDVQQEASSCGGCASTGQGVDCTAIKGVSSSGCSDGTCKIYSCKAGYHYSPIHSICYKSHRSSKMALSAR	Plastid	0.56146	0	Tribe_0022	Tribe22	Pst	PST43_14945	74.54	1e-142	pria protein	0.58	gi|331223936|ref|XP_003316640.1|hypothetical protein PGTG_06177 [Puccinia graminis f. sp. tritici CRL 75-36-700-3] >gi|309303630|gb|EFP80221.1| hypothetical protein PGTG_06177 [Puccinia graminis f. sp. tritici CRL 75-36-700-3]	0.79	-	-	0	0	0	0	0.2	0.06	0	0	0.2	0.06	-	0	0	3.33333	-	-	33530	6.4	20.4	50.5	29.2
CSEP0163	PTTG_25662T0	PTTG_25662	MLALFIALGYIYPLILLASDEHDRNLYTLSDNSKLRQHSEHWANSTYLICKPRSSLFSSSTSEKLVYKHDQVVLRSTPKPFRNGFFKSSCFLDPNENEPKEFCIFINPTINYGQGMVIVCPESVLEESLEDGLDLSDEADITEAIEVVAMPEKGGMGAVAAHDIGLGDHVGQMRPVGLFPVGTPLWSTSLGRAIRRQAMDHLPIGTRAAVARLHGEGKNEDEFISSLIDTNTFTSFLKTPMKFGAVVLVGSRLNHACRPNMLYRMDAHAQLLHLKAIKPIAKGEELTISYRSLELNSQVRRESLMESYGFGCTCPHCQMSAGLRAHSDQRVSRISELRQKNASNDVHFSADEVEEFLTLCKEEDIPLCILTANRIAAEFYNSEGKTEKVKEHAAVAREM…	431	0.61	19	EHDRNLYTLSDNSKLRQHSEHWANSTYLICKPRSSLFSSSTSEKLVYKHDQVVLRSTPKPFRNGFFKSSCFLDPNENEPKEFCIFINPTINYGQGMVIVCPESVLEESLEDGLDLSDEADITEAIEVVAMPEKGGMGAVAAHDIGLGDHVGQMRPVGLFPVGTPLWSTSLGRAIRRQAMDHLPIGTRAAVARLHGEGKNEDEFISSLIDTNTFTSFLKTPMKFGAVVLVGSRLNHACRPNMLYRMDAHAQLLHLKAIKPIAKGEELTISYRSLELNSQVRRESLMESYGFGCTCPHCQMSAGLRAHSDQRVSRISELRQKNASNDVHFSADEVEEFLTLCKEEDIPLCILTANRIAAEFYNSEGKTEKVKEHAAVAREMGLMTLRLSRHDLTQIETLLN…	Nucleus	0.65096	0	Tribe_0023	Tribe23	Pgt	PGTG_141400	56.41	9e-143	set domain-containing protein	0.47	gi|331161142|ref|XP_003333220.1|hypothetical protein PGTG_14140 [Puccinia graminis f. sp. tritici CRL 75-36-700-3] >gi|309312210|gb|EFP88801.1| hypothetical protein PGTG_14140 [Puccinia graminis f. sp. tritici CRL 75-36-700-3]	0.74	-	F:molecular_function	0	0	0	0	0	0	0	0	0	0	-	-	-	-	-	-	48159	2.3	30.4	37.8	31.8
CSEP0164	PTTG_09088T0	PTTG_09088	MLKHSLALLALTYPHILLPSYGSNSDFFGLPMHSQAQQRHHNRWANSTHLICKPQESPFFSSSKNSVYKYDKVVPPANLVPFRAGFYKSTCFEDPTDKKLVEYCIFINPTINHGQGMVIVTPTELFEDSLDDGLDLSDDPLNPQSLKVVPMPEKGGLGALAARNLQNGDIILQTRPVAILASTQPIWGTSFGRSIRRQAIDHLPIQTRAAFASLHGEGETEDDFVSSIVDSNMFVTRLFGDQVTPFGAVALHASRLNHACRPNAVYYVDHETQLLRLSAFESISIGEELTISYRSLEMTRSARRKDLQESYGFSCTCSHCQMSAELGELSDRRLVRIVELRTKYFREDPKFSAEDANELIQLCETERIPWCMTISHIIAAEFYNSLGHSKKVKEHAEIA…	434	0.48	23	GSNSDFFGLPMHSQAQQRHHNRWANSTHLICKPQESPFFSSSKNSVYKYDKVVPPANLVPFRAGFYKSTCFEDPTDKKLVEYCIFINPTINHGQGMVIVTPTELFEDSLDDGLDLSDDPLNPQSLKVVPMPEKGGLGALAARNLQNGDIILQTRPVAILASTQPIWGTSFGRSIRRQAIDHLPIQTRAAFASLHGEGETEDDFVSSIVDSNMFVTRLFGDQVTPFGAVALHASRLNHACRPNAVYYVDHETQLLRLSAFESISIGEELTISYRSLEMTRSARRKDLQESYGFSCTCSHCQMSAELGELSDRRLVRIVELRTKYFREDPKFSAEDANELIQLCETERIPWCMTISHIIAAEFYNSLGHSKKVKEHAEIARSMGLLLAGSHWTDRGEVDLL…	Plastid	0.5455	0	Tribe_0023	Tribe23	Pgt	PGTG_149720	71.43	0	lysine methyltransferase	0.48	gi|331161805|ref|XP_003333550.1|hypothetical protein PGTG_14972 [Puccinia graminis f. sp. tritici CRL 75-36-700-3] >gi|309312540|gb|EFP89131.1| hypothetical protein PGTG_14972 [Puccinia graminis f. sp. tritici CRL 75-36-700-3]	0.85	-	F:molecular_function	2.75	8.73	6.86	0	1.87	0.99	5.74	3.43	1.87	0.99	0.597561	3.06952	5.79798	1.88889	-	-	48797	2.1	29.5	39.6	30.9
CSEP0165	PTTG_06329T0	PTTG_06329	MLASAVLIGFGVVAQGLASSDLSYDALLLSPPQIHFGSPTSANITLPNSCAGEIHSSVVQPSVSTSLVYKYDKVASAGPGVPFAHGFFQHSCHPDPSKEINLENEEDEEPFCIFTNPTINQGSGMAVVAKASTLAESLETQLQLSNHPEKNDAFTVVEMPHKGGMGAVASRRLESGELVINSRATLLVSVEEATYDRPDWLQIRKLAVDLLPLETRGRFARLHGDSDSEEEWISSAIDLNSFEINLGKDSDVPFFAVFINPSRLNHDCRPNTAFHVDSESLEIHMHALRIINPGEEMTISYRDMAQIREKRQEDISHYGFECTCAHCRMNDAQANESDRRLIRLEALSSKLVDWNEPASEVMLDEADELLELYMLERLDNNIADGYTVASVTYNSFGHA…	446	0.55	19	SSDLSYDALLLSPPQIHFGSPTSANITLPNSCAGEIHSSVVQPSVSTSLVYKYDKVASAGPGVPFAHGFFQHSCHPDPSKEINLENEEDEEPFCIFTNPTINQGSGMAVVAKASTLAESLETQLQLSNHPEKNDAFTVVEMPHKGGMGAVASRRLESGELVINSRATLLVSVEEATYDRPDWLQIRKLAVDLLPLETRGRFARLHGDSDSEEEWISSAIDLNSFEINLGKDSDVPFFAVFINPSRLNHDCRPNTAFHVDSESLEIHMHALRIINPGEEMTISYRDMAQIREKRQEDISHYGFECTCAHCRMNDAQANESDRRLIRLEALSSKLVDWNEPASEVMLDEADELLELYMLERLDNNIADGYTVASVTYNSFGHAARARRYATKALASGLTNF…	Nucleus	0.76817	0	Tribe_0023	Tribe23	Pst	PST130_06465	77.28	0	lysine methyltransferase	0.51	gi|331216545|ref|XP_003316944.1|hypothetical protein PGTG_06481 [Puccinia graminis f. sp. tritici CRL 75-36-700-3] >gi|309303934|gb|EFP80525.1| hypothetical protein PGTG_06481 [Puccinia graminis f. sp. tritici CRL 75-36-700-3]	0.89	-	F:molecular_function	0.07	0	0	1.73	0.79	0.33	0.035	0.865	0.79	0.33	24.7143	0.0443038	0.106061	2.39394	-	-	49416	1.6	31.4	39.7	28.9
CSEP0166	PTTG_11683T0	PTTG_11683	MALVQCVLQLWLAVGPLASLESFSSFPLVGFQFPALPASNSITTPIRSIVPNEQEDNHKVESPFKSRHYVYDYSQVTEIPIEPSDDNPSQDGFTKQRCYPGSDPTEEQYCVYANPSFGEDRGMVLYIRPSHLLKKLDSFTIFKHDSHLLTDKRRAEFPYKLVHMPTKGGLGAVADRKINIGEVVIEDYSLIVITADISEIDLQEWAPRLKYMVDLLPIKGREIDTAWIVSAFERNVFLAQRDDNIAGGCAFAPEPAYLNHDCRPNVGYVFNNVTLQVEMHALREIAPGEELTISYIKLVQSREKRRAKLHHTYGFHCGCSQCSLSDAESAASDLRLEKLIEMWDVVADWEATPPPSPAMAEEIIEIFKTERMDVVMEEPYTMAALVYNSWGLTHEARKY…	459	0.62	19	QVCSAQGTTAAAALPATLKVWVGGEQDKELSLFTFDTAKNTFDTKVVKSDALGPNVLWLEFNKAKTLMISASGGEFGGVKGTGGVFTASVAADGTLTKVSSAPTDEAPVSIELSKDEKLVMVANFNGGSIQTYDMDATGKFTTGKAKETFKFLIDTPGPVKDRQQKAAAHQVKLDPSGELLLVPDLGMDKVHSFTLDPTKHTLTKNKDIPIDLGCGPRHLAFDPTRSKPEKPVFYLLCELSSQLLYLEVTDPKAAVTVLQKKNVRPPKTRKNTFNAAEILISPDGKFLYTTNRQKDPAGKVTDNIFTVFSRNEKNGKLTRISDIPSGGKEPRQFGFSPDADATFVAVTNLASNLVSMHKRDPTTGALTFLKSAESKAPVMALIQA	Cytoplasm	0.40237	0	Tribe_0023	Tribe23	Pst	PST130_04126	61.26	3e-179	set domain protein	0.48	gi|403164683|ref|XP_003316753.2|hypothetical protein PGTG_06290 [Puccinia graminis f. sp. tritici CRL 75-36-700-3] >gi|375165269|gb|EFP80334.2| hypothetical protein PGTG_06290 [Puccinia graminis f. sp. tritici CRL 75-36-700-3]	0.77	-	F:molecular_function	0.18	0.06	8.85	39.37	0.55	0.49	0.12	24.11	0.55	0.49	200.917	0.218182	0.244898	1.12245	-	-	51878	1.7	29.6	39.7	30.7
CSEP0167	PTTG_12176T0	PTTG_12176	MIASRFVFVAAISLITAKSSQSAKVDSGCYPEIVNQVHCRKAMGYIKLADKTMHLPGNENQITTLAGNCRFIVWNKKWIQLVSPMQVNEAYIEHFKKCPGKAGRTVFPSNKELVLEIKLRATPSTQLDPWESDGGLLKPYCYRAPGARAVGSKDDCIIAYNTVPVDPRTGYITRTSGFQITYRSCMIRMDTTDGSPNKMKKVDADSAIFGMIEKCDKLPGVVNLNGASGPNGRLFVRTIGVDPNEK	166	0.72	23	AKVDSGCYPEIVNQVHCRKAMGYIKLADKTMHLPGNENQITTLAGNCRFIVWNKKWIQLVSPMQVNEAYIEHFKKCPGKAGRTVFPSNKELVLEIKLRATPSTQLDPWESDGGLLKPYCYRAPGARAVGSKDDCIIAYNTVPVDPRTGYITRTSGFQITYRSCMIRMDTTDGSPNKMKKVDADSAIFGMIEKCDKLPGVVNLNGASGPNGRLFVRTIGVDPNEK	Plastid	0.46449	0	Tribe_0024	Tribe24	Pgt	PGTG_048670	36.49	1e-34	hypothetical protein PGTG_05196	0.47	gi|403164323|ref|XP_003316390.2|hypothetical protein PGTG_05196 [Puccinia graminis f. sp. tritici CRL 75-36-700-3] >gi|375164980|gb|EFP79971.2| hypothetical protein PGTG_05196 [Puccinia graminis f. sp. tritici CRL 75-36-700-3]	0.52	-	-	22.54	6.09	0.29	0	0.16	1.11	14.315	0.145	0.16	1.11	0.0101292	89.4688	12.8964	0.144144	-	-	27082	3.3	30.5	38.2	31.3
CSEP0168	PTTG_27268T0	PTTG_27268	MIASRYVLAAAISLITAKSTEGNNMNSWCDTYPANQAHCYKAIANIKLENGKLPSTENEVRTIADSCSLIVFNKNLMQDITPAQITEAVTAHFEKCPDKAGWIILPSNKQVLVQIKIRAPPNSQWSAWNSDAELNKAYCYRPEGESAIGSGDDCIAAYQKFPIDPRTGYLIGLVPTPMALELNSGSCTVQISTTDGSDIQMNKKEVDSAIIGMMNKCGNTPGVVNVNGAQGPNGRIFVQTYSSSQE	166	0.54	23	GNNMNSWCDTYPANQAHCYKAIANIKLENGKLPSTENEVRTIADSCSLIVFNKNLMQDITPAQITEAVTAHFEKCPDKAGWIILPSNKQVLVQIKIRAPPNSQWSAWNSDAELNKAYCYRPEGESAIGSGDDCIAAYQKFPIDPRTGYLIGLVPTPMALELNSGSCTVQISTTDGSDIQMNKKEVDSAIIGMMNKCGNTPGVVNVNGAQGPNGRIFVQTYSSSQE	Membrane	0.42962	0	Tribe_0024	Tribe24	Pgt	PGTG_048670	45.25	1e-46	hypothetical protein PGTG_05196	0.5	gi|403164323|ref|XP_003316390.2|hypothetical protein PGTG_05196 [Puccinia graminis f. sp. tritici CRL 75-36-700-3] >gi|375164980|gb|EFP79971.2| hypothetical protein PGTG_05196 [Puccinia graminis f. sp. tritici CRL 75-36-700-3]	0.6	-	-	32.14	6.46	2.16	0	2.16	6.03	19.3	1.08	2.16	6.03	0.0559585	8.93519	3.20066	0.358209	-	-	26584	3.3	30.5	40.7	28.9
CSEP0169	PTTG_28461T0	PTTG_28461	MITLRFGLVAAIGLITAENFQSANACYPYNVVQDDCNNAIEKIQLVNEKLPENENEIRAISGTCAVVVWNKKWIKHVTRDQIREAATEHFKGCPGQAGIILLPSNQELALEFKIRAPALSQWEAWNADAEFKKAYCFQPEDELGIGSKEDCKIAYNTAVPVNPQTKFISRTSWFQVKYGSCMVRFTTSDGSPIRMKKEDADQAIIAMFDQCDKIPGAVNLNGATGPNGRLFVRTMATKKKRPSLLLI	167	0.66	26	CYPYNVVQDDCNNAIEKIQLVNEKLPENENEIRAISGTCAVVVWNKKWIKHVTRDQIREAATEHFKGCPGQAGIILLPSNQELALEFKIRAPALSQWEAWNADAEFKKAYCFQPEDELGIGSKEDCKIAYNTAVPVNPQTKFISRTSWFQVKYGSCMVRFTTSDGSPIRMKKEDADQAIIAMFDQCDKIPGAVNLNGATGPNGRLFVRTMATKKKRPSLLLI	Cytoplasm	0.46862	0	Tribe_0024	Tribe24	Pgt	PGTG_048670	40.55	3e-42	hypothetical protein PGTG_05196	0.48	gi|403164323|ref|XP_003316390.2|hypothetical protein PGTG_05196 [Puccinia graminis f. sp. tritici CRL 75-36-700-3] >gi|375164980|gb|EFP79971.2| hypothetical protein PGTG_05196 [Puccinia graminis f. sp. tritici CRL 75-36-700-3]	0.6	-	-	5.96	3.16	18.64	15.32	44.46	43.65	4.56	16.98	44.46	43.65	3.72368	0.102564	0.104467	1.01856	-	-	27502	3.2	34.4	33.6	32
CSEP0170	PTTG_25534T0	PTTG_25534	MIALRFVFVAVIGLIRADSSESAGVKAGCSAETPANLDQCKKAITNIKLDNGKLPGNEPEIRAISDSCSIVVLNRQLVKDVTPDQITEALNTHFKNCPSQGGSIALLGHKDRVFLQIKTRNPVGSKDEALNADAELNKPYCSQPKTRPSTTSFSDDCLAAYKNFRANPNTGILTIPGPKGSQVISASCMIQITTTDGTEAKM	202	0.77	18	DSSESAGVKAGCSAETPANLDQCKKAITNIKLDNGKLPGNEPEIRAISDSCSIVVLNRQLVKDVTPDQITEALNTHFKNCPSQGGSIALLGHKDRVFLQIKTRNPVGSKDEALNADAELNKPYCSQPKTRPSTTSFSDDCLAAYKNFRANPNTGILTIPGPKGSQVISASCMIQITTTDGTEAKM	Nucleus	0.39431	32092	Tribe_0024	Tribe24	Pgt	PGTG_048670	37.56	3e-28	hypothetical protein PGTG_04867	0.5	gi|403163229|ref|XP_003323330.2|hypothetical protein PGTG_04867 [Puccinia graminis f. sp. tritici CRL 75-36-700-3] >gi|375163967|gb|EFP78911.2| hypothetical protein PGTG_04867 [Puccinia graminis f. sp. tritici CRL 75-36-700-3]	0.52	-	-	0	0	0	0	0	0	0	0	0	0	-	-	-	-	-	-	21540	3.5	31.7	39.6	28.7
CSEP0171	PTTG_27705T0	PTTG_27705	MIVSRYVLAAAIGLITAKSSESANVESWCDTYPANQVHCYKAITNIKLENGKLPGNEYEIRTISDSCSLIVFNSYLIENITPADITEAVTLHFEKCPHKAGMITLPSNNKVTVQIKIRAPPDSEWSAWNSDAELNKPYCFRPEAGPTIQSIDDCIAAYQKFPVDPRTGYMIELVPTPISLVLNSGSCRVRISTTDGSDIQMNKKEVDSAIIGMIKKCGNLTNLDKTKPLT	230	0.51	23	SANVESWCDTYPANQVHCYKAITNIKLENGKLPGNEYEIRTISDSCSLIVFNSYLIENITPADITEAVTLHFEKCPHKAGMITLPSNNKVTVQIKIRAPPDSEWSAWNSDAELNKPYCFRPEAGPTIQSIDDCIAAYQKFPVDPRTGYMIELVPTPISLVLNSGSCRVRISTTDGSDIQMNKKEVDSAIIGMIKKCGNLTNLDKTKPLT	Cytoplasm	0.53238	0	Tribe_0024	Tribe24	Pgt	PGTG_048670	40.55	4e-43	hypothetical protein PGTG_05196	0.52	gi|403164323|ref|XP_003316390.2|hypothetical protein PGTG_05196 [Puccinia graminis f. sp. tritici CRL 75-36-700-3] >gi|375164980|gb|EFP79971.2| hypothetical protein PGTG_05196 [Puccinia graminis f. sp. tritici CRL 75-36-700-3]	0.6	-	-	0.12	0.12	6.3	8.95	0.7	8.22	0.12	7.625	0.7	8.22	63.5417	0.171429	0.0145985	0.0851582	-	-	25288	3.5	29.6	39.1	31.3
CSEP0172	PTTG_05386T0	PTTG_05386	MKVGIAAASLLILWTSFARVDSQSASKSTPEPNLPLHFEKCTPDHGCKKVPGGITLDANWRAVKDSASGRKDCLNGNGTKGWDKTLCPDPETCAQNCALDSIDYHKQRISTNGRDGNHDSVTLKLFKEDARNTGSRIYLLDASHQRYEMFFLLNQELSFDVDVSQSSCGVASGIYFSAMPADGGMSSTNQAGAKYGTGYCDAQGPRDMHFVDGKANLAVGSGGGDEVGYACPELDVWEANRISQAYTVHNCQDEQARLCHGAKCGGLCDGSGCDYASFRMGNTSFYGPSKIVDTAKKFTVVTQFITADNTDRGELVEIRRFYRQDGRLIPNSRVNLPNASPFDSITDEFCQQMESVVGHAKGFRTLGGLRKMGASMRNGMVLVMTVWADQVRGMSWLDG…	425	0.73	23	QSASKSTPEPNLPLHFEKCTPDHGCKKVPGGITLDANWRAVKDSASGRKDCLNGNGTKGWDKTLCPDPETCAQNCALDSIDYHKQRISTNGRDGNHDSVTLKLFKEDARNTGSRIYLLDASHQRYEMFFLLNQELSFDVDVSQSSCGVASGIYFSAMPADGGMSSTNQAGAKYGTGYCDAQGPRDMHFVDGKANLAVGSGGGDEVGYACPELDVWEANRISQAYTVHNCQDEQARLCHGAKCGGLCDGSGCDYASFRMGNTSFYGPSKIVDTAKKFTVVTQFITADNTDRGELVEIRRFYRQDGRLIPNSRVNLPNASPFDSITDEFCQQMESVVGHAKGFRTLGGLRKMGASMRNGMVLVMTVWADQVRGMSWLDGQNPDKNDAGVEFSNIRVGPIGS…	Membrane	0.3856	0	Tribe_0025	Tribe25	Pgt	PGTG_009290	66.82	6e-174	glycoside hydrolase family 7 protein	0.56	gi|331214672|ref|XP_003320017.1|hypothetical protein PGTG_00929 [Puccinia graminis f. sp. tritici CRL 75-36-700-3] >gi|309299007|gb|EFP75598.1| hypothetical protein PGTG_00929 [Puccinia graminis f. sp. tritici CRL 75-36-700-3]	0.78	-	F:hydrolase activity, acting on glycosyl bonds; P:carbohydrate metabolic process	0.14	0.13	5.31	0	0.71	0.34	0.135	2.655	0.71	0.34	19.6667	0.190141	0.397059	2.08824	-	-	46042	3.5	31.3	40.9	27.8
CSEP0173	PTTG_06020T0	PTTG_06020	MKTSLWCLLLAQSQRAFVAQQVGIHLLQESHPSLKIQTCTSDGACADKRLSITLDADSRPLRMLHGTESCMAEDERAWNATYCANGEQCAEQCSLGGVKYKAVHGITTEGHALKLRLFTHGKLTASRVYLLADEKHYHSFYLKNQQFSFDVDASQLPCGVDAALYFTSMKADGGLSATNKAGAMYGTGYCDAQCPTALRFINGLANVEASGEPGQQPVFKSMGACCPELDLWEGNGIVQAYGAHPCVFPSMATCEGAGCTAGGGLCDHSGCGFASQTAAGDGFYGPNKTIDTRHTFTVVSQFLTATGTAQGELVEIRQFYIQHGVRIPHRVVQLADGHQASSITDQFCRPNASRTGRAFAKTGGIEAMGRALDQGMVLVMGLWTADEPSDSLGSIQKIP…	462	0.51	20	VGIHLLQESHPSLKIQTCTSDGACADKRLSITLDADSRPLRMLHGTESCMAEDERAWNATYCANGEQCAEQCSLGGVKYKAVHGITTEGHALKLRLFTHGKLTASRVYLLADEKHYHSFYLKNQQFSFDVDASQLPCGVDAALYFTSMKADGGLSATNKAGAMYGTGYCDAQCPTALRFINGLANVEASGEPGQQPVFKSMGACCPELDLWEGNGIVQAYGAHPCVFPSMATCEGAGCTAGGGLCDHSGCGFASQTAAGDGFYGPNKTIDTRHTFTVVSQFLTATGTAQGELVEIRQFYIQHGVRIPHRVVQLADGHQASSITDQFCRPNASRTGRAFAKTGGIEAMGRALDQGMVLVMGLWTADEPSDSLGSIQKIPATRKPSLRRINQQICPGSART…	Membrane	0.30665	8.1338e-114	Tribe_0025	Tribe25	Pgt	PGTG_174150	72.52	0	glycoside hydrolase family 7 protein	0.55	gi|331167805|ref|XP_003336529.1|hypothetical protein PGTG_17415 [Puccinia graminis f. sp. tritici CRL 75-36-700-3] >gi|309315519|gb|EFP92110.1| hypothetical protein PGTG_17415 [Puccinia graminis f. sp. tritici CRL 75-36-700-3]	0.83	-	P:carbohydrate metabolic process; F:hydrolase activity, acting on glycosyl bonds	2.17	5.78	19.69	2.7	5.3	2.69	3.975	11.195	5.3	2.69	2.81635	0.75	1.4777	1.97026	-	-	49626	4.1	26	45.9	28.1
CSEP0174	PTTG_07885T0	PTTG_07885	MDLFSLLLLLQFLSASQAQTPGKVQQETPLPFSIKECGKGSDCKAISGSLTIDANWRWTHDANEQGTKCFDDKGWTSACSGTGDECAAKCVIEGAGDYPSTYGVSATKDSVTLKFVTKNNNGVNAGSRMYLLDSSGEKYQMFKLKNKQFEFDVDVSQLHCGVNGALYFTAMEQDGGQSTHSGNKAGAKYGTGYCDAQCPQDIKWIEGKANNKGWKQGEGDVGKGSMGSCCPEMDVWEANSIAQAFTTHTCQSVKPTACTGDQCGGTAANRYNGLCDKDGCDFASYRWGATEFYGQGKKVDTSKPFTVITQFVTSDKTDNGELTEIHRIYKQGNNVIKNEPVKVDGLGKADLLSDKFCAANKKMTGDQNDFEKKGGMKRMGEAMSQGMVLVMSIWDDGEA…	472	0.91	19	QTPGKVQQETPLPFSIKECGKGSDCKAISGSLTIDANWRWTHDANEQGTKCFDDKGWTSACSGTGDECAAKCVIEGAGDYPSTYGVSATKDSVTLKFVTKNNNGVNAGSRMYLLDSSGEKYQMFKLKNKQFEFDVDVSQLHCGVNGALYFTAMEQDGGQSTHSGNKAGAKYGTGYCDAQCPQDIKWIEGKANNKGWKQGEGDVGKGSMGSCCPEMDVWEANSIAQAFTTHTCQSVKPTACTGDQCGGTAANRYNGLCDKDGCDFASYRWGATEFYGQGKKVDTSKPFTVITQFVTSDKTDNGELTEIHRIYKQGNNVIKNEPVKVDGLGKADLLSDKFCAANKKMTGDQNDFEKKGGMKRMGEAMSQGMVLVMSIWDDGEAKMQWLDGTYPPGKPADKY…	Cytoplasm	0.31063	1.7626e-50	Tribe_0025	Tribe25	Pgt	PGTG_066850	69.15	0	glycoside hydrolase family 7 protein	0.63	gi|403165114|ref|XP_003325148.2|hypothetical protein PGTG_06685 [Puccinia graminis f. sp. tritici CRL 75-36-700-3] >gi|403180577|ref|XP_003338881.2| hypothetical protein PGTG_20418 [Puccinia graminis f. sp. tritici CRL 75-36-700-3] >gi|375165532|gb|EFP80729.2| hypothetical protein PGTG_06685 [Puccinia graminis f. sp. tritici CRL 75-36-700-3] >gi|375167868|gb|EFP94462.2| hypothetical protein PGTG_…	0.79	-	P:carbohydrate metabolic process; F:hydrolase activity, acting on glycosyl bonds	0.15	0.52	33.74	5.58	0.13	0.3	0.335	19.66	0.13	0.3	58.6866	2.57692	1.11667	0.433333	-	-	51265	3.8	34.1	40	25.9
CSEP0175	PTTG_06256T0	PTTG_06256	MRWFVIVSVYLADLALIRAQQAGSVNPEVPPPITIKNCIGKTCKDVTGGATIDANWRWAFSTESKQNCYTGNTWDPKLCPTGEDCAKNCALDGANYKDTYGVVPIENGLKLTFITQGPYGKNFGSRLYFTTGDKYFMFKLKNKEFSFDVDVSKLPCGLNGALYFSAMEENGGLGVANNKCGAKYGTGYCDAQCPQDVKWIGGKANSDGWVGSKTDPNSGTGNMGSCCPEMDIWEANSISQAFTPHPCKSPKPTICLGKGCGNGEGDRYKADCDKDGCDFASYRWGAKEFYGPKKTVDTTKKFTVITQFITSNGKDTGPLSEIRRIYVQDGKTIKNEAVKIPGLAKPADSITQGFCDATKKFTRDVNDFKAKGGMKSMDRALEQGMVLVFSLWDDHMASM…	490	0.81	20	QQAGSVNPEVPPPITIKNCIGKTCKDVTGGATIDANWRWAFSTESKQNCYTGNTWDPKLCPTGEDCAKNCALDGANYKDTYGVVPIENGLKLTFITQGPYGKNFGSRLYFTTGDKYFMFKLKNKEFSFDVDVSKLPCGLNGALYFSAMEENGGLGVANNKCGAKYGTGYCDAQCPQDVKWIGGKANSDGWVGSKTDPNSGTGNMGSCCPEMDIWEANSISQAFTPHPCKSPKPTICLGKGCGNGEGDRYKADCDKDGCDFASYRWGAKEFYGPKKTVDTTKKFTVITQFITSNGKDTGPLSEIRRIYVQDGKTIKNEAVKIPGLAKPADSITQGFCDATKKFTRDVNDFKAKGGMKSMDRALEQGMVLVFSLWDDHMASMNWLDSNYPPTKDAKLPGVA…	Plastid	0.32804	0	Tribe_0025	Tribe25	Pgt	PGTG_137140	81.06	0	glycoside hydrolase family 7 protein	0.66	gi|331238500|ref|XP_003331905.1|hypothetical protein PGTG_13714 [Puccinia graminis f. sp. tritici CRL 75-36-700-3] >gi|309310895|gb|EFP87486.1| hypothetical protein PGTG_13714 [Puccinia graminis f. sp. tritici CRL 75-36-700-3]	0.88	-	F:hydrolase activity, acting on glycosyl bonds; P:carbohydrate metabolic process	7.73	10.39	4.26	6.36	820.1	199.15	9.06	5.31	820.1	199.15	0.586093	0.0110474	0.0454933	4.118	-	-	52713	3.9	31.6	42	26.3
CSEP0176	PTTG_11634T0	PTTG_11634	MQGILTIISFLAVSQLSNVTSLPTNNNSKLKDFQGPPHSATVLQLSRRGSLTDEKTGLLDQKTLDAHLRYVLRKQVIGAMNYYKNTGNVLSTFNMTPFQLEDMYHSGSVPLIVSDAVEVSGKEDDSEKPLSSLRAVSQSDIPVTQSKPPARGTTMPLDNLGEKDLIWAATVHVGNPPKAFLVSVDTGSSDFFLASNRCPPSECASKNIYAPQQSSHARPTEKSYTISFGDGSSVKADLMIDTVSMGGFTLPNIGVGAVTQLSSQFQSSTGDTSDGLMGFGFPSLSQSKATPFFTALTKASGQQGVMGSRFSRKSDVGSEITIGGVNPAAFVGPFTTLNVMAMEGQPPAFWDVSLDGAIVNGQRLKLSSAIATIDTGTSVIGVPQDDARAIYASVPGALP…	482	0.59	22	LPTNNNSKLKDFQGPPHSATVLQLSRRGSLTDEKTGLLDQKTLDAHLRYVLRKQVIGAMNYYKNTGNVLSTFNMTPFQLEDMYHSGSVPLIVSDAVEVSGKEDDSEKPLSSLRAVSQSDIPVTQSKPPARGTTMPLDNLGEKDLIWAATVHVGNPPKAFLVSVDTGSSDFFLASNRCPPSECASKNIYAPQQSSHARPTEKSYTISFGDGSSVKADLMIDTVSMGGFTLPNIGVGAVTQLSSQFQSSTGDTSDGLMGFGFPSLSQSKATPFFTALTKASGQQGVMGSRFSRKSDVGSEITIGGVNPAAFVGPFTTLNVMAMEGQPPAFWDVSLDGAIVNGQRLKLSSAIATIDTGTSVIGVPQDDARAIYASVPGALPSGGGQYTFPCASMPFVSMVFG…	Membrane	0.3169	1.8058e-144	Tribe_0026	-	-	-	-	-	acid protease	0.53	gi|403160495|ref|XP_003320991.2|hypothetical protein PGTG_02033 [Puccinia graminis f. sp. tritici CRL 75-36-700-3] >gi|375170271|gb|EFP76572.2| hypothetical protein PGTG_02033 [Puccinia graminis f. sp. tritici CRL 75-36-700-3]	0.89	EC:3.4.23	P:biological_process; F:peptidase activity	0	0	0	0	0	0	0	0	0	0	-	-	-	-	-	-	51178	0.8	25.3	44.8	29.9
CSEP0177	PTTG_04560T0	PTTG_04560	MHPLFITSLFLSVCLRATCDSLPIYQYQLGTSKAQGARGFNASDADSSSEYVITQSNSFLSKYSYLEAVGDDDGLDTKSTGSLILATKKPQPSSLTLTNRLNMEYYSIISIGTPPQDFRVQIDTGSTGLWIATYNSSMKETLENTDVGGSLFYYTRSSTFQPSDVAYTIPYADSSSASGIVAYDTVQQGSYSVKGQPFGAMTVTSKGMFEGSASGILGLSFNDDSAETGIHPFWQKANIDTFSISMSGFKDAPLAKTDTPDKPEQPGGVFTLGGVEKSLYTGDINYVPLSSKTHWQIPIDGLKFNGAPVDNSQSDTVMIDSGTSLIGIPSHLVRAIYQNVPGAIAGKGAYKGYYHFPCDTNTQLSMVFGGVEYAISPDNFKAQKVQGDESRCYGALFST…	489	0.72	22	LPIYQYQLGTSKAQGARGFNASDADSSSEYVITQSNSFLSKYSYLEAVGDDDGLDTKSTGSLILATKKPQPSSLTLTNRLNMEYYSIISIGTPPQDFRVQIDTGSTGLWIATYNSSMKETLENTDVGGSLFYYTRSSTFQPSDVAYTIPYADSSSASGIVAYDTVQQGSYSVKGQPFGAMTVTSKGMFEGSASGILGLSFNDDSAETGIHPFWQKANIDTFSISMSGFKDAPLAKTDTPDKPEQPGGVFTLGGVEKSLYTGDINYVPLSSKTHWQIPIDGLKFNGAPVDNSQSDTVMIDSGTSLIGIPSHLVRAIYQNVPGAIAGKGAYKGYYHFPCDTNTQLSMVFGGVEYAISPDNFKAQKVQGDESRCYGALFSTSNVNAAVGKSVWIVGASFLRN…	Membrane	0.47869	0	Tribe_0026	Tribe26	Pgt	PGTG_093770	85.48	0	acid protease	0.52	gi|403168450|ref|XP_003328083.2|hypothetical protein PGTG_09377 [Puccinia graminis f. sp. tritici CRL 75-36-700-3] >gi|375167505|gb|EFP83664.2| hypothetical protein PGTG_09377 [Puccinia graminis f. sp. tritici CRL 75-36-700-3]	0.9	EC:3.4.23	P:biological_process; F:peptidase activity	1.01	0.2	4.27	7.18	3.17	6.3	0.605	5.725	3.17	6.3	9.46281	0.190852	0.0960317	0.503175	-	-	51668	0.8	23.3	49.3	27.4
CSEP0178	PTTG_01476T0	PTTG_01476	MAPLNPCSILLSLFIFTLSHHQTLSSSTPAPNTFQLSPCDLGSAGSAPRAIPLIRRHSEQLLRKRSPHLVRDYALRQADVLINKYPHLSRGSAVTGDAPLLRARDPSAAALTNGYADSEYYGVIYVGTPPRPFNVILDTGSSDLWLIGQGASSSSSHSGSGISSIGSPTAGSSATGSPFSPSSSSSFQSHSNSFQITYGSGSASGAVGTDTITQGSYTVTNQAFAVVNKATSGLLSGDVSGIMGMAFQSLASTSSSPFWQSAKIDTFAFGISRFVNISTATDVEPGGIMTLGGVNNTLFQGDVNYISLKSQSYWLIAMDSVSINGQVLTGSQSNAVAIDTGTSLIGAPTAIVAAVYAQIPGARAATGSYQGYYQFPCSANPVLTLTFGGKPYPIAPDDF…	521	0.69	26	SSTPAPNTFQLSPCDLGSAGSAPRAIPLIRRHSEQLLRKRSPHLVRDYALRQADVLINKYPHLSRGSAVTGDAPLLRARDPSAAALTNGYADSEYYGVIYVGTPPRPFNVILDTGSSDLWLIGQGASSSSSHSGSGISSIGSPTAGSSATGSPFSPSSSSSFQSHSNSFQITYGSGSASGAVGTDTITQGSYTVTNQAFAVVNKATSGLLSGDVSGIMGMAFQSLASTSSSPFWQSAKIDTFAFGISRFVNISTATDVEPGGIMTLGGVNNTLFQGDVNYISLKSQSYWLIAMDSVSINGQVLTGSQSNAVAIDTGTSLIGAPTAIVAAVYAQIPGARAATGSYQGYYQFPCSANPVLTLTFGGKPYPIAPDDFNVGAVDSDGKMCLGSIFAVESSSSS…	Plastid	0.48577	0	Tribe_0026	Tribe26	Pst	PST43_01948	82.23	0	acid protease	0.56	gi|403162181|ref|XP_003321629.2|hypothetical protein PGTG_03966, partial [Puccinia graminis f. sp. tritici CRL 75-36-700-3] >gi|375171698|gb|EFP78010.2| hypothetical protein PGTG_03966, partial [Puccinia graminis f. sp. tritici CRL 75-36-700-3]	0.8	EC:3.4.23	P:biological_process; F:peptidase activity	102.19	132.14	7.7	3.95	207.96	37.93	117.165	5.825	207.96	37.93	0.0497162	0.563402	3.08898	5.48273	-	-	53554	0.8	17.7	55.9	26.5
CSEP0179	PTTG_01688T0	PTTG_01688	MKALVYFLLALDAATAQVAIQLHPKPSAIPGLAQKHLPRSRIIENVVDWSQLRNTARRATERYGRTDPQTPFVKPAESRRKFRTASTHNGQLATIAADVTQAGELSKGAAFAKLGLLRGSKYIRLRVASSDQKLLSRARVTQTKNSTEAQESPVASPKHSRHFSSHQKIFAKAHTHSPQRSTYPSPNLSGTFLRDSVSGSGDIEFYGQIDVGTPPQAFMIDFDTGSSDMWIKDKSCKKNCGRGSSHQHAFYDSKQSSTSKDLSSPFRISYGVGGVSGALFEDTVSVSGYGVVGQAFGVCDVLSEDWPNDPADGVLGLAFESIATSHKKPWFYNAMTQNQKLNNTVDSEMFSFAMGRFSTKSHHKSELFMGGQNPEKFHGDFQWIPLTSRTYWQVQLLNV…	534	0.72	17	QVAIQLHPKPSAIPGLAQKHLPRSRIIENVVDWSQLRNTARRATERYGRTDPQTPFVKPAESRRKFRTASTHNGQLATIAADVTQAGELSKGAAFAKLGLLRGSKYIRLRVASSDQKLLSRARVTQTKNSTEAQESPVASPKHSRHFSSHQKIFAKAHTHSPQRSTYPSPNLSGTFLRDSVSGSGDIEFYGQIDVGTPPQAFMIDFDTGSSDMWIKDKSCKKNCGRGSSHQHAFYDSKQSSTSKDLSSPFRISYGVGGVSGALFEDTVSVSGYGVVGQAFGVCDVLSEDWPNDPADGVLGLAFESIATSHKKPWFYNAMTQNQKLNNTVDSEMFSFAMGRFSTKSHHKSELFMGGQNPEKFHGDFQWIPLTSRTYWQVQLLNVYCNNGKEDKFRVDIPS…	Membrane	0.40735	0	Tribe_0026	-	-	-	-	-	acid protease	0.52	gi|403172845|ref|XP_003331982.2|hypothetical protein PGTG_13934 [Puccinia graminis f. sp. tritici CRL 75-36-700-3] >gi|375170021|gb|EFP87563.2| hypothetical protein PGTG_13934 [Puccinia graminis f. sp. tritici CRL 75-36-700-3]	0.82	EC:3.4.23	P:biological_process; F:peptidase activity	0	0	0	0	0	0	0	0	0	0	-	-	-	-	-	-	58634	1.1	28.8	44.4	26.8
CSEP0180	PTTG_05946T0	PTTG_05946	MKQSLIKYVFWITCVSLYSASAADSSTGTTNGDQIRDEELRAPHHQAGEKSRSLRQRDTLATPGVQFDGPRMGLAANPQVLTQDLPGTKTRRSRLVHQARDVADEEALSIPRLFHMGLAANPDVLTQDLPLQAARRRRSLGELAPSSTDAANLRPDAAAVETNAAPSPPLNLNTVGLGKSVSLPLYRREISDEDRELHPEIHFQKHLNHAIKRHAHFLHKSVDEGVLENNLRRRAESVGWTSQGSSFVRRSLVARQPQFETQSQGFPAVAFNAAKTGAITKPIPVTAANSLGLHIEANDVGYFAEIQVGTPPTTFRVIADTGSADLWLELEDCRNIKDPSRGCNHPALNSESSTFRRTENPFKITYGTGQVIGVLVEETINMGGMILNNHVFGGVTRAS…	625	0.64	23	ADSSTGTTNGDQIRDEELRAPHHQAGEKSRSLRQRDTLATPGVQFDGPRMGLAANPQVLTQDLPGTKTRRSRLVHQARDVADEEALSIPRLFHMGLAANPDVLTQDLPLQAARRRRSLGELAPSSTDAANLRPDAAAVETNAAPSPPLNLNTVGLGKSVSLPLYRREISDEDRELHPEIHFQKHLNHAIKRHAHFLHKSVDEGVLENNLRRRAESVGWTSQGSSFVRRSLVARQPQFETQSQGFPAVAFNAAKTGAITKPIPVTAANSLGLHIEANDVGYFAEIQVGTPPTTFRVIADTGSADLWLELEDCRNIKDPSRGCNHPALNSESSTFRRTENPFKITYGTGQVIGVLVEETINMGGMILNNHVFGGVTRASDEFTGKKVPFDGLLGTAKSVLS…	Cytoplasm	0.39685	0	Tribe_0026	Tribe26	Pst	PST21_05522	74.69	0	acid protease	0.58	gi|403175695|ref|XP_003888978.1|hypothetical protein PGTG_22265 [Puccinia graminis f. sp. tritici CRL 75-36-700-3] >gi|375171716|gb|EHS64451.1| hypothetical protein PGTG_22265 [Puccinia graminis f. sp. tritici CRL 75-36-700-3]	0.88	EC:3.4.23	P:biological_process; F:peptidase activity	0.22	1	25.21	58.96	27.98	8.64	0.61	42.085	27.98	8.64	68.9918	0.0218013	0.0706019	3.23843	-	-	67194	0.8	29.4	41.9	28.6
CSEP0181	PTTG_06852T0	PTTG_06852	MKTTSAVVAITALAAVASIPSATAGKHRMKLHKMPATSSASSQTILNNLQSQTAWVSQKYFGAEDAAGGQKFRYGHAFKAPKEGEDVSIQMIEEADLASAGHEVPLSNYLNAQYFSEISLGTPPQSFKVVLDTGSSNLWVPSTRCSSIACFLHSKYDCEASETYQANGTEFKIRYGSGSLEGVISNDVLTIGDLTVPDVDFAESTKEPGLAFAFGKFDGIFGLGYDTISVLHTTPPFYKMMEKNMLDEPVFAFYLGSAEGNKADPNGGEVVFGGVDEAHYEGEIFYAPVRRRGYWEVELKSVKFGKEEMKLHNVGAAIDTGTSLIALPTDTAEIINAEIGATKSWSGQYTVDCSRIPDLPDLTFNFGGKEFTITGEDYILQVQGTCISAFTGLDMPPNI…	430	0.57	25	GKHRMKLHKMPATSSASSQTILNNLQSQTAWVSQKYFGAEDAAGGQKFRYGHAFKAPKEGEDVSIQMIEEADLASAGHEVPLSNYLNAQYFSEISLGTPPQSFKVVLDTGSSNLWVPSTRCSSIACFLHSKYDCEASETYQANGTEFKIRYGSGSLEGVISNDVLTIGDLTVPDVDFAESTKEPGLAFAFGKFDGIFGLGYDTISVLHTTPPFYKMMEKNMLDEPVFAFYLGSAEGNKADPNGGEVVFGGVDEAHYEGEIFYAPVRRRGYWEVELKSVKFGKEEMKLHNVGAAIDTGTSLIALPTDTAEIINAEIGATKSWSGQYTVDCSRIPDLPDLTFNFGGKEFTITGEDYILQVQGTCISAFTGLDMPPNIGELWIVGDVFLRKWYTVYDWGRDA…	Mitochondria	0.42976	0	Tribe_0026	Tribe26	Pst	PST21_05522	30.12	6e-36	vacuolar protease a	0.72	gi|331215715|ref|XP_003320537.1|saccharopepsin [Puccinia graminis f. sp. tritici CRL 75-36-700-3] >gi|309299527|gb|EFP76118.1| saccharopepsin [Puccinia graminis f. sp. tritici CRL 75-36-700-3]	0.97	EC:3.4.23	P:biological_process; F:peptidase activity	766.24	727.67	368.16	290.99	76.87	166.21	746.955	329.575	76.87	166.21	0.441225	9.71712	4.49404	0.462487	7	7	46670	1.2	26.5	44.2	29.3
CSEP0182	PTTG_27315T0	PTTG_27315	MCATISVFAISILLLIFSDSRAIKADVNDVHPLRIPLEKKLFVRGGDGVFNMTAAQLSHDHTLRKYQGSCEKYKHARSFWSNRSSLSKSSKSNRQHRRQIERLTNQGNQMWTGLVKIGTPSQTFSIDFDTGSGDFWVPSIDCKDHPCGSKNSYNASASSTSTQLSDSFKVNYGDGSSTSGNQYRDSVKLAGITIMNQTFAGVSKMSDSFQQDPTDGILGLAYPAISHLKSPSFIENAFHQGLIPSQTFSFKLANEGGELYLGGVNPSRFIGQLESHPVIRKAYWQIGNGSVDVNGINISKNAQMIIDSGTTIIYGPKLDVEKLYSSVSGAEKYEKRDGLWKFPCTSAPSVSFSWNGGSQWAIDPKRISLGKVEVNSAECIGAISSQAVGLNDSWLLGDT…	422	0.85	23	IKADVNDVHPLRIPLEKKLFVRGGDGVFNMTAAQLSHDHTLRKYQGSCEKYKHARSFWSNRSSLSKSSKSNRQHRRQIERLTNQGNQMWTGLVKIGTPSQTFSIDFDTGSGDFWVPSIDCKDHPCGSKNSYNASASSTSTQLSDSFKVNYGDGSSTSGNQYRDSVKLAGITIMNQTFAGVSKMSDSFQQDPTDGILGLAYPAISHLKSPSFIENAFHQGLIPSQTFSFKLANEGGELYLGGVNPSRFIGQLESHPVIRKAYWQIGNGSVDVNGINISKNAQMIIDSGTTIIYGPKLDVEKLYSSVSGAEKYEKRDGLWKFPCTSAPSVSFSWNGGSQWAIDPKRISLGKVEVNSAECIGAISSQAVGLNDSWLLGDTFMSNVYSVFDPVDGGTVAFAKPT	Membrane	0.34286	2.526e-232	Tribe_0026	Tribe26	Pgt	PGTG_160980	83.49	0	acid protease	0.58	gi|403176225|ref|XP_003334930.2|hypothetical protein PGTG_16098 [Puccinia graminis f. sp. tritici CRL 75-36-700-3] >gi|375172156|gb|EFP90511.2| hypothetical protein PGTG_16098 [Puccinia graminis f. sp. tritici CRL 75-36-700-3]	0.9	EC:3.4.23	F:peptidase activity; P:biological_process	635.84	76.56	6.53	20.7	3.05	40.06	356.2	13.615	3.05	40.06	0.0382229	116.787	8.89166	0.0761358	-	-	45922	1.4	28.2	42.7	29.2
CSEP0183	PTTG_01597T0	PTTG_01597	MARLAFILAFLASFFNHALFSVSRPSRIEKTRSLERRYSGKGTWFIPNTGACGDVNSNSDYIVAMNYPQYKNGSPCHKFVVIKNKANNKVVKAKVTDECPSCAYGSLDLSPATFKALGNLDTGVIPISWHWA	132	0.73	21	SVSRPSRIEKTRSLERRYSGKGTWFIPNTGACGDVNSNSDYIVAMNYPQYKNGSPCHKFVVIKNKANNKVVKAKVTDECPSCAYGSLDLSPATFKALGNLDTGVIPISWHWA	Cytoplasm	0.4403	0	Tribe_0027	Tribe27	Pst	PST0821_06071	81.82	1e-62	non-catalytic module family expn protein	0.62	gi|403178920|ref|XP_003337278.2|hypothetical protein PGTG_18777 [Puccinia graminis f. sp. tritici CRL 75-36-700-3] >gi|375164536|gb|EFP92859.2| hypothetical protein PGTG_18777 [Puccinia graminis f. sp. tritici CRL 75-36-700-3]	0.89	-	P:defense response to fungus; P:defense response to bacterium	21.31	5.64	12.56	15.91	11.44	27.62	13.475	14.235	11.44	27.62	1.0564	1.17788	0.487871	0.414193	-	-	14592	3	26.5	41.7	31.8
CSEP0184	PTTG_01655T0	PTTG_01655	MLFQNRFLMMALFMAQLVINPIHTLPSSQPASSGLGDNAPGPAYGPAKGKLREEDTHRGDATYYSPGLGSCGQQSGNQDLIVAVSHSLYDSYEGGNQDGNSLCGKSIRASYGPNSIVVSVVDRCEGCSTNDLDLSPAAFRRLSPLNTGRLHGIRWTFA	158	0.67	25	LPSSQPASSGLGDNAPGPAYGPAKGKLREEDTHRGDATYYSPGLGSCGQQSGNQDLIVAVSHSLYDSYEGGNQDGNSLCGKSIRASYGPNSIVVSVVDRCEGCSTNDLDLSPAAFRRLSPLNTGRLHGIRWTFA	Plastid	0.35171	0	Tribe_0027	-	-	-	-	-	plant expansin	0.67	gi|331236013|ref|XP_003330666.1|hypothetical protein PGTG_12203 [Puccinia graminis f. sp. tritici CRL 75-36-700-3] >gi|309309656|gb|EFP86167.1| hypothetical protein PGTG_12203 [Puccinia graminis f. sp. tritici CRL 75-36-700-3]	0.84	-	P:cellular response to drug; F:molecular_function; C:extracellular region; P:biological_process; C:cellular_component	1.35	1.1	5.66	4.1	135.05	42.9	1.225	4.88	135.05	42.9	3.98367	0.00907071	0.0285548	3.14802	-	-	16861	2.5	26	46.8	27.2
CSEP0185	PTTG_00105T0	PTTG_00105	MSLAIILLAFGPLTMGAPLPIPKPEQASSAGLFHGVATWFRPNLGACGEISSEKDYMIAMNSAQYKSGGPCHKNVVIRNKSNGKSVVAKVLDECPSCRWGSLDLSPSAFKALGKLEDGVLPVSPSSLFPPSLPGLVLTLLLVYILPVSSSSDCLEMDLTN	160	0.84	17	APLPIPKPEQASSAGLFHGVATWFRPNLGACGEISSEKDYMIAMNSAQYKSGGPCHKNVVIRNKSNGKSVVAKVLDECPSCRWGSLDLSPSAFKALGKLEDGVLPVSPSSLFPPSLPGLVLTLLLVYILPVSSSSDCLEMDLTN	Membrane	0.42115	0	Tribe_0027	Tribe27	Pst	PST21_02641	73.98	2e-48	non-catalytic module family expn protein	0.61	gi|403172216|ref|XP_003331371.2|hypothetical protein PGTG_12693 [Puccinia graminis f. sp. tritici CRL 75-36-700-3] >gi|375169757|gb|EFP86952.2| hypothetical protein PGTG_12693 [Puccinia graminis f. sp. tritici CRL 75-36-700-3]	0.92	-	P:defense response to fungus; P:defense response to bacterium; F:nucleotidyltransferase activity	0.28	0.25	0	3	0.82	56.25	0.265	1.5	0.82	56.25	5.66038	0.323171	0.00471111	0.0145778	-	-	16840	3.1	20	43.8	36.3
CSEP0186	PTTG_06113T0	PTTG_06113	MAPALTAILLSLTILISQIQLGQSAKLNPIPLLTKRAAHHSLHKRGEGKFPGRATFYDPGLGACGQTNGPGDFIVALNQAQYTANKWCNKKIKIFFGGKSTEATIVDECPGCPENGLDMSPSLFEFFASKDVGVFYMSWSLLDGSSDGPDPAPKPAPPPPPPHRHHRHHHHHHQRPMINHPHPHPRTKTIRQLRIKTNPHPRRKTHLNPRKMIRPQPTKSTTLLSIPQLQVQHSVPNQTPSLPSNQIPTSLPRQQVPPASPDLTLLPPHHLQLRPLLLTPHQSPIRYHFNLLARSIQFIPDPTRPVETLMRSISLLSPLDLWLRPVLVTL	330	0.8	25	AKLNPIPLLTKRAAHHSLHKRGEGKFPGRATFYDPGLGACGQTNGPGDFIVALNQAQYTANKWCNKKIKIFFGGKSTEATIVDECPGCPENGLDMSPSLFEFFASKDVGVFYMSWSLLDGSSDGPDPAPKPAPPPPPPHRHHRHHHHHHQRPMINHPHPHPRTKTIRQLRIKTNPHPRRKTHLNPRKMIRPQPTKSTTLLSIPQLQVQHSVPNQTPSLPSNQIPTSLPRQQVPPASPDLTLLPPHHLQLRPLLLTPHQSPIRYHFNLLARSIQFIPDPTRPVETLMRSISLLSPLDLWLRPVLVTL	Nucleus	0.54659	3.819e-206	Tribe_0027	Tribe27	Pst	PST130_04376	73.43	7e-62	expansin family protein	0.62	gi|331215561|ref|XP_003320461.1|hypothetical protein PGTG_01373 [Puccinia graminis f. sp. tritici CRL 75-36-700-3] >gi|309299451|gb|EFP76042.1| hypothetical protein PGTG_01373 [Puccinia graminis f. sp. tritici CRL 75-36-700-3]	0.8	-	-	136.29	297.75	45.2	5.54	246.94	94.3	217.02	25.37	246.94	94.3	0.116902	0.878837	2.30138	2.61866	-	-	36822	1.2	25.5	46.1	28.5
CSEP0187	PTTG_00032T0	PTTG_00032	MMSPMICSLFVVLLVSVASSLATPLSTRKSHLERRFSGKATYFAPGTGACGDTNSQSDFIVAMNQAQYEGGSPCHKTVSIKNDATGKTVQAQVTDKCPGCAFGSLDLSPSAFQAIGNMDQGVLPARGADQQHALWNSGRLRWKRRRRSRGSSNPLGAFHEQPIPNSFGATPPNKVTSILIPSSRPRANVGMCQLFGCFCLATTASIGFLIDSAAAEQDLLTISSSCSPTGTDEMLPQVEQIKTRSGLELTVCKAHHQQTCHHCCMDFTYVNQLATAEAHLSQAAKKHQDGDHLGPGRLRVGSEIRRPDVSGKKPPKPLDGRIVGVVEDIDEESSFCGETCCVIRLRDKSLMTYAIDGVHADEWLVKVDGHYVATSKALGVVSWE	384	0.91	23	TPLSTRKSHLERRFSGKATYFAPGTGACGDTNSQSDFIVAMNQAQYEGGSPCHKTVSIKNDATGKTVQAQVTDKCPGCAFGSLDLSPSAFQAIGNMDQGVLPARGADQQHALWNSGRLRWKRRRRSRGSSNPLGAFHEQPIPNSFGATPPNKVTSILIPSSRPRANVGMCQLFGCFCLATTASIGFLIDSAAAEQDLLTISSSCSPTGTDEMLPQVEQIKTRSGLELTVCKAHHQQTCHHCCMDFTYVNQLATAEAHLSQAAKKHQDGDHLGPGRLRVGSEIRRPDVSGKKPPKPLDGRIVGVVEDIDEESSFCGETCCVIRLRDKSLMTYAIDGVHADEWLVKVDGHYVATSKALGVVSWE	Cytoplasm	0.31218	6.694e-55	Tribe_0027	Tribe27	Pgt	PGTG_198560	73.98	4e-49	non-catalytic module family expn protein	0.65	gi|331238454|ref|XP_003331882.1|hypothetical protein PGTG_13691 [Puccinia graminis f. sp. tritici CRL 75-36-700-3] >gi|309310872|gb|EFP87463.1| hypothetical protein PGTG_13691 [Puccinia graminis f. sp. tritici CRL 75-36-700-3]	0.76	-	P:defense response to fungus; P:defense response to bacterium	0	0	0	0	0.54	0.33	0	0	0.54	0.33	-	0	0	1.63636	-	-	41304	4.2	27.1	43.2	29.7
CSEP0188	PTTG_25160T0	PTTG_25160	MFSMLGFIMVLAALPSTLIAQQTQNVTCFKSQYTGLNVNHCQRALRNIVYDSNGLLDSRSSTVFTWHKTCVINIQKLQKKQPTRQWVEATVLAIARTCRTSGGIRNYADGTQAQVYRSTTSNVYNVNQPICQKRACNFQPNDCLLALNQLPVDHKGNFNAQSTATPSVKATWGNCTVLMQTTDSSIFRTSHPEVNPSFKRVLNQCGSRPGTIYISGGTEGNNGDVRLSTQGLNC	234	0.86	21	QQTQNVTCFKSQYTGLNVNHCQRALRNIVYDSNGLLDSRSSTVFTWHKTCVINIQKLQKKQPTRQWVEATVLAIARTCRTSGGIRNYADGTQAQVYRSTTSNVYNVNQPICQKRACNFQPNDCLLALNQLPVDHKGNFNAQSTATPSVKATWGNCTVLMQTTDSSIFRTSHPEVNPSFKRVLNQCGSRPGTIYISGGTEGNNGDVRLSTQGLNC	Membrane	0.38707	0	Tribe_0028	Tribe28	Pgt	PGTG_134580	84.03	8e-117	hypothetical protein PGTG_13458	0.5	gi|331238874|ref|XP_003332091.1|hypothetical protein PGTG_13458 [Puccinia graminis f. sp. tritici CRL 75-36-700-3] >gi|309311081|gb|EFP87672.1| hypothetical protein PGTG_13458 [Puccinia graminis f. sp. tritici CRL 75-36-700-3]	0.88	-	-	0.19	5.79	16.29	6.94	1.85	3.03	2.99	11.615	1.85	3.03	3.88462	1.61622	0.986799	0.610561	-	-	25789	4.3	30.8	38.9	30.3
CSEP0189	PTTG_26187T0	PTTG_26187	MFSMLGFIMVLSALPSTLIAQQTHNVTCFKSQYTGLNVNHCQRALRNIVYDSNGLLDSRSSTVFTWHKTCVINIQKLQQKQPTRQWVEATVLAIARTCRTSGGIRNYADGTQAQVYRSTTSNVYNVNQPICQKRACNFQPNDCLLALNQLPVDHKGNFNAQSTATPSVKATWGNCTVLMQTTDSSIFRTSHPEVNPSFKRVLNQCGSRPGTIYISGGTEGNNGDVRLSTQGLNC	234	0.83	21	QQTHNVTCFKSQYTGLNVNHCQRALRNIVYDSNGLLDSRSSTVFTWHKTCVINIQKLQQKQPTRQWVEATVLAIARTCRTSGGIRNYADGTQAQVYRSTTSNVYNVNQPICQKRACNFQPNDCLLALNQLPVDHKGNFNAQSTATPSVKATWGNCTVLMQTTDSSIFRTSHPEVNPSFKRVLNQCGSRPGTIYISGGTEGNNGDVRLSTQGLNC	Plastid	0.31612	0	Tribe_0028	Tribe28	Pgt	PGTG_134580	84.45	4e-117	hypothetical protein PGTG_13458	0.5	gi|331238874|ref|XP_003332091.1|hypothetical protein PGTG_13458 [Puccinia graminis f. sp. tritici CRL 75-36-700-3] >gi|309311081|gb|EFP87672.1| hypothetical protein PGTG_13458 [Puccinia graminis f. sp. tritici CRL 75-36-700-3]	0.89	-	-	1.68	9.77	39.96	11.97	7.69	12.24	5.725	25.965	7.69	12.24	4.53537	0.744473	0.467729	0.628268	-	-	25814	4.3	30.3	39.3	30.3
CSEP0190	PTTG_12540T0	PTTG_12540	MFSMMIFLALSVAGLLPSCVSGQAQNNLTCYVNRSAKPIDFRHCQGALNKISYDQHNRLDSVSSRLFVWHKTCTINVHKTTSLTPSRAHIEGSVRELFHHCNSTGGLRSEPQMNTRVSRANALNAYPVNQPICRKRKCNFQPNDCLLAFNQIPVDHKGNFVPNLINNAVRVKRGNCSVVVRTTDRAPFRTSHPQLNSAFKQLLSRCGNHPGKIFVPGGTAGRNGAIKISIRARRLGTCK	239	0.83	23	QAQNNLTCYVNRSAKPIDFRHCQGALNKISYDQHNRLDSVSSRLFVWHKTCTINVHKTTSLTPSRAHIEGSVRELFHHCNSTGGLRSEPQMNTRVSRANALNAYPVNQPICRKRKCNFQPNDCLLAFNQIPVDHKGNFVPNLINNAVRVKRGNCSVVVRTTDRAPFRTSHPQLNSAFKQLLSRCGNHPGKIFVPGGTAGRNGAIKISIRARRLGTCK	Nucleus	0.6117	0	Tribe_0028	Tribe28	Pgt	PGTG_134470	83.68	2e-118	hypothetical protein PGTG_13447	0.51	gi|403172970|ref|XP_003332080.2|hypothetical protein PGTG_13447 [Puccinia graminis f. sp. tritici CRL 75-36-700-3] >gi|375170074|gb|EFP87661.2| hypothetical protein PGTG_13447 [Puccinia graminis f. sp. tritici CRL 75-36-700-3]	0.89	-	-	0.57	0.31	36.22	1.88	2.57	2.28	0.44	19.05	2.57	2.28	43.2955	0.171206	0.192982	1.12719	-	-	26505	4.6	31	37.7	31.4
CSEP0191	PTTG_12541T0	PTTG_12541	MISKVFVAYILIALGAVPTLANASPSADTEVPGITHPTNATTAPNAARPATSSTNSTSENAPATAGHSPGQVTKNNSTSAAPDQLFPTTTCFSKHKSHGVKSHHCDKALDKIAFAANQTLDKFSGLIFANYKTCNVHIHKPTNATLKKIELSLMIHNLTAACHSVGGLLAKSKFDMQIERGTKENVYEVDKPICKKEKCPLTQSDCLSAFYQLPTNANGVLITGKGKKHFARVTSGNCTITASTTDLSAFTIPRQFIVPAMKKLINECDEHPGKIYLTGGTKGYNGDIWLSARAANKDLCN	301	0.82	16	VPTLANASPSADTEVPGITHPTNATTAPNAARPATSSTNSTSENAPATAGHSPGQVTKNNSTSAAPDQLFPTTTCFSKHKSHGVKSHHCDKALDKIAFAANQTLDKFSGLIFANYKTCNVHIHKPTNATLKKIELSLMIHNLTAACHSVGGLLAKSKFDMQIERGTKENVYEVDKPICKKEKCPLTQSDCLSAFYQLPTNANGVLITGKGKKHFARVTSGNCTITASTTDLSAFTIPRQFIVPAMKKLINECDEHPGKIYLTGGTKGYNGDIWLSARAANKDLCN	Membrane	0.44198	0	Tribe_0028	Tribe28	Pst	PST21_17031	52.66	7e-98	hypothetical protein PGTG_13454	0.55	gi|403172980|ref|XP_003332087.2|hypothetical protein PGTG_13454 [Puccinia graminis f. sp. tritici CRL 75-36-700-3] >gi|375170079|gb|EFP87668.2| hypothetical protein PGTG_13454 [Puccinia graminis f. sp. tritici CRL 75-36-700-3]	0.81	-	-	1.77	2.81	43.94	5.11	1.25	1.56	2.29	24.525	1.25	1.56	10.7096	1.832	1.46795	0.801282	-	-	32079	3.3	26.6	47.2	26.3
CSEP0192	PTTG_12381T0	PTTG_12381	MISKVFLAYILFALGAIPASSVAKPTAAADAEVPGTPAGAHLSTGNVTLAPISQTPAHPATPANSTTSANISAAAGHPPANVTSGPKSGNATDTVTAPKETKTNETSAAPHAAQPNAESPPTTTCFPKSKSHGIENHHCDKALDKVVFSTNQTLDKFSSLVFVNYKTCNIHIRKPQNGTLKKVDLILMVHNLTADCHSVGGVRSQSSKVAVQIERGTKENVHDVDIPVCKKEECPLTQSDCLSAFYQLPTNFKGVFINGKAKKPFARATSGNCTVTASTTDLSDFMMSRQFVLPTMRKLVNQCGEHPGKIYLSGGTKGYNGDIWLSTRASNKDLCH	336	0.79	16	AIPASSVAKPTAAADAEVPGTPAGAHLSTGNVTLAPISQTPAHPATPANSTTSANISAAAGHPPANVTSGPKSGNATDTVTAPKETKTNETSAAPHAAQPNAESPPTTTCFPKSKSHGIENHHCDKALDKVVFSTNQTLDKFSSLVFVNYKTCNIHIRKPQNGTLKKVDLILMVHNLTADCHSVGGVRSQSSKVAVQIERGTKENVHDVDIPVCKKEECPLTQSDCLSAFYQLPTNFKGVFINGKAKKPFARATSGNCTVTASTTDLSDFMMSRQFVLPTMRKLVNQCGEHPGKIYLSGGTKGYNGDIWLSTRASNKDLCH	Plastid	0.49891	0	Tribe_0028	Tribe28	Pst	PST21_17031	52.63	1e-100	hypothetical protein PGTG_13454	0.52	gi|403172980|ref|XP_003332087.2|hypothetical protein PGTG_13454 [Puccinia graminis f. sp. tritici CRL 75-36-700-3] >gi|375170079|gb|EFP87668.2| hypothetical protein PGTG_13454 [Puccinia graminis f. sp. tritici CRL 75-36-700-3]	0.73	-	-	4.98	2.81	40.1	16.28	0.27	1.04	3.895	28.19	0.27	1.04	7.23748	14.4259	3.74519	0.259615	-	-	35486	3	25.9	48.5	25.6
CSEP0193	PTTG_05665T0	PTTG_05665	MISKVFIAYILIALSTIPTSSVTAASDAEVPGTLTHPPTGNATLAPVDQTAAHPATPANSTASANISAAAGHPPANATSAPTGNSTLAPVGQTAAHPATPANSTASANISAATGHPTANATSVPRNGNLTDTVQKEPTGNATLAPVSSTASANTSAAAGHPPVNATSVPKSGNLTDIAKKEIKTNETSATPPAPRPHVESPPTTTCFHKSKSHGIENHHCDKALDKVVFSTNQTLDKFSSLVFVNYKTCNIHVQKPQNGTLTKIDLSLMVHNLTADCHSVGGMRSQSSKVTVRIERGTKENIHDVDIPVCKKQECPLTQSDCLSAFYQLPTNAKGVFVNGKGKEPFARATSGNCTVTASTTDLSAFMMPRQFVLPTMKKLINQCGEHPGKIYLSGGTKG…	417	0.67	22	VTAASDAEVPGTLTHPPTGNATLAPVDQTAAHPATPANSTASANISAAAGHPPANATSAPTGNSTLAPVGQTAAHPATPANSTASANISAATGHPTANATSVPRNGNLTDTVQKEPTGNATLAPVSSTASANTSAAAGHPPVNATSVPKSGNLTDIAKKEIKTNETSATPPAPRPHVESPPTTTCFHKSKSHGIENHHCDKALDKVVFSTNQTLDKFSSLVFVNYKTCNIHVQKPQNGTLTKIDLSLMVHNLTADCHSVGGMRSQSSKVTVRIERGTKENIHDVDIPVCKKQECPLTQSDCLSAFYQLPTNAKGVFVNGKGKEPFARATSGNCTVTASTTDLSAFMMPRQFVLPTMKKLINQCGEHPGKIYLSGGTKGYNGDIWLSARAANKDLCH	Nucleus	0.72208	0	Tribe_0028	Tribe28	Pst	PST21_17031	47.8	3e-101	hypothetical protein PGTG_13454	0.54	gi|403172980|ref|XP_003332087.2|hypothetical protein PGTG_13454 [Puccinia graminis f. sp. tritici CRL 75-36-700-3] >gi|375170079|gb|EFP87668.2| hypothetical protein PGTG_13454 [Puccinia graminis f. sp. tritici CRL 75-36-700-3]	0.82	-	-	0.37	2.4	41.87	2.65	110.7	6.15	1.385	22.26	110.7	6.15	16.0722	0.0125113	0.225203	18	-	-	43260	2.4	24	53.2	22.8
CSEP0194	PTTG_11938T0	PTTG_11938	MRAQRSRSMNFLTESATAAVLLSIFLATLPVLAQSSKCYTSLRSHGVEARHCEKAMENIIYDVDQKLDDVSRYLTVFHKSCSINVQKPRRYTPTRGQVEATIYNITRSCPGKGGVLVTPSNLITIVRRSTSRNTYEINKPNCEQKQCFISPQECMNAFENLPVNRKGVFTGNQTIYSSNSTRGNCLVKISTTDYAPFRTSHLETLSSFRVLVNECKEHPGVVFMNGGTAGYNGDVKISFRNWDEGKCV	168	0.71	34	QSSKCYTSLRSHGVEARHCEKAMENIIYDVDQKLDDVSRYLTVFHKSCSINVQKPRRYTPTRGQVEATIYNITRSCPGKGGVLVTPSNLITIVRRSTSRNTYEINKPNCEQKQCFISPQECMNAFENLPVNRKGVFTGNQTIYSSNSTRGNCLVKISTTDYAPFRTSHLETLSSFRVLVNECKEHPGVVFMNGGTAGYNGDVKISFRNWDEGKCV	Cytoplasm	0.48211	0	Tribe_0028	Tribe28	Pgt	PGTG_156730	77.54	1e-106	hypothetical protein PGTG_15673	0.54	gi|403175068|ref|XP_003333943.2|hypothetical protein PGTG_15673 [Puccinia graminis f. sp. tritici CRL 75-36-700-3] >gi|375171441|gb|EFP89516.2| hypothetical protein PGTG_15673 [Puccinia graminis f. sp. tritici CRL 75-36-700-3]	0.84	-	-	0.3	0.86	13.19	8.34	1.71	0.51	0.58	10.765	1.71	0.51	18.5603	0.339181	1.13725	3.35294	-	-	27755	4	31.5	38.3	30.2
CSEP0195	PTTG_28926T0	PTTG_28926	MAFLKPFIVFTIIACGLEATELTVNDQGTKCTFHCKALNDVSKTQAACGKVTERDAHQNPIKWNLVPAHPTDGHLGYYNCIGTNMAFSTCCKPGTVPKEGKSFDAGTDHSQYAHTCENTIPIA	123	0.74	20	TELTVNDQGTKCTFHCKALNDVSKTQAACGKVTERDAHQNPIKWNLVPAHPTDGHLGYYNCIGTNMAFSTCCKPGTVPKEGKSFDAGTDHSQYAHTCENTIPIA	Cytoplasm	0.57935	0	Tribe_0032	Tribe32	Pgt	PGTG_147260	46.28	3e-22	hypothetical protein PGTG_14726	0.57	gi|331161059|ref|XP_003333179.1|hypothetical protein PGTG_14726 [Puccinia graminis f. sp. tritici CRL 75-36-700-3] >gi|309312169|gb|EFP88760.1| hypothetical protein PGTG_14726 [Puccinia graminis f. sp. tritici CRL 75-36-700-3]	0.61	-	-	0.12	0	0	4.66	0.43	0.38	0.06	2.33	0.43	0.38	38.8333	0.139535	0.157895	1.13158	-	-	13305	6.5	26	44.7	29.3
CSEP0196	PTTG_27318T0	PTTG_27318	MPFLKSLVLVVLTIIVCGLEAKKLTWAQQTKCIFTCPQNKPKTQGACAKVIASKPDYPFNPTKWNMQAANPVRGHPGYFNCIGSPMEFATCALPAGIPQGGRDVQLAQYLYDKLLRFAKGLQGATERHDKIGPVEDHRHYDLPKACRVPLKDMTRSGPWRTIGRTIGTGH	170	0.84	22	KKLTWAQQTKCIFTCPQNKPKTQGACAKVIASKPDYPFNPTKWNMQAANPVRGHPGYFNCIGSPMEFATCALPAGIPQGGRDVQLAQYLYDKLLRFAKGLQGATERHDKIGPVEDHRHYDLPKACRVPLKDMTRSGPWRTIGRTIGTGH	Cytoplasm	0.5036	0	Tribe_0032	Tribe32	Pgt	PGTG_147260	37.23	3e-14	hypothetical protein PGTG_14726	0.52	gi|331161059|ref|XP_003333179.1|hypothetical protein PGTG_14726 [Puccinia graminis f. sp. tritici CRL 75-36-700-3] >gi|309312169|gb|EFP88760.1| hypothetical protein PGTG_14726 [Puccinia graminis f. sp. tritici CRL 75-36-700-3]	0.53	-	-	0.15	0.15	0.61	0	2.39	5.05	0.15	0.305	2.39	5.05	2.03333	0.0627615	0.029703	0.473267	-	-	18796	4.1	28.2	41.2	30.6
CSEP0197	PTTG_28066T0	PTTG_28066	MPFLKSLAVLTIIAHGLLAQQVVPRQSKTCAFHCPGPVHGDWNAGACVLVFASGSDNQPTELKVKAATPTAHHPNFFNCIGTYPGNPKVVSACCRHDVVPPLGIASKSFYIRKGRPPEEGGLPANPGYNTFCQIPDPHKTKPADFPPDCRES	152	0.86	20	QQVVPRQSKTCAFHCPGPVHGDWNAGACVLVFASGSDNQPTELKVKAATPTAHHPNFFNCIGTYPGNPKVVSACCRHDVVPPLGIASKSFYIRKGRPPEEGGLPANPGYNTFCQIPDPHKTKPADFPPDCRES	Cytoplasm	0.40693	0	Tribe_0032	Tribe32	Pst	PST43_05249	32.63	5e-10	-	-	-	-	-	-	0.27	0	0	0	2.22	6.45	0.135	0	2.22	6.45	0	0.0608108	0.0209302	0.344186	-	-	16265	5.3	23.7	47.4	29
CSEP0198	PTTG_25095T0	PTTG_25095	MLFRSLIFWLAVCYSEAFRIFPKQVSHGQKQVQGSYRFMVDSRVCETTPGVKSYSGYIDTGNNQSMFFWFFEARNNPKSAPLGLWLNGGPGCSSLFGALQENGPCRINSDSTASSLNPYSWNTYANMLYIDQPISTGFSYGSRNVFSSDQAAARVWQFFQTFFSIPTFSQYATRDMTFWSESYGGHYGPKFTEYFRAQNALIKAKKLKAYPIQVTSLGINNGWFDPYVQYQSYYDYAQKKFNHVLDLAKPATLAVVNTALNHKNGCLAQLKSCANNGSNDVCQEADNFCAQYVSAPLLGNRSTYYFPNNKNVTFPSLSFLKYLDRSDVRRAIGAESKFMACQDDVGDDFWTTADAVRPTIASLGRLLDSGLRTVIWAGDKDFICNSLGVYRSLLATKWK…	430	0.82	18	FRIFPKQVSHGQKQVQGSYRFMVDSRVCETTPGVKSYSGYIDTGNNQSMFFWFFEARNNPKSAPLGLWLNGGPGCSSLFGALQENGPCRINSDSTASSLNPYSWNTYANMLYIDQPISTGFSYGSRNVFSSDQAAARVWQFFQTFFSIPTFSQYATRDMTFWSESYGGHYGPKFTEYFRAQNALIKAKKLKAYPIQVTSLGINNGWFDPYVQYQSYYDYAQKKFNHVLDLAKPATLAVVNTALNHKNGCLAQLKSCANNGSNDVCQEADNFCAQYVSAPLLGNRSTYYFPNNKNVTFPSLSFLKYLDRSDVRRAIGAESKFMACQDDVGDDFWTTADAVRPTIASLGRLLDSGLRTVIWAGDKDFICNSLGVYRSLLATKWKYSKQFAKAPWKNLSVHG…	Cytoplasm	0.40405	0	Tribe_0033	Tribe33	Pst	PST130_00442	56.33	3e-157	carboxypeptidase s1	0.59	gi|403179311|ref|XP_003337663.2|hypothetical protein PGTG_19190 [Puccinia graminis f. sp. tritici CRL 75-36-700-3] >gi|375164848|gb|EFP93164.2| hypothetical protein PGTG_19190 [Puccinia graminis f. sp. tritici CRL 75-36-700-3]	0.95	EC:3.4.16	P:biological_process; F:peptidase activity	0.14	0	0	0	22.36	2.41	0.07	0	22.36	2.41	0	0.00313059	0.0290456	9.27801	-	-	48307	2.3	28.4	41.6	30
CSEP0199	PTTG_01650T0	PTTG_01650	MIFYLLTYLVTVLYLSAFSVSSNCAPRSPSKHYDGTIQGQGAYRLIADSNICETTPGVHTYSGYINISHNHSMFFWFFQARNNPQSAPFTLWLNGGPGCSSLIGAFQENGPCKVNAQGNATTLNPYSWNKYAHVLYLDQPIPAGFSYGIHDVYSTQQAAHRVWKFFQILFSIPHFSTYESRELSFWTESYGGQYGPKFTEHFEHQNSMIKAKKIEGHIVHPASLGITTGWFDPYYHYPSYYDYAQAKYNHVEDLVESYVLAGIKKALDSPNGCVAQIKQCAYTGNNTICREADDFCTRYVSNPAMGERNPYFFTNPRTDPFPSESYLKYLAMPEVTSAIGAESKFTECPDGPNDDFTTTGDAARSSTPALAKLLDKGLRTVIWAGDRDFICNTLGGYRS…	471	0.78	18	FSVSSNCAPRSPSKHYDGTIQGQGAYRLIADSNICETTPGVHTYSGYINISHNHSMFFWFFQARNNPQSAPFTLWLNGGPGCSSLIGAFQENGPCKVNAQGNATTLNPYSWNKYAHVLYLDQPIPAGFSYGIHDVYSTQQAAHRVWKFFQILFSIPHFSTYESRELSFWTESYGGQYGPKFTEHFEHQNSMIKAKKIEGHIVHPASLGITTGWFDPYYHYPSYYDYAQAKYNHVEDLVESYVLAGIKKALDSPNGCVAQIKQCAYTGNNTICREADDFCTRYVSNPAMGERNPYFFTNPRTDPFPSESYLKYLAMPEVTSAIGAESKFTECPDGPNDDFTTTGDAARSSTPALAKLLDKGLRTVIWAGDRDFICNTLGGYRSISSMKWKYAEEFRKAPW…	Plastid	0.63183	0	Tribe_0033	-	-	-	-	-	carboxypeptidase s1	0.6	gi|403179313|ref|XP_003337664.2|hypothetical protein PGTG_19191 [Puccinia graminis f. sp. tritici CRL 75-36-700-3] >gi|375164849|gb|EFP93165.2| hypothetical protein PGTG_19191 [Puccinia graminis f. sp. tritici CRL 75-36-700-3]	0.94	EC:3.4.16	P:biological_process; F:peptidase activity	41.3	47.58	53.38	3.5	20.8	43.25	44.44	28.44	20.8	43.25	0.639964	2.13654	1.02751	0.480925	4	6	52984	2.1	25.1	48	27
CSEP0200	PTTG_06505T0	PTTG_06505	MNLVLARCILWIGFHHCLLADSAQQHPARPPSLQFSSAQAKKFSVPRKLPQMDFEIDPSYAGLIDVSNGPHEEAKIFFWFIPAHSALGANELTLWSNGGPGCSSMIGALQENGPIMWDPGRTEAIKNPYSWHTRSSMLYVDHPVGVGYSVGNVVIDNEYQVADYLCRFLEAWLKVFPEMAHKNFYLAGESYAGRYLSYTAATIHAKKHQLPLSLQGLLLIDAAFSDTLLQEQVPLYTFVEKHKGTFKFDEKFMKKLNETDKSCGYSQYLQKHLVYPPRRLLPDLTLATSGNNPKLVKPQCNIVTMMNQHLPIGFQTYNILWQKTFDYALDTFLTYFDMLDVQEAFNIDGERKWHACLENSKTLFPQGDQSPPPAYTVLPGVINNNKRTVLAQGTLDALL…	479	0.67	21	DSAQQHPARPPSLQFSSAQAKKFSVPRKLPQMDFEIDPSYAGLIDVSNGPHEEAKIFFWFIPAHSALGANELTLWSNGGPGCSSMIGALQENGPIMWDPGRTEAIKNPYSWHTRSSMLYVDHPVGVGYSVGNVVIDNEYQVADYLCRFLEAWLKVFPEMAHKNFYLAGESYAGRYLSYTAATIHAKKHQLPLSLQGLLLIDAAFSDTLLQEQVPLYTFVEKHKGTFKFDEKFMKKLNETDKSCGYSQYLQKHLVYPPRRLLPDLTLATSGNNPKLVKPQCNIVTMMNQHLPIGFQTYNILWQKTFDYALDTFLTYFDMLDVQEAFNIDGERKWHACLENSKTLFPQGDQSPPPAYTVLPGVINNNKRTVLAQGTLDALLFMDGAKLAIQNLTWNGGLGF…	Peroxisome	0.99515	1.0506e-14	Tribe_0033	Tribe33	Pgt	PGTG_011280	47.52	4e-124	alpha beta-hydrolase	0.55	gi|403169210|ref|XP_003328703.2|hypothetical protein PGTG_10662 [Puccinia graminis f. sp. tritici CRL 75-36-700-3] >gi|375167850|gb|EFP84284.2| hypothetical protein PGTG_10662 [Puccinia graminis f. sp. tritici CRL 75-36-700-3]	0.92	EC:3.4.16	P:biological_process; F:peptidase activity	25.5	27.48	11.7	14.43	35.06	9.87	26.49	13.065	35.06	9.87	0.493205	0.755562	2.68389	3.55218	-	-	53808	1.5	28.6	39.5	31.9
CSEP0201	PTTG_03750T1	PTTG_03750	MDSPAHTRLSFFFLLLSVLIVQLRAATPPGTKPSTPSGSGHLVFKSPLARQYAVPERLPTVPFPIQPSYAGRLDASPTPKQASKIFFWFVPADDARGSNDLTIWINGDDCSGLIGAFNGNGPITMRGKTAVKNPNSWTRSSSMLYLDAPLNAGYSTGPVKQKGSADIGTLVFHFLVSFLKVFPEMKGKNLYLAGQAYSGTYVSYAADKIYAQQSMLALKLQGTLLVNAFISTAELQQHIPAASYVTKNNDVFQFDPKMLKDLQATDNACGLTEYLTQNLKYPPRGALPPVTKAIDPKQAPLFRDKCLIYYDMYHGTFEDFNLWNIHAKRGTSDPNYTKFTYPGQPEFQKAFHVDGARRWHSCSNMDSVFPNGDASPPATSKVLPNVIERSKRTVIAHGS…	482	0.88	26	ATPPGTKPSTPSGSGHLVFKSPLARQYAVPERLPTVPFPIQPSYAGRLDASPTPKQASKIFFWFVPADDARGSNDLTIWINGDDCSGLIGAFNGNGPITMRGKTAVKNPNSWTRSSSMLYLDAPLNAGYSTGPVKQKGSADIGTLVFHFLVSFLKVFPEMKGKNLYLAGQAYSGTYVSYAADKIYAQQSMLALKLQGTLLVNAFISTAELQQHIPAASYVTKNNDVFQFDPKMLKDLQATDNACGLTEYLTQNLKYPPRGALPPVTKAIDPKQAPLFRDKCLIYYDMYHGTFEDFNLWNIHAKRGTSDPNYTKFTYPGQPEFQKAFHVDGARRWHSCSNMDSVFPNGDASPPATSKVLPNVIERSKRTVIAHGSLDGSLPVDGIKLAIQGMTWGGKQGF…	Plastid	0.82839	0	Tribe_0033	Tribe33	Pst	PST21_18171	63.02	7e-178	alpha beta-hydrolase	0.52	gi|403173721|ref|XP_003332767.2|hypothetical protein PGTG_14432 [Puccinia graminis f. sp. tritici CRL 75-36-700-3] >gi|375170665|gb|EFP88348.2| hypothetical protein PGTG_14432 [Puccinia graminis f. sp. tritici CRL 75-36-700-3]	0.8	EC:3.4.16	P:biological_process; F:peptidase activity	7.29	17.55	4.02	0	12.06	21.71	12.42	2.01	12.06	21.71	0.161836	1.02985	0.572087	0.555504	-	-	52678	0.8	26.1	45	28.8
CSEP0202	PTTG_04843T0	PTTG_04843	MLAPKSLLLGVAALLPAVVFGNSQSDQQIAFMPSPPSSSLSEKPHHPNLKIQATSNNGIAFERITMAEFPEYAIRVRSPEGLCDPTVRQYSGYLDISETKHLFFWFFESRDRPESDPVVLWLNGGPGCSSSTGLLFELGPCNVRDQGKDTEPNPHGWNKQANVLFLDQPVNVGYSYAEGSSDSVSDSVTAAKDVHAFLQLFYARFPTYLKSGFHVAAESYGGQYAPNIATRIIKENNDLLSNAQLSSTDKVVIPLSTVIIGNGLTDPLVQFASVPDYACAPSPYAIFDETTCASIRAKVPTCERLQQFCYSNPSRFTCVPATLYCWSSIYGPIQNANKNPYDVRQGCDRSVNPLCYDEMNWIENYLNREDIRSELGVPSDLKFESCNLDVNRAFQMSGD…	516	0.7	22	NSQSDQQIAFMPSPPSSSLSEKPHHPNLKIQATSNNGIAFERITMAEFPEYAIRVRSPEGLCDPTVRQYSGYLDISETKHLFFWFFESRDRPESDPVVLWLNGGPGCSSSTGLLFELGPCNVRDQGKDTEPNPHGWNKQANVLFLDQPVNVGYSYAEGSSDSVSDSVTAAKDVHAFLQLFYARFPTYLKSGFHVAAESYGGQYAPNIATRIIKENNDLLSNAQLSSTDKVVIPLSTVIIGNGLTDPLVQFASVPDYACAPSPYAIFDETTCASIRAKVPTCERLQQFCYSNPSRFTCVPATLYCWSSIYGPIQNANKNPYDVRQGCDRSVNPLCYDEMNWIENYLNREDIRSELGVPSDLKFESCNLDVNRAFQMSGDNMHNSASLIPDILSSGVRLLI…	Plastid	0.33386	0	Tribe_0033	Tribe33	Pgt	PGTG_027770	92.37	0	carboxypeptidase c	0.65	gi|403160202|ref|XP_003320755.2|carboxypeptidase C [Puccinia graminis f. sp. tritici CRL 75-36-700-3] >gi|375169457|gb|EFP76336.2| carboxypeptidase C [Puccinia graminis f. sp. tritici CRL 75-36-700-3]	0.95	EC:3.4.16	F:peptidase activity; P:biological_process	286.55	643.32	335.72	98.27	115.77	122.78	464.935	216.995	115.77	122.78	0.466721	4.01602	3.78673	0.942906	4	3	58065	2.5	28.8	41	30.2
CSEP0203	PTTG_06087T0	PTTG_06087	MFITALGQPITLLFSLLGSTTAQGFRSPFTASSLSNPLGSRFSTPNGDFQGASPFNRFPQSAAHPRYPSFPQAGLGQPGQNAFTPAMGQQRGSQPGMSAQPGMNAQPGMNAQPGMNPQYGAGTGPYANPQYGSQTGRPATAGGSGSTFPLRFSSQAAQQYYVDGSKLPFVEFAAGPSYAGLMPLSSDPNEKRKFFFWFWPAAQRVGANDLTFWTNGGPGCSSLESMLQETGPIEWRFGQARPTPNPYSWTNATSMIYVEHPIGTGYSVGKPTATNQTDVSRDLFNFFNQFLQVFPEMGGKNLWLSGESYAGYYVPYLADYIYAYQSRLNLKLQGMYLVNPSLSWVVMQEQIPIVPFVKRYEHVFALNKTFTATINRLHQECGYADYLAKYEVYPPPRGP…	613	0.7	23	QGFRSPFTASSLSNPLGSRFSTPNGDFQGASPFNRFPQSAAHPRYPSFPQAGLGQPGQNAFTPAMGQQRGSQPGMSAQPGMNAQPGMNAQPGMNPQYGAGTGPYANPQYGSQTGRPATAGGSGSTFPLRFSSQAAQQYYVDGSKLPFVEFAAGPSYAGLMPLSSDPNEKRKFFFWFWPAAQRVGANDLTFWTNGGPGCSSLESMLQETGPIEWRFGQARPTPNPYSWTNATSMIYVEHPIGTGYSVGKPTATNQTDVSRDLFNFFNQFLQVFPEMGGKNLWLSGESYAGYYVPYLADYIYAYQSRLNLKLQGMYLVNPSLSWVVMQEQIPIVPFVKRYEHVFALNKTFTATINRLHQECGYADYLAKYEVYPPPRGPFADPRVGSFNEGQQSNMSCDTF…	Plastid	0.65172	0	Tribe_0033	Tribe33	Pst	PST21_13186	73.62	0	alpha beta-hydrolase	0.63	gi|403171037|ref|XP_003889451.1|hypothetical protein PGTG_21811 [Puccinia graminis f. sp. tritici CRL 75-36-700-3] >gi|375169006|gb|EHS63794.1| hypothetical protein PGTG_21811 [Puccinia graminis f. sp. tritici CRL 75-36-700-3]	0.76	EC:3.4.16	F:peptidase activity; P:biological_process	1.4	6.76	179.13	38.32	3.6	1.55	4.08	108.725	3.6	1.55	26.6483	1.13333	2.63226	2.32258	-	-	67238	0.7	25.8	46.5	27.7
CSEP0204	PTTG_11649T0	PTTG_11649	MVLISFNKMILLSSLTGTNVRGGMGAIVSKPAASSARCPVYYMIGARGTGEGPNGSIAYASLYEKVLSTVPGGAKEELEYSTALEYSTTVSQGAQTEVKFIIGTISKCPRTIFVLLGYSKGAMVQVQALNYKEIPRGKIIAVVLFGNPYFRAGAPQNKCGGDTGMGNMSKSGVKMPDQLADRVFDCCAPRDEVCQSFGSRQPHHSYVGKHEDDATGFVIQKLRAKLYGATPRQKRIS	237	0.44	26	IVSKPAASSARCPVYYMIGARGTGEGPNGSIAYASLYEKVLSTVPGGAKEELEYSTALEYSTTVSQGAQTEVKFIIGTISKCPRTIFVLLGYSKGAMVQVQALNYKEIPRGKIIAVVLFGNPYFRAGAPQNKCGGDTGMGNMSKSGVKMPDQLADRVFDCCAPRDEVCQSFGSRQPHHSYVGKHEDDATGFVIQKLRAKLYGATPRQKRIS	Plastid	0.45858	0	Tribe_0034	-	-	-	-	-	-	-	-	-	-	P:biological_process; F:molecular_function	21.59	9.15	13.84	32.81	12.48	16.13	15.37	23.325	12.48	16.13	1.51757	1.23157	0.952883	0.773714	-	-	25392	2.5	26.2	44.7	29.1
CSEP0205	PTTG_28836T0	PTTG_28836	MLLSNRLATAFAFLNLLNSSVIVGAFQAEEVSFQAAASVKADPTSPCGLYQIVAARGTNEAQSGSPTYANLINIIETTIPGGSNVEIDYSAIMEYVTSPIKGAAAGAAYLSDQMVKCPDQKYVFVGYSKGAMVISQLMKELPISADKVVAIVLFGNPFHTPNAPQNRCSGSGGSGLASYFAPPIPSQYVSLTYDCCILWDMVCQTIGTVFNHLKYRGSQDEKNAAAFVVSQLRRKLGRMYK	161	0.55	29	EVSFQAAASVKADPTSPCGLYQIVAARGTNEAQSGSPTYANLINIIETTIPGGSNVEIDYSAIMEYVTSPIKGAAAGAAYLSDQMVKCPDQKYVFVGYSKGAMVISQLMKELPISADKVVAIVLFGNPFHTPNAPQNRCSGSGGSGLASYFAPPIPSQYVSLTYDCCILWDMVCQTIGTVFNHLKYRGSQDEKNAAAFVVSQLRRKLGRMYK	Membrane	0.29845	3.3474e-91	Tribe_0034	Tribe34	Pgt	PGTG_134780	68.88	3e-97	cutinase	0.48	gi|331238914|ref|XP_003332111.1|hypothetical protein PGTG_13478 [Puccinia graminis f. sp. tritici CRL 75-36-700-3] >gi|309311101|gb|EFP87692.1| hypothetical protein PGTG_13478 [Puccinia graminis f. sp. tritici CRL 75-36-700-3]	0.81	-	F:molecular_function; P:biological_process	8811.89	3374.96	86.8	4.72	6.04	350.1	6093.42	45.76	6.04	350.1	0.00750973	1008.85	17.4048	0.0172522	-	-	25792	2.5	16.1	44.4	31.5
CSEP0206	PTTG_00823T0	PTTG_00823	MVPFIFKISLLLLINLQESVKGASVVRPSLHKRQFDISSLTGSLGGGGIPGFGGSGSGSGGGGLGGLPSFGSGSGGLGGLGSGSAGGLGGFPGMSSGGGTGGLGGLSAMSSAGGIGGLGGTTSSSSPSDADFGNNGSASITGKNKSRGSAGGCPSYYMIGARGTSEGPTGSVAYNALYQKVLSTIPGGAKQELQYSTSADYSVTVTQGAQTEVKLITGEISKCPETVFVLLGYSKGAMVQTQTLNNKDIPQDKIAAVVLFGNPYFRAGASQNKCGATAGMGIAAMAGAKMPEQLTDRVYDCCAAGDQICTSTGSMMGHLTYAGQHENDATEFVIQKLKAKLAGSTTAKYKSS	352	0.72	23	ASVVRPSLHKRQFDISSLTGSLGGGGIPGFGGSGSGSGGGGLGGLPSFGSGSGGLGGLGSGSAGGLGGFPGMSSGGGTGGLGGLSAMSSAGGIGGLGGTTSSSSPSDADFGNNGSASITGKNKSRGSAGGCPSYYMIGARGTSEGPTGSVAYNALYQKVLSTIPGGAKQELQYSTSADYSVTVTQGAQTEVKLITGEISKCPETVFVLLGYSKGAMVQTQTLNNKDIPQDKIAAVVLFGNPYFRAGASQNKCGATAGMGIAAMAGAKMPEQLTDRVYDCCAAGDQICTSTGSMMGHLTYAGQHENDATEFVIQKLKAKLAGSTTAKYKSS	Mitochondria	0.34802	0	Tribe_0034	Tribe34	Pgt	PGTG_136900	65.13	1e-75	cutinase	0.49	gi|331238458|ref|XP_003331884.1|hypothetical protein PGTG_13693 [Puccinia graminis f. sp. tritici CRL 75-36-700-3] >gi|309310874|gb|EFP87465.1| hypothetical protein PGTG_13693 [Puccinia graminis f. sp. tritici CRL 75-36-700-3]	0.95	-	F:molecular_function; P:biological_process	0.03	0	0.69	6.35	5.42	1.77	0.015	3.52	5.42	1.77	234.667	0.00276753	0.00847458	3.06215	-	-	34766	1.7	19.6	55.7	16.7
CSEP0207	PTTG_08059T0	PTTG_08059	MIAKHFISLLVVLVSNSSVQSAHHAKASKHVVFSTCSKPGTLALTFDDGPYRYQNKISDYLYERDIKGTFFVNGHNYNCIYDKEVVKHLRNTFAQGHLIGSHTWSHTNISTLSADELHEQLDLNERALKKILGIKPKFFRAPYGEHTKENLKISKQRGYVVVDWSSDSEDSMGASARKSKSIYTKLAKKYPAPQIALNHETYKDTARKVTPHAVTVLQKAGYELMHVSECLGMGTQLEDLYQWVGEPSKRDSSWTCKGTPKPES	264	0.72	22	AHHAKASKHVVFSTCSKPGTLALTFDDGPYRYQNKISDYLYERDIKGTFFVNGHNYNCIYDKEVVKHLRNTFAQGHLIGSHTWSHTNISTLSADELHEQLDLNERALKKILGIKPKFFRAPYGEHTKENLKISKQRGYVVVDWSSDSEDSMGASARKSKSIYTKLAKKYPAPQIALNHETYKDTARKVTPHAVTVLQKAGYELMHVSECLGMGTQLEDLYQWVGEPSKRDSSWTCKGTPKPES	Mitochondria	0.27965	1.9902e-298	Tribe_0035	Tribe35	Pst	PST877_20525	89.84	3e-134	carbohydrate esterase family 4 protein	0.62	gi|403180554|ref|XP_003338851.2|hypothetical protein PGTG_20388 [Puccinia graminis f. sp. tritici CRL 75-36-700-3] >gi|375167603|gb|EFP94432.2| hypothetical protein PGTG_20388 [Puccinia graminis f. sp. tritici CRL 75-36-700-3]	0.95	-	F:hydrolase activity, acting on carbon-nitrogen (but not peptide) bonds; P:carbohydrate metabolic process	0	0	0	0	0	0	0	0	0	0	-	-	-	-	-	-	29772	1.5	30.7	42.4	26.9
CSEP0208	PTTG_08287T0	PTTG_08287	MNVKMYLGLLIALGSNLSVQSAYYTKSSKNVALTTCSNPGTLALTFDDGPYLYQNEISDYLYDRDIKGTFLVNGYNYDCIYDEEVVEHLRHTFAQGHLIGSHTWSHANISTLSAHELHEQLDLLERALKRILGIKPKFFRAPYGDHTEENLTILRQRGYVVVDWSSDSGDSVGASAEESNAMYSQLAEKYPAPQIALNHETYEDTARKVTPHAVTVLQKAGYKLMHVSECLGMGKRLEDIYQWVGKPSKRDSSWTCEGTPKPGN	264	0.62	22	AYYTKSSKNVALTTCSNPGTLALTFDDGPYLYQNEISDYLYDRDIKGTFLVNGYNYDCIYDEEVVEHLRHTFAQGHLIGSHTWSHANISTLSAHELHEQLDLLERALKRILGIKPKFFRAPYGDHTEENLTILRQRGYVVVDWSSDSGDSVGASAEESNAMYSQLAEKYPAPQIALNHETYEDTARKVTPHAVTVLQKAGYKLMHVSECLGMGKRLEDIYQWVGKPSKRDSSWTCEGTPKPGN	Cytoplasm	0.59158	0	Tribe_0035	Tribe35	Pgt	PGTG_203880	78.88	3e-123	carbohydrate esterase family 4 protein	0.61	gi|403180554|ref|XP_003338851.2|hypothetical protein PGTG_20388 [Puccinia graminis f. sp. tritici CRL 75-36-700-3] >gi|375167603|gb|EFP94432.2| hypothetical protein PGTG_20388 [Puccinia graminis f. sp. tritici CRL 75-36-700-3]	0.91	-	F:hydrolase activity, acting on carbon-nitrogen (but not peptide) bonds; P:carbohydrate metabolic process	0	0	0	0	0	0	0	0	0	0	-	-	-	-	-	-	29614	1.5	29.6	43.2	27.3
CSEP0209	PTTG_02997T0	PTTG_02997	MNPILHLSVLLVILSQSFVQSSSFARATQVRNDIPATTCSRAGLVAMTYDDGPFDYENEISDYLHARQIKSTFYVNGNNYGCIYDDAIVKHLKRTFSQGHLIGSHTWSHADISTLSAEQLNQQLDFTELALMKILGVKPKFFRPPYGAYNDQSLEILRKRGYIVANWSFDSEDAVGATPEQSMESYKQLAKIFPASQITLNHETYQTTAKRVTPYAVPLLQKAGYKLVHVSECLGTGTNMADLYQWVGKPSARDSSWTCDGKPVSTDE	268	0.77	22	SSFARATQVRNDIPATTCSRAGLVAMTYDDGPFDYENEISDYLHARQIKSTFYVNGNNYGCIYDDAIVKHLKRTFSQGHLIGSHTWSHADISTLSAEQLNQQLDFTELALMKILGVKPKFFRPPYGAYNDQSLEILRKRGYIVANWSFDSEDAVGATPEQSMESYKQLAKIFPASQITLNHETYQTTAKRVTPYAVPLLQKAGYKLVHVSECLGTGTNMADLYQWVGKPSARDSSWTCDGKPVSTDE	Cytoplasm	0.53865	0	Tribe_0035	Tribe35	Pgt	PGTG_049500	79.93	9e-129	carbohydrate esterase family 4 protein	0.62	gi|331221477|ref|XP_003323413.1|hypothetical protein PGTG_04950 [Puccinia graminis f. sp. tritici CRL 75-36-700-3] >gi|164510749|emb|CAJ90973.1| putative chitin deacetylase [Puccinia graminis f. sp. tritici] >gi|309301603|gb|EFP78994.1| hypothetical protein PGTG_04950 [Puccinia graminis f. sp. tritici CRL 75-36-700-3]	0.91	-	F:hydrolase activity, acting on carbon-nitrogen (but not peptide) bonds; P:carbohydrate metabolic process	0.1	0	9.39	13.51	52.93	67.14	0.05	11.45	52.93	67.14	229	0.000944644	0.000744713	0.788353	-	-	29944	1.5	28.7	42.5	28.7
CSEP0210	PTTG_04894T0	PTTG_04894	MVSTSLILLVLLVQRHHSSFASSDSAGNSKYLNANSDFRIPSISTNSNHDYSLHLSNLTARAGPAVPIYNTCSTPGSFSLTFDDGPSQFSSRLDANLAAANFKASYFINGNNIGCIYDFADLLIDRFGKGHLIASHTWSHVHLNQGSYQQISQQLELLENAMIKILGVKPLYFRPPFGEFNDLVLQVLQDRGYKGLILWSQDSKDSLASPPSSSEIIESYRFYPEQTNVLNHETTALMVDEVIPGVVPILKEKGFNLQTSPDCLGLGSNPSDWYVSVQQPGSRDESWTCNGTPTSESYV	299	0.67	22	SSDSAGNSKYLNANSDFRIPSISTNSNHDYSLHLSNLTARAGPAVPIYNTCSTPGSFSLTFDDGPSQFSSRLDANLAAANFKASYFINGNNIGCIYDFADLLIDRFGKGHLIASHTWSHVHLNQGSYQQISQQLELLENAMIKILGVKPLYFRPPFGEFNDLVLQVLQDRGYKGLILWSQDSKDSLASPPSSSEIIESYRFYPEQTNVLNHETTALMVDEVIPGVVPILKEKGFNLQTSPDCLGLGSNPSDWYVSVQQPGSRDESWTCNGTPTSESYV	Membrane	0.47614	0	Tribe_0035	Tribe35	Pst	PST43_03900	74.52	5e-117	carbohydrate esterase family 4 protein	0.57	gi|403167678|ref|XP_003327442.2|hypothetical protein PGTG_09991 [Puccinia graminis f. sp. tritici CRL 75-36-700-3] >gi|375167134|gb|EFP83023.2| hypothetical protein PGTG_09991 [Puccinia graminis f. sp. tritici CRL 75-36-700-3]	0.91	-	P:carbohydrate metabolic process; F:hydrolase activity, acting on carbon-nitrogen (but not peptide) bonds	0.41	0.6	7.13	3.66	0.17	0.2	0.505	5.395	0.17	0.2	10.6832	2.97059	2.525	0.85	-	-	32899	1.3	26.8	42.8	30.4
CSEP0211	PTTG_08553T0	PTTG_08553	MRSVAYVACFLAAFAAATPVEHHARGFSSSSQQVQGQGSQSTSTTTTAPGLFSHSEQSSSYAYSQSSQAINALQPVFGTLGQIQSLISNGGFSQSIASNYVGQLVNQLQPALATISGCGCTGLPTVAPALNTMFSQLDQVIQSIQSSYGSSFGDIFSSFPQLATSFQFFASQVQQSQSSTQFSQSFNPLIRNLGSVFPAFGNIGQI	206	0.62	18	TPVEHHARGFSSSSQQVQGQGSQSTSTTTTAPGLFSHSEQSSSYAYSQSSQAINALQPVFGTLGQIQSLISNGGFSQSIASNYVGQLVNQLQPALATISGCGCTGLPTVAPALNTMFSQLDQVIQSIQSSYGSSFGDIFSSFPQLATSFQFFASQVQQSQSSTQFSQSFNPLIRNLGSVFPAFGNIGQI	Plastid	0.38142	0	Tribe_0036	Tribe36	Pgt	PGTG_111800	49.28	2e-41	hypothetical protein PGTG_00415	0.65	gi|331212391|ref|XP_003307465.1|hypothetical protein PGTG_00415 [Puccinia graminis f. sp. tritici CRL 75-36-700-3] >gi|309297868|gb|EFP74459.1| hypothetical protein PGTG_00415 [Puccinia graminis f. sp. tritici CRL 75-36-700-3]	0.67	-	-	10.47	10.39	0.38	0	11.19	6.04	10.43	0.19	11.19	6.04	0.0182167	0.932082	1.72682	1.85265	-	-	21561	1.5	20.9	51	28.2
CSEP0212	PTTG_08735T0	PTTG_08735	MQSVIHTVCLLATMAVASPTEVQRRQVGLAGMGGMPMGGLGGMGGGATSMSQQSGQGHQAQSSSTMTPWGGSQSSSESSYAYSSTDIQTQFFNPLLGSIGQLNGMIGGGSFSMMQAQQMMSQIAMQLQGTFGSMGQCACIGQGGISSAFGSVFSQLTQAITSMSTMFGMGNMGTILSPLGQLGNSFSSFSSQIASSQYSQTYSSFLNPFIQTVGPMVPGLGAAMGPMFQ	229	0.61	18	SPTEVQRRQVGLAGMGGMPMGGLGGMGGGATSMSQQSGQGHQAQSSSTMTPWGGSQSSSESSYAYSSTDIQTQFFNPLLGSIGQLNGMIGGGSFSMMQAQQMMSQIAMQLQGTFGSMGQCACIGQGGISSAFGSVFSQLTQAITSMSTMFGMGNMGTILSPLGQLGNSFSSFSSQIASSQYSQTYSSFLNPFIQTVGPMVPGLGAAMGPMFQ	Mitochondria	0.26762	3.3041e-275	Tribe_0036	Tribe36	Pst	PST877_17379	35.51	2e-25	-	-	-	-	-	-	20.2	277.51	3565.54	366.42	47.18	6.23	148.855	1965.98	47.18	6.23	13.2073	3.15504	23.8933	7.57303	-	-	23409	1.3	16.6	52.4	31
CSEP0213	PTTG_10273T0	PTTG_10273	MQSVIYTVCLLATMAVASPTEVQRRQVGLAGMGGMPMGGLGGMGGGATSMSQQSGQGHQAQSSSTMTPWGGSQSSSESSYAYSSTDIQTQFFNPLLGSIGQLNGMIGGGSFSMMQAQQMMSQIAMQLQGTFGSMGQCACIGQGGISSAFGSVFSQLTQAITSMSTMFGMGNMGTILSPLGQLGNSFSSFSSQIASSQYSQTYSSFLNPFIQTVGPMVPGLGSAMGPMLQ	229	0.61	18	SPTEVQRRQVGLAGMGGMPMGGLGGMGGGATSMSQQSGQGHQAQSSSTMTPWGGSQSSSESSYAYSSTDIQTQFFNPLLGSIGQLNGMIGGGSFSMMQAQQMMSQIAMQLQGTFGSMGQCACIGQGGISSAFGSVFSQLTQAITSMSTMFGMGNMGTILSPLGQLGNSFSSFSSQIASSQYSQTYSSFLNPFIQTVGPMVPGLGSAMGPMLQ	Mitochondria	0.2295	7.2394e-199	Tribe_0036	Tribe36	Pst	PST877_17379	35.98	5e-26	-	-	-	-	-	-	33.66	522.03	5273.06	702.18	29.83	3.12	277.845	2987.62	29.83	3.12	10.7528	9.31428	89.0529	9.5609	-	-	23417	1.3	16.6	52.4	31
CSEP0214	PTTG_01799T0	PTTG_01799	MFSTVYVACLLAVSALASPVQHHPRGFGLSYSNDAAQSSASHNSAATMSPLGGSFQSSDAQSASASHNSGSSFGGVGGGGFGGGIGGGGFAGGVGGIGGGVGGLGVGGTFGAGGSFNSMNVQSQAMSANTFNAGGIGMGGIGGIGGGIGGGASMAISQQAYSASSVISSFQSLTNMMSNMQASLIAGQMSQSMAMQQVSTLAQSFQMAMNQANTCVPCFIGGQFGGVASSTMSMLTQFMSQMSSTFGVNSLPQIFSPFSGLGSVFSSFFSQAFSSQSSLSYSSLIPSSFPGLMGSVIPGLPGMLNQFKKK	310	0.75	18	SPVQHHPRGFGLSYSNDAAQSSASHNSAATMSPLGGSFQSSDAQSASASHNSGSSFGGVGGGGFGGGIGGGGFAGGVGGIGGGVGGLGVGGTFGAGGSFNSMNVQSQAMSANTFNAGGIGMGGIGGIGGGIGGGASMAISQQAYSASSVISSFQSLTNMMSNMQASLIAGQMSQSMAMQQVSTLAQSFQMAMNQANTCVPCFIGGQFGGVASSTMSMLTQFMSQMSSTFGVNSLPQIFSPFSGLGSVFSSFFSQAFSSQSSLSYSSLIPSSFPGLMGSVIPGLPGMLNQFKKK	Membrane	0.47358	0	Tribe_0039	Tribe39	Pgt	PGTG_048100	48.04	2e-39	hypothetical protein PGTG_04810	0.78	gi|331221196|ref|XP_003323273.1|hypothetical protein PGTG_04810 [Puccinia graminis f. sp. tritici CRL 75-36-700-3] >gi|309302263|gb|EFP78854.1| hypothetical protein PGTG_04810 [Puccinia graminis f. sp. tritici CRL 75-36-700-3]	0.78	-	-	29.69	82.12	3206.79	319.47	41.58	21.16	55.905	1763.13	41.58	21.16	31.538	1.34452	2.64201	1.96503	-	-	30391	1	13.9	56.5	29.7
CSEP0215	PTTG_06013T0	PTTG_06013	MLSTVYVACLLAASAFATPASHAPRGFAQYSQDAASADRTRASQASSTPWGSSMSSSDTINSANSHNSGSAYNSGLGNGLAFAGGVDPVFGGGAGFGNLQGGGYNALSANSANANSFQAGGIGGFGAGGSSFSSSQQSSSVSSVSSSFQSLNGLIGGFQSQLAAGQLTRDVAFQRCQQLAQSFQAVLSQANNCGNCFSDPGQFGSIASSTLSQFTNFVSSLQTSFGGNAFSQIASPLVGLTSSFQQFFQRTSASSAISTSSLIPQNFGPVFQGIMPSLVQQFSANSFNQQSDSNSFQAGGIGGFAAGGSSFSSTQQSSSVSSVSSSFQSLNGLIGGFQSQLAAGQLTRDVAFQRCQQLAQSFQAALSQANDCGTCFKDPGQFGSIASSTISQFTNFVSS…	469	0.69	18	TPASHAPRGFAQYSQDAASADRTRASQASSTPWGSSMSSSDTINSANSHNSGSAYNSGLGNGLAFAGGVDPVFGGGAGFGNLQGGGYNALSANSANANSFQAGGIGGFGAGGSSFSSSQQSSSVSSVSSSFQSLNGLIGGFQSQLAAGQLTRDVAFQRCQQLAQSFQAVLSQANNCGNCFSDPGQFGSIASSTLSQFTNFVSSLQTSFGGNAFSQIASPLVGLTSSFQQFFQRTSASSAISTSSLIPQNFGPVFQGIMPSLVQQFSANSFNQQSDSNSFQAGGIGGFAAGGSSFSSTQQSSSVSSVSSSFQSLNGLIGGFQSQLAAGQLTRDVAFQRCQQLAQSFQAALSQANDCGTCFKDPGQFGSIASSTISQFTNFVSSLQSTFGGNTFIQIASPL…	Cytoplasm	0.49874	0	Tribe_0039	Tribe39	Pst	PST43_14953	39.46	2e-27	hypothetical protein PGTG_04810	0.63	gi|331221196|ref|XP_003323273.1|hypothetical protein PGTG_04810 [Puccinia graminis f. sp. tritici CRL 75-36-700-3] >gi|309302263|gb|EFP78854.1| hypothetical protein PGTG_04810 [Puccinia graminis f. sp. tritici CRL 75-36-700-3]	0.62	-	-	11.25	1266.21	3.84	0	309.67	31.7	638.73	1.92	309.67	31.7	0.00300596	2.06262	20.1492	9.76877	-	-	47857	1.5	22	52.5	25.6
CSEP0216	PTTG_10342T0	PTTG_10342	MLSTVYVAFLFAATALATPVRHTPRTYFNSHSQEAGQAGENHYLQATSNPLGSTLNRGDSSNSAYSRQTGTTYGSGYNDGLLAYPGGILPQAGPGATFDSVGTGYNPTVGNNGPFYKK	118	0.81	18	TPVRHTPRTYFNSHSQEAGQAGENHYLQATSNPLGSTLNRGDSSNSAYSRQTGTTYGSGYNDGLLAYPGGILPQAGPGATFDSVGTGYNPTVGNNGPFYKK	Nucleus	0.59714	6.4117e-307	Tribe_0039	Tribe39	Pst	PST877_05968	41.67	3e-11	-	-	-	-	-	-	0.28	0.89	7.78	3.32	0.63	1.8	0.585	5.55	0.63	1.8	9.48718	0.928571	0.325	0.35	-	-	12346	0	21.2	61	17.8
CSEP0217	PTTG_01377T0	PTTG_01377	MLSTVYVAFLFAATALATPVRHTPRTYFNSHSQEAGQAGENHYLQATSNPLGSTLNRGDSSNSAYSRQTGTTYGSGYNDGLLAYPGGILPQAGPGATFDSVGTGYNPTVGDNGPFYKK	118	0.81	18	TPVRHTPRTYFNSHSQEAGQAGENHYLQATSNPLGSTLNRGDSSNSAYSRQTGTTYGSGYNDGLLAYPGGILPQAGPGATFDSVGTGYNPTVGDNGPFYKK	Nucleus	0.52858	8.1412e-171	Tribe_0039	Tribe39	Pst	PST877_05968	41.67	4e-11	-	-	-	-	-	-	7.33	39.35	26.02	0	16.72	3.63	23.34	13.01	16.72	3.63	0.557412	1.39593	6.42975	4.60606	-	-	12347	0	21.2	61	17.8
CSEP0218	PTTG_01378T0	PTTG_01378	MLSTVHVAFLLAATALATPVRHTPRTYFNSHSQEAGQAGENHYLQATSNPLGSTLNRGDSSNSAYSRQTGTTYGSGYNDGSLAYPGGILPQAGPGATFDSVGTGYNPNVGNSEPFYKK	118	0.82	18	TPVRHTPRTYFNSHSQEAGQAGENHYLQATSNPLGSTLNRGDSSNSAYSRQTGTTYGSGYNDGSLAYPGGILPQAGPGATFDSVGTGYNPNVGNSEPFYKK	Cytoplasm	0.52166	0	Tribe_0039	Tribe39	Pst	PST877_05968	41.67	6e-11	-	-	-	-	-	-	0.66	4.92	1.16	0	2.95	0.39	2.79	0.58	2.95	0.39	0.207885	0.945763	7.15385	7.5641	-	-	12318	0	22	61	17
CSEP0219	PTTG_06314T0	PTTG_06314	MAALSSGIVTLTLVLLLLSIQTNAWRSTHGKTQNQHTKAAAKLKYANTHSGYSSIANYQSSMVVPRPPTLNAGPSYLPQPPVPIIANPVPISHPPASQGGAAISEMAQNFVDEHNKVRNVYGVPQLTWNPQLIPSAHRLAAACAFRHTDNNPYGENIAAGQTSPQEVVSQWVEGPEEKLAWNPKNPQDSHFTQVVWEATRELGCAVTSCPTMVGVSLPQSPIQFWVCEYNPSGNVETLYLKNVHALAGGKPSRR	254	0.84	25	WRSTHGKTQNQHTKAAAKLKYANTHSGYSSIANYQSSMVVPRPPTLNAGPSYLPQPPVPIIANPVPISHPPASQGGAAISEMAQNFVDEHNKVRNVYGVPQLTWNPQLIPSAHRLAAACAFRHTDNNPYGENIAAGQTSPQEVVSQWVEGPEEKLAWNPKNPQDSHFTQVVWEATRELGCAVTSCPTMVGVSLPQSPIQFWVCEYNPSGNVETLYLKNVHALAGGKPSRR	Peroxisome	0.92992	4.3388e-14	Tribe_0040	Tribe40	Pgt	PGTG_187440	71.59	4e-96	pr-1-like protein	0.56	gi|331169049|ref|XP_003337144.1|hypothetical protein PGTG_18744 [Puccinia graminis f. sp. tritici CRL 75-36-700-3] >gi|309316134|gb|EFP92725.1| hypothetical protein PGTG_18744 [Puccinia graminis f. sp. tritici CRL 75-36-700-3]	0.76	-	C:extracellular region	4.19	9.53	67.41	4.99	21.58	5.61	6.86	36.2	21.58	5.61	5.27697	0.317887	1.22282	3.8467	-	-	27471	1.6	25.6	47.6	26.8
CSEP0220	PTTG_02051T0	PTTG_02051	MTNKMLCAAWVCFIFLSQSQGILSLASPRPVGSGTELDKRNNWRWWTWSTQDGYKSGTSSQPPQSTPVNQNSDSYSSSNGNSYSYASASANSDSYSSANVGAHFNPRPVPSSQGSYRRPPKTIPKYTGPRIPTNGSDIHQWLGFHNKFRAQYKAGPLKWSETLVAASKRLTDTCVWKHTQNNEFGENMSAGQSSIEEVVTGWVTGPEEKDSYTGGNTEPSHFTQVVWQATTEVGCHMGMCKDVRGANLPQSPVTFWACNYNPAGNVIGEIAQNVKAAPGGRPL	283	0.82	22	ILSLASPRPVGSGTELDKRNNWRWWTWSTQDGYKSGTSSQPPQSTPVNQNSDSYSSSNGNSYSYASASANSDSYSSANVGAHFNPRPVPSSQGSYRRPPKTIPKYTGPRIPTNGSDIHQWLGFHNKFRAQYKAGPLKWSETLVAASKRLTDTCVWKHTQNNEFGENMSAGQSSIEEVVTGWVTGPEEKDSYTGGNTEPSHFTQVVWQATTEVGCHMGMCKDVRGANLPQSPVTFWACNYNPAGNVIGEIAQNVKAAPGGRPL	Plastid	0.56907	0	Tribe_0040	Tribe40	Pgt	PGTG_167650	71.03	7e-113	pr-1-like protein	0.57	gi|331165039|ref|XP_003335158.1|hypothetical protein PGTG_16765 [Puccinia graminis f. sp. tritici CRL 75-36-700-3] >gi|309314148|gb|EFP90739.1| hypothetical protein PGTG_16765 [Puccinia graminis f. sp. tritici CRL 75-36-700-3]	0.75	-	C:extracellular region	25.56	296.54	321.24	92.82	554.22	123.46	161.05	207.03	554.22	123.46	1.2855	0.290589	1.30447	4.48907	-	-	30876	2.1	27.9	48.8	23.3
CSEP0221	PTTG_07147T0	PTTG_07147	MITILFLTCILYAPYEVASGSIPGAPQHKSLHDKRQDLPVYSWEQSWNSQTNNQITTITTSTSGTIPPNTGFNHGATSTWTYQYSYSSSSDDSQNSGGFSGTSSSAAPGSDSSLSGKYEPGLGSSNTSPVSKPFQQDTTNQEVSEISDDKGDSSHPPPLPDSENEDKGISEKTKGKERPTPSSAGAHQDWLDSHNNYRSQYGVKSLTWSEDLVESARSQVEKCVWKHTKHNEYGENIAAGQNSASEVVVAWVEGPNEREMWNPSSATPTHFTQVVWKDTEQIGCAFKSCENIEGSNLPQSPVKLWACEYHPKGNIGGEYVKNVLAAAGGKPLASAGSAAFASVDPDDPSRAQAGGKGVSKTIFSPAPE	368	0.73	20	GSIPGAPQHKSLHDKRQDLPVYSWEQSWNSQTNNQITTITTSTSGTIPPNTGFNHGATSTWTYQYSYSSSSDDSQNSGGFSGTSSSAAPGSDSSLSGKYEPGLGSSNTSPVSKPFQQDTTNQEVSEISDDKGDSSHPPPLPDSENEDKGISEKTKGKERPTPSSAGAHQDWLDSHNNYRSQYGVKSLTWSEDLVESARSQVEKCVWKHTKHNEYGENIAAGQNSASEVVVAWVEGPNEREMWNPSSATPTHFTQVVWKDTEQIGCAFKSCENIEGSNLPQSPVKLWACEYHPKGNIGGEYVKNVLAAAGGKPLASAGSAAFASVDPDDPSRAQAGGKGVSKTIFSPAPE	Nucleus	0.34806	1	Tribe_0040	Tribe40	Pgt	PGTG_077430	62.36	2e-119	pr-1-like protein	0.58	gi|331226487|ref|XP_003325913.1|hypothetical protein PGTG_07743 [Puccinia graminis f. sp. tritici CRL 75-36-700-3] >gi|309304903|gb|EFP81494.1| hypothetical protein PGTG_07743 [Puccinia graminis f. sp. tritici CRL 75-36-700-3]	0.85	-	C:extracellular region	0.03	0.08	4.03	1.91	0.17	0.57	0.055	2.97	0.17	0.57	54	0.323529	0.0964912	0.298246	1	0	39403	1.4	29.1	51.1	19.8
CSEP0222	PTTG_11982T0	PTTG_11982	MSVSSLLALLSLFAIHLQLIFSLPNPDGHHGIIPHEPQGQWGHGPEIFPVQTIHLVWDRDLPIDHGKKVKVLSVETGHVLYLISQAKDDAFSTIISDGNGKQLLRFTLDKKAIIGFEHVYNTSVKTLRYEIHPKGRAADRWFMRIGEPPITLAYHRGRARNTGNVYLRGDKLAAFTFGDIAQVDKTQMKSADLKGVQNVVTYEIVMRSDIPEYYFIGLWCLSKRRIDHYGK	231	0.83	23	LPNPDGHHGIIPHEPQGQWGHGPEIFPVQTIHLVWDRDLPIDHGKKVKVLSVETGHVLYLISQAKDDAFSTIISDGNGKQLLRFTLDKKAIIGFEHVYNTSVKTLRYEIHPKGRAADRWFMRIGEPPITLAYHRGRARNTGNVYLRGDKLAAFTFGDIAQVDKTQMKSADLKGVQNVVTYEIVMRSDIPEYYFIGLWCLSKRRIDHYGK	Cytoplasm	0.63827	0	Tribe_0041	Tribe41	Pgt	PGTG_175820	40.82	6e-41	hypothetical protein PGTG_17582	0.51	gi|331166630|ref|XP_003335947.1|hypothetical protein PGTG_17582 [Puccinia graminis f. sp. tritici CRL 75-36-700-3] >gi|309314937|gb|EFP91528.1| hypothetical protein PGTG_17582 [Puccinia graminis f. sp. tritici CRL 75-36-700-3]	0.53	-	-	3.06	0.12	0	0	1.09	1.45	1.59	0	1.09	1.45	0	1.45872	1.09655	0.751724	-	-	26170	0.4	28.6	38.1	33.3
CSEP0223	PTTG_02284T0	PTTG_02284	MSISSLLVLGLSLFTIHLKLIFGLPSPEATPHKLNHFRGFPAWSRAPHTPIIDIDVPEGSLVWDRELHIDNGKKVEVVHVETGHVVYLISQSPDDDRATIISNGEGKELLRFTLDKKAIMGLWHVYHTSSASLSYEIHPNGPATDRWFMRLSGKNPATLAYYRGRSSNTGNVYLHKFKLAAFQFTNIQQVDKSRMKPGTLKGVQNVVTYKIVRRSDVPEYYFIGLWCQVKRRIDHYDL	238	0.71	16	IHLKLIFGLPSPEATPHKLNHFRGFPAWSRAPHTPIIDIDVPEGSLVWDRELHIDNGKKVEVVHVETGHVVYLISQSPDDDRATIISNGEGKELLRFTLDKKAIMGLWHVYHTSSASLSYEIHPNGPATDRWFMRLSGKNPATLAYYRGRSSNTGNVYLHKFKLAAFQFTNIQQVDKSRMKPGTLKGVQNVVTYKIVRRSDVPEYYFIGLWCQVKRRIDHYDL	Cytoplasm	0.44323	0	Tribe_0041	Tribe41	Pgt	PGTG_175820	41.42	1e-40	-	-	-	-	-	-	139.95	43.45	14.2	8.41	33.99	29.94	91.7	11.305	33.99	29.94	0.123282	2.69785	3.06279	1.13527	-	-	27095	0.4	27.7	39.5	32.8
CSEP0224	PTTG_02919T0	PTTG_02919	MSISSLLVLGLSLFTIHLQLIFGLPSPEGTPLKPSHFRELPAWSRGPHNPISDLNVPGGSLVWDRELHIDNGKKVEVVHVETGHVVYLISQSPDDYRTTIISNGEGKELLRFTLDKTPISCLWHVYHTSSASLSYEIHPNGPATDRWFMRIWQKNLATLAYYRGRSSNTGNVYFHKARLAAFEFTNIQQVDKSRMKPGTLKGVQNVVTYEIVRRSDIPEHYFIGLWCQVKRRIDHYKL	238	0.76	16	IHLQLIFGLPSPEGTPLKPSHFRELPAWSRGPHNPISDLNVPGGSLVWDRELHIDNGKKVEVVHVETGHVVYLISQSPDDYRTTIISNGEGKELLRFTLDKTPISCLWHVYHTSSASLSYEIHPNGPATDRWFMRIWQKNLATLAYYRGRSSNTGNVYFHKARLAAFEFTNIQQVDKSRMKPGTLKGVQNVVTYEIVRRSDIPEHYFIGLWCQVKRRIDHYKL	Plastid	0.57787	0	Tribe_0041	Tribe41	Pgt	PGTG_175820	41.85	3e-41	hypothetical protein PGTG_17582	0.53	gi|331166630|ref|XP_003335947.1|hypothetical protein PGTG_17582 [Puccinia graminis f. sp. tritici CRL 75-36-700-3] >gi|309314937|gb|EFP91528.1| hypothetical protein PGTG_17582 [Puccinia graminis f. sp. tritici CRL 75-36-700-3]	0.59	-	-	76.42	9.57	2.41	3.71	3.39	12.13	42.995	3.06	3.39	12.13	0.0711711	12.6829	3.54452	0.279472	-	-	27206	0.8	27.3	39.9	32.8
CSEP0225	PTTG_26662T0	PTTG_26662	MGAPSTRSLIYFIASTLASLTALIPVADAGDIHASSHSPQRYLVSLNRGRSNGLEEFKAHLDSTGVDYKVRLDLTTQVPDVYHGVSVELSAESDVGYLKSFAHVERVNRVYKLSVSQALPSHKSGPPARSPPERSASPLPAHVQTRVTELHKMGVYGQGIKVALLDYGVDCSHPALGGGFGPGFKIGFGRSFVESPDEDAAPHSSFSPFEPQGSQAKGKHGKENNPRSPCTQCASHGTHTAGIVGASDAGYGFTGVAPNVTLGSYRVVGCGSDAGLSEDIFLASFLQAYKDGADIISTSVGEIGGWGDDGDLLRAVNKLVQEKGAIVIAAAGNSGGEGLFFADLPASGRNVISVGSVESAALMARTFRASTGKILAMYRVSPAALPGAHPVYVTAKSPD…	894	0.74	30	GDIHASSHSPQRYLVSLNRGRSNGLEEFKAHLDSTGVDYKVRLDLTTQVPDVYHGVSVELSAESDVGYLKSFAHVERVNRVYKLSVSQALPSHKSGPPARSPPERSASPLPAHVQTRVTELHKMGVYGQGIKVALLDYGVDCSHPALGGGFGPGFKIGFGRSFVESPDEDAAPHSSFSPFEPQGSQAKGKHGKENNPRSPCTQCASHGTHTAGIVGASDAGYGFTGVAPNVTLGSYRVVGCGSDAGLSEDIFLASFLQAYKDGADIISTSVGEIGGWGDDGDLLRAVNKLVQEKGAIVIAAAGNSGGEGLFFADLPASGRNVISVGSVESAALMARTFRASTGKILAMYRVSPAALPGAHPVYVTAKSPDVIDDACQELPKNTPNLTNYVVLVKRGTCF…	Membrane	0.3901	0	Tribe_0042	Tribe42	Pgt	PGTG_218640	58.51	0	subtilisin-like protease	0.52	gi|403178862|ref|XP_003337221.2|hypothetical protein PGTG_18581 [Puccinia graminis f. sp. tritici CRL 75-36-700-3] >gi|375164510|gb|EFP92802.2| hypothetical protein PGTG_18581 [Puccinia graminis f. sp. tritici CRL 75-36-700-3]	0.77	EC:3.4.21	P:biological_process; F:peptidase activity	42.15	18.29	26.83	14.78	67.34	11.39	30.22	20.805	67.34	11.39	0.688451	0.448767	2.6532	5.9122	-	-	95659	2	25.2	49.7	25.2
CSEP0226	PTTG_12126T0	PTTG_12126	MLTHSFYCFICFALALATTSLTNEVHEPPRSPQRYLVSLDPARSRSLEEVETHLKSKDVNHEILLDFTDLVPDVFCGFSLQMFEDDLQHLESFAHVKEISRLGRISRPGAFQERRLDGPPHSKPSQYPPHIQTRISKLHEMGIYGQGVKVALIDDGIDCAHPAFGSGFGLGFKIGFGKSFVNDDGDGIGKATSGASHSPCTPCGWHGTSTAGMLGSADVGYGPIGAAPNVTLGMYRVAGCKQGNAAYDDVMMAAMLQAHKDAADVISISMDSVGGWGEGKALSQVANRLVQEKGAIIIVLAGNQGNEGLFLAGGLASARNVIAVGSVESQATMARSFTASTGKKLTLYRPTAMDLPGEYPVYMTANSTDATRDACDELLKHTPDLTNYIVLIKQGDCSY…	895	0.79	18	TTSLTNEVHEPPRSPQRYLVSLDPARSRSLEEVETHLKSKDVNHEILLDFTDLVPDVFCGFSLQMFEDDLQHLESFAHVKEISRLGRISRPGAFQERRLDGPPHSKPSQYPPHIQTRISKLHEMGIYGQGVKVALIDDGIDCAHPAFGSGFGLGFKIGFGKSFVNDDGDGIGKATSGASHSPCTPCGWHGTSTAGMLGSADVGYGPIGAAPNVTLGMYRVAGCKQGNAAYDDVMMAAMLQAHKDAADVISISMDSVGGWGEGKALSQVANRLVQEKGAIIIVLAGNQGNEGLFLAGGLASARNVIAVGSVESQATMARSFTASTGKKLTLYRPTAMDLPGEYPVYMTANSTDATRDACDELLKHTPDLTNYIVLIKQGDCSYSDQAKRVVAKGARQILF…	Membrane	0.38853	0	Tribe_0042	Tribe42	Pgt	PGTG_218640	58.35	0	subtilisin-like protease	0.5	gi|403169028|ref|XP_003328583.2|hypothetical protein PGTG_10542 [Puccinia graminis f. sp. tritici CRL 75-36-700-3] >gi|375167770|gb|EFP84164.2| hypothetical protein PGTG_10542 [Puccinia graminis f. sp. tritici CRL 75-36-700-3]	0.81	EC:3.4.21	F:peptidase activity; P:biological_process	128.25	97.66	53.36	28.29	1.13	12.08	112.955	40.825	1.13	12.08	0.361427	99.9602	9.35058	0.093543	-	-	96913	1.2	25.6	45.9	28.5
CSEP0227	PTTG_05436T0	PTTG_05436	MVSFHKLSSLVLVIALVIVSHSIRGGNVKSNSAQLLTEAGPDSARFIISLDPKNPRALADLKVKLAQSKVNYKIVHDLTQVPAVFYGVSVELLDKKQVKLLLGIPGIRDVKQAGSIARGPTIPGNIQSKPLTTTVQKFPPHLQTNISMLHKQGIYGAGVKLAIIDSGIDCTHPAFGGGFGKGKKISFGMSFVENDDPQSKLNRGAIPNPCSDCGYHGTHVAGIVAAKDVGFGFRGVAPDVTLGMYLFGCDPYGPDDVIVRALLQAELDGADIISLSLGSSGGWSVGKDILDVINNLVEKKGKIIVVSAGNDGTDGLFSASSPASARGAISVASVDSSSPMSRELETSTGQNLSYYKNQVLPDASYPVYFTSDDLLNEDDACLPLPSKTPDLANYVVLIK…	896	0.73	26	GNVKSNSAQLLTEAGPDSARFIISLDPKNPRALADLKVKLAQSKVNYKIVHDLTQVPAVFYGVSVELLDKKQVKLLLGIPGIRDVKQAGSIARGPTIPGNIQSKPLTTTVQKFPPHLQTNISMLHKQGIYGAGVKLAIIDSGIDCTHPAFGGGFGKGKKISFGMSFVENDDPQSKLNRGAIPNPCSDCGYHGTHVAGIVAAKDVGFGFRGVAPDVTLGMYLFGCDPYGPDDVIVRALLQAELDGADIISLSLGSSGGWSVGKDILDVINNLVEKKGKIIVVSAGNDGTDGLFSASSPASARGAISVASVDSSSPMSRELETSTGQNLSYYKNQVLPDASYPVYFTSDDLLNEDDACLPLPSKTPDLANYVVLIKIGSCFISEKALHARAKGAKLIFFYM…	Membrane	0.41878	0	Tribe_0042	Tribe42	Pgt	PGTG_218640	44.43	0	subtilisin-like protease	0.49	gi|403178854|ref|XP_003337215.2|hypothetical protein PGTG_18575 [Puccinia graminis f. sp. tritici CRL 75-36-700-3] >gi|375164506|gb|EFP92796.2| hypothetical protein PGTG_18575 [Puccinia graminis f. sp. tritici CRL 75-36-700-3]	0.82	EC:3.4.21	P:biological_process; F:peptidase activity; C:cell wall; C:cellular_component	10.26	4.11	2.99	18.44	42.48	14.27	7.185	10.715	42.48	14.27	1.4913	0.169138	0.503504	2.97687	-	-	95571	0.9	16.9	43.8	31.4
CSEP0228	PTTG_05438T0	PTTG_05438	MTPLFRWPIYFLTTTLAIANLTQAANQDKDSSLLPRRYLVSLNREKSTSLADFKAHLDSKGVKHEVSLDMTDLVPDVFFGVSIELSDEDDLQHLESSAHVEKISPVDKIARASTFDQRTLDSPIDSTPSLYPPQIQTRITELHKMGIYGKGVKVALIDTGIDCSHPALGKGFGPGFKIAFGKNYVDDDDDDDGGDGDVHDHSVQPHASGPRAKHLETRKDKKQKKKKNDSPCTQCTSHGTHVAGIVAASDVGYGFMGVAPNVTLGMYRVFACGEAGDSSTDSLLAAMLQAHKDGADIISASIGGPGGWGKGDELLGTVNKLVQKKGAIIIVAAGNEGSEGLFFGDSPATAKNAISVGSMDSKAIVAGKFRASTGKDLTIYRTNTLNLTGEYPVYITANS…	932	0.7	25	ANQDKDSSLLPRRYLVSLNREKSTSLADFKAHLDSKGVKHEVSLDMTDLVPDVFFGVSIELSDEDDLQHLESSAHVEKISPVDKIARASTFDQRTLDSPIDSTPSLYPPQIQTRITELHKMGIYGKGVKVALIDTGIDCSHPALGKGFGPGFKIAFGKNYVDDDDDDDGGDGDVHDHSVQPHASGPRAKHLETRKDKKQKKKKNDSPCTQCTSHGTHVAGIVAASDVGYGFMGVAPNVTLGMYRVFACGEAGDSSTDSLLAAMLQAHKDGADIISASIGGPGGWGKGDELLGTVNKLVQKKGAIIIVAAGNEGSEGLFFGDSPATAKNAISVGSMDSKAIVAGKFRASTGKDLTIYRTNTLNLTGEYPVYITANSTDDPSDACEELPKNTPNLTNHIVL…	Nucleus	0.51587	1.4354e-147	Tribe_0042	Tribe42	Pgt	PGTG_218640	80.47	0	subtilisin-like protease	0.5	gi|403179452|ref|XP_003337802.2|hypothetical protein PGTG_19401 [Puccinia graminis f. sp. tritici CRL 75-36-700-3] >gi|375165063|gb|EFP93383.2| hypothetical protein PGTG_19401 [Puccinia graminis f. sp. tritici CRL 75-36-700-3]	0.89	EC:3.4.21	C:cellular_component; F:peptidase activity; C:cell wall; P:biological_process	7.69	7.28	92.41	16.98	7.35	4.92	7.485	54.695	7.35	4.92	7.30728	1.01837	1.52134	1.4939	-	-	100492	0.9	27.8	45.9	26.3
CSEP0229	PTTG_05589T0	PTTG_05589	MHSLLAFLSNLAIGTWAIIITFNSSLTSAKQHGQSITRYVVEYQEQQHALIQNSTAHFRELLEDHLASNGVVFNDITPLSTVPGIFSGVSLSVANPHSMKSIKAASFVKTIYPVQEVTRPKFLHTPKVLNNLPVGNSADLFEPHVQVGISRLHEKGYRCKGINIAVIDTGCDCEHPALGKGFGPGFKIAKGYDFVGDDYNGTNPPIPDDNPCAPCAMHGTHIMGVLAANENSMGFRGVCPEATMSSYRIFGCKENTNDELVASALLRAFKDGADVFSLSVGAPGGWSGGSIAAVIAGRIAKRRAVIVSAGNLGEEGLFFATSPSTGTGTISVGSVQSTALVSYPFTTSVTGSRAFNYFATFTMDPGTFPVYPISSTKNGLDDACKPLPDNSPNLSQHIV…	965	0.8	18	IIITFNSSLTSAKQHGQSITRYVVEYQEQQHALIQNSTAHFRELLEDHLASNGVVFNDITPLSTVPGIFSGVSLSVANPHSMKSIKAASFVKTIYPVQEVTRPKFLHTPKVLNNLPVGNSADLFEPHVQVGISRLHEKGYRCKGINIAVIDTGCDCEHPALGKGFGPGFKIAKGYDFVGDDYNGTNPPIPDDNPCAPCAMHGTHIMGVLAANENSMGFRGVCPEATMSSYRIFGCKENTNDELVASALLRAFKDGADVFSLSVGAPGGWSGGSIAAVIAGRIAKRRAVIVSAGNLGEEGLFFATSPSTGTGTISVGSVQSTALVSYPFTTSVTGSRAFNYFATFTMDPGTFPVYPISSTKNGLDDACKPLPDNSPNLSQHIVLVRRSETHACTFETQLS…	Membrane	0.44434	0	Tribe_0042	Tribe42	Pst	PST21_14779	72.38	0	subtilisin-like protease	0.52	gi|403170765|ref|XP_003330065.2|hypothetical protein PGTG_10975 [Puccinia graminis f. sp. tritici CRL 75-36-700-3] >gi|375168880|gb|EFP85646.2| hypothetical protein PGTG_10975 [Puccinia graminis f. sp. tritici CRL 75-36-700-3]	0.83	EC:3.4.21	P:biological_process; F:peptidase activity; C:cellular_component; C:cell wall	5.19	8.3	8.52	12.91	6.76	6.62	6.745	10.715	6.76	6.62	1.58858	0.997781	1.01888	1.02115	-	-	103625	1.2	16.6	46.3	29.1
CSEP0230	PTTG_05451T0	PTTG_05451	MLTKPLGSCALLAAGWSFLSLSLLDGVTSSDIQPHGHKFIVKIDPTKTDSLDDFCHYLNSINVTHSVAHDLTGISPENFYGASLYLDNPGDASTLANLNAVESVTPVTPMKVITPVSQQILKKPPTGGQSPDGFTPHIQTRITDLHSRGVYGQGIKVAFLDSGIDCGHPALGGGFGPGHKIGFGYDLVGDDFDSSNKPVPDSDPCTPCGVHGTHVAGIVGANDLGYGFQGVAPNATLGMYRIMGCDKLGSTSNDIVMSALLMAIRDGADVISASIGGFGGWSKGDALSDLINSLVEKGTALILAAGNEGEEGLFYAETPAAATNSIAIGSVESKKLIVFQMKTSSGKNIPYHSSGVFNGTDLPIYATSATANPPNDACQPLPPSTPSLSDRVVVIRRGG…	973	0.76	30	SDIQPHGHKFIVKIDPTKTDSLDDFCHYLNSINVTHSVAHDLTGISPENFYGASLYLDNPGDASTLANLNAVESVTPVTPMKVITPVSQQILKKPPTGGQSPDGFTPHIQTRITDLHSRGVYGQGIKVAFLDSGIDCGHPALGGGFGPGHKIGFGYDLVGDDFDSSNKPVPDSDPCTPCGVHGTHVAGIVGANDLGYGFQGVAPNATLGMYRIMGCDKLGSTSNDIVMSALLMAIRDGADVISASIGGFGGWSKGDALSDLINSLVEKGTALILAAGNEGEEGLFYAETPAAATNSIAIGSVESKKLIVFQMKTSSGKNIPYHSSGVFNGTDLPIYATSATANPPNDACQPLPPSTPSLSDRVVVIRRGGCNYADKVDNAVAKGASRILFYMNSTEKAN…	Membrane	0.45316	0	Tribe_0042	Tribe42	Pgt	PGTG_120760	80.39	0	subtilisin-like protease	0.52	gi|403171289|ref|XP_003330539.2|hypothetical protein PGTG_12076 [Puccinia graminis f. sp. tritici CRL 75-36-700-3] >gi|375169114|gb|EFP86120.2| hypothetical protein PGTG_12076 [Puccinia graminis f. sp. tritici CRL 75-36-700-3]	0.88	EC:3.4.21	C:cellular_component; C:cell wall; F:peptidase activity; P:biological_process	0.81	7.24	70.01	12.76	1.44	0.83	4.025	41.385	1.44	0.83	10.282	2.79514	4.8494	1.73494	-	-	102237	1	23.5	49.3	27.1
CSEP0231	PTTG_04062T1	PTTG_04062	MLPNTLRFTTLLGYSLLVSTLATIEQDFSSLPQCSVQCLTTSLGSSGSPCAPTDFACLCKNKKFLAASDSCNKSSCSGKDAKAAKTWGEKACQGVGVKIAA	101	0.64	23	TIEQDFSSLPQCSVQCLTTSLGSSGSPCAPTDFACLCKNKKFLAASDSCNKSSCSGKDAKAAKTWGEKACQGVGVKIAA	Plastid	0.44096	0	Tribe_0043	Tribe43	Pgt	PGTG_012070	57.43	2e-28	secreted protein	0.61	gi|331215229|ref|XP_003320295.1|hypothetical protein PGTG_01207 [Puccinia graminis f. sp. tritici CRL 75-36-700-3] >gi|309299285|gb|EFP75876.1| hypothetical protein PGTG_01207 [Puccinia graminis f. sp. tritici CRL 75-36-700-3]	0.69	-	-	0.13	14.6	7.12	3.37	2.78	3.65	7.365	5.245	2.78	3.65	0.712152	2.64928	2.01781	0.761644	-	-	10463	7.9	22.8	45.5	31.7
CSEP0232	PTTG_29032T0	PTTG_29032	MMTIASLFKASFLLGITLLATGPVANAQSAAQVFEKLPACAKLCIVTAYSAMNNACAQTDAACFCKNTAFVTTSGTCYANSCTGDDLATARAWGLNSCAQAGVTLHPANSTAPASTGASATPSTSSSSSTSSTPAEGAKSSASSVASSSGLIACSLLAIVSTL	163	0.81	28	QSAAQVFEKLPACAKLCIVTAYSAMNNACAQTDAACFCKNTAFVTTSGTCYANSCTGDDLATARAWGLNSCAQAGVTLHPANSTAPASTGASATPSTSSSSSTSSTPAEGAKSSASSVASSSGLIACSLLAIVSTL	Plastid	0.32579	0	Tribe_0043	Tribe43	Pgt	PGTG_012090	70.76	2e-59	-	-	-	-	-	-	7695.4	9192.1	73.28	8.1	53.32	1560.36	8443.75	40.69	53.32	1560.36	0.00481895	158.36	5.41141	0.0341716	-	-	15977	5.5	13.5	59.5	27
CSEP0233	PTTG_04059T0	PTTG_04059	MLSYSNTLRFTTLLVCSLLVFTPATIGQDFKGLPPCAGNCLATALASSGKTCTPTDFACLCKNQDFISTSDSCYSTSCTVNDLKDAKAWGVKTCAAAGVQLAANGVNAAANGITNAANSATNALTGNSTAAAGHSTPGNPNNSTGPGTATGNTAPVNTNNPPAARPNSAVALSAEMVKFFAIGSAIFSSLLMI	193	0.81	28	QDFKGLPPCAGNCLATALASSGKTCTPTDFACLCKNQDFISTSDSCYSTSCTVNDLKDAKAWGVKTCAAAGVQLAANGVNAAANGITNAANSATNALTGNSTAAAGHSTPGNPNNSTGPGTATGNTAPVNTNNPPAARPNSAVALSAEMVKFFAIGSAIFSSLLMI	Plastid	0.31994	0	Tribe_0043	Tribe43	Pgt	PGTG_012070	66.14	6e-64	hypothetical protein PGTG_01207	0.78	gi|331215229|ref|XP_003320295.1|hypothetical protein PGTG_01207 [Puccinia graminis f. sp. tritici CRL 75-36-700-3] >gi|309299285|gb|EFP75876.1| hypothetical protein PGTG_01207 [Puccinia graminis f. sp. tritici CRL 75-36-700-3]	0.81	-	-	759.43	1206.92	582.62	45.58	198.72	460.8	983.175	314.1	198.72	460.8	0.319475	4.94754	2.13363	0.43125	-	-	19287	4.7	19.7	53.4	26.9
CSEP0234	PTTG_27226T0	PTTG_27226	MQCIFSVACLLALLQTVASTPVLAPRADVAAQAGKGQSDSKCYGMLAAGFCGGYDMGLGLGLDSFGLFGMSPLANYGLLSPYGSWGMGYPYLGGGLFKKDASDAQHHTQDHSA	113	0.92	20	TPVLAPRADVAAQAGKGQSDSKCYGMLAAGFCGGYDMGLGLGLDSFGLFGMSPLANYGLLSPYGSWGMGYPYLGGGLFKKDASDAQHHTQDHSA	Plastid	0.58411	0	Tribe_0044	Tribe44	Pgt	PGTG_072600	40.3	9e-16	-	-	-	-	-	-	0	0	0	0	0	0	0	0	0	0	-	-	-	-	-	-	11632	3.5	16.8	52.2	31
CSEP0235	PTTG_27222T0	PTTG_27222	MQCIFSVACLLALLQTVASAPVLAPRADVAAQAGKGQSDSKCYGTLAGFCGGYDMGLGLGLGLDSLGLFGMSPLANYGLLSPYGSWGMGFPYLGGGLFKKDASDAQHHTHDHSA	114	0.93	20	APVLAPRADVAAQAGKGQSDSKCYGTLAGFCGGYDMGLGLGLGLDSLGLFGMSPLANYGLLSPYGSWGMGFPYLGGGLFKKDASDAQHHTHDHSA	Cytoplasm	0.46427	0	Tribe_0044	Tribe44	Pgt	PGTG_072600	39.85	5e-15	-	-	-	-	-	-	0	0	0	0	0	0	0	0	0	0	-	-	-	-	-	-	11630	3.5	15.8	52.6	31.6
CSEP0236	PTTG_27220T0	PTTG_27220	MQCIFSVACLLALLQTVASTPVLSPRADVAAQAGKGQSDSKCYGMLAAGFCGGYDMGLGLGLGLDSFGLFGMSPLLTYGLLSPYGSWGMGYPYLGGGLFKKDASDAQHHTHDHSA	115	0.92	20	TPVLSPRADVAAQAGKGQSDSKCYGMLAAGFCGGYDMGLGLGLGLDSFGLFGMSPLLTYGLLSPYGSWGMGYPYLGGGLFKKDASDAQHHTHDHSA	Plastid	0.39072	0	Tribe_0044	Tribe44	Pgt	PGTG_072600	36.84	2e-14	-	-	-	-	-	-	0.13	0	10.26	0	0.44	0	0.065	5.13	0.44	0	78.9231	0.147727	-	-	-	-	11856	3.5	14.8	53	32.2
CSEP0237	PTTG_30414T0	PTTG_30414	MQCIFSVACLLALLQTVASTPVLSPRADVAAQAGKGQSDSKCYGTLAGFCGGYDMGLGLGLGLDNLGLFGMSALANYGLLSPYGSWGMGYPYLGGGLFKKDASDAQHNAHDHSA	114	0.92	20	TPVLSPRADVAAQAGKGQSDSKCYGTLAGFCGGYDMGLGLGLGLDNLGLFGMSALANYGLLSPYGSWGMGYPYLGGGLFKKDASDAQHNAHDHSA	Mitochondria	0.39279	0	Tribe_0044	Tribe44	Pgt	PGTG_072600	38.52	3e-14	-	-	-	-	-	-	0	0	0	0	0	0	0	0	0	0	-	-	-	-	-	-	11640	3.5	17.5	51.8	30.7
CSEP0238	PTTG_27227T0	PTTG_27227	MQCIFPVACLLALLQTVASTPVLSPRADVAAQAGKGQSDSKCYGMLAAGFCGGYDMGLGLGLGLDSLGLFGMSPLANYGLLGPYGSWGMGFPYLGGGLFKKDASDAQQNAHDHSA	115	0.9	20	TPVLSPRADVAAQAGKGQSDSKCYGMLAAGFCGGYDMGLGLGLGLDSLGLFGMSPLANYGLLGPYGSWGMGFPYLGGGLFKKDASDAQQNAHDHSA	Plastid	0.52698	0	Tribe_0044	Tribe44	Pgt	PGTG_072600	38.06	1e-13	-	-	-	-	-	-	0	0	0	0	1.33	0.26	0	0	1.33	0.26	-	0	0	5.11538	-	-	11695	3.5	17.4	50.4	32.2
CSEP0239	PTTG_00292T0	PTTG_00292	MQYIFSVGCLLALLQSVVSTPVLAPRADVIAQAGKGQSDSKCYGMLTGFCGGYDMGLGLGLGLDSFGLFGMSPLLNYGMLNPYSSWGMGYPYLGGGLFKKDASDNAQDHSS	111	0.86	20	TPVLAPRADVIAQAGKGQSDSKCYGMLTGFCGGYDMGLGLGLGLDSFGLFGMSPLLNYGMLNPYSSWGMGYPYLGGGLFKKDASDNAQDHSS	Plastid	0.69996	0	Tribe_0044	Tribe44	Pgt	PGTG_072600	38.64	1e-13	-	-	-	-	-	-	0	0	0	0	0	0	0	0	0	0	-	-	-	-	-	-	11607	2.7	18	47.8	34.2
CSEP0240	PTTG_27225T0	PTTG_27225	MQCIFSFACLLALLQTVASTPVVSPRADVAAQAGKGQSDSKCYGMLAAGFCGGYDMGLGLGLGLDSLGLFGMSPLANYGLLSPYGSWGMGYPYLGSGLFKKDASDAQHNAHDHSA	115	0.92	20	TPVVSPRADVAAQAGKGQSDSKCYGMLAAGFCGGYDMGLGLGLGLDSLGLFGMSPLANYGLLSPYGSWGMGYPYLGSGLFKKDASDAQHNAHDHSA	Membrane	0.31238	1.2475e-130	Tribe_0044	Tribe44	Pgt	PGTG_072680	37.5	2e-13	-	-	-	-	-	-	0	0	0	0	0	0	0	0	0	0	-	-	-	-	-	-	11804	3.5	16.5	52.2	31.3
CSEP0241	PTTG_27221T0	PTTG_27221	MQYIFSVACLLALLQTVASTPVLSPRADVAAQASKGQSDSKCYGMLAAGFCGGYDMGLGLGLGLDNLGLFGMSALANYGLLSPYGSWGMGYPYLGGGLFKKDASDAQHNAHDHSA	115	0.89	20	TPVLSPRADVAAQASKGQSDSKCYGMLAAGFCGGYDMGLGLGLGLDNLGLFGMSALANYGLLSPYGSWGMGYPYLGGGLFKKDASDAQHNAHDHSA	Plastid	0.35736	0	Tribe_0044	Tribe44	Pgt	PGTG_072600	37.5	7e-13	-	-	-	-	-	-	0	0	0	0	0	0	0	0	0	0	-	-	-	-	-	-	11831	2.6	17.4	52.2	30.4
CSEP0242	PTTG_27216T0	PTTG_27216	MQFIFSFACLLALLQTVASSPVLAPRADVAAQAGKGLSDSKCYGMLAGFCGGYEMGLGLGLDSLGLFGMSPLLTYGLLSPYGSWGMGYPYLGGGLFKKDASDAQHHTHDHSA	112	0.93	20	SPVLAPRADVAAQAGKGLSDSKCYGMLAGFCGGYEMGLGLGLDSLGLFGMSPLLTYGLLSPYGSWGMGYPYLGGGLFKKDASDAQHHTHDHSA	Plastid	0.55518	0	Tribe_0044	-	-	-	-	-	-	-	-	-	-	-	0.18	0.22	0	0	1.22	1.08	0.2	0	1.22	1.08	0	0.163934	0.185185	1.12963	-	-	11642	2.7	14.3	52.7	33
CSEP0243	PTTG_10298T0	PTTG_10298	MHCFFLAAIFVAFVQSALAIPSQLAPRAEVQTTQNKGQSKSECFGMYSIGCGMSPLYNPLWNYGLGYGTSIFGGGWLNGAYGGGYPGLLMGDGLGGGLGVGVGLGGGLFKKDVPDSTHAPNNSWLLSEIEGKVVPTWLQEDKIKQKCVKYLNSIFLTFLIQTKVNNPQIKKSTL	174	0.94	20	IPSQLAPRAEVQTTQNKGQSKSECFGMYSIGCGMSPLYNPLWNYGLGYGTSIFGGGWLNGAYGGGYPGLLMGDGLGGGLGVGVGLGGGLFKKDVPDSTHAPNNSWLLSEIEGKVVPTWLQEDKIKQKCVKYLNSIFLTFLIQTKVNNPQIKKSTL	Membrane	0.31868	4.9871e-150	Tribe_0044	Tribe44	Pgt	PGTG_072650	39.85	3e-12	-	-	-	-	-	-	0	0	0	0	0	0	0	0	0	0	-	-	-	-	-	-	18581	2.3	23	42.5	34.5
CSEP0244	PTTG_28601T0	PTTG_28601	MVSVKLAQLISITVFASTCMNIQAGTLTTRTIEIPKTSDTSTVALDPSSGKPVGLSENLITGESKALRVEGSPGSSNGSMTKGKNNGANQKKTRSLASNKRSSRTSLSRRDQQSTSVTPPKTKELVSGTQDTGRRHGAKKSAMGKRSISSVNSPEAPAVARPALVPEVPLRRRLESSSETENEAKPKKTRPMTPTRPKMMKRKENEATSTKLTEGQETKEVPKKGGLRSFLKNVVSGGDGVVTGANDKGKGTTSQKPDGDTGKLSPPPPPKVHNDD	276	0.48	25	GTLTTRTIEIPKTSDTSTVALDPSSGKPVGLSENLITGESKALRVEGSPGSSNGSMTKGKNNGANQKKTRSLASNKRSSRTSLSRRDQQSTSVTPPKTKELVSGTQDTGRRHGAKKSAMGKRSISSVNSPEAPAVARPALVPEVPLRRRLESSSETENEAKPKKTRPMTPTRPKMMKRKENEATSTKLTEGQETKEVPKKGGLRSFLKNVVSGGDGVVTGANDKGKGTTSQKPDGDTGKLSPPPPPKVHNDD	Nucleus	0.64885	0	Tribe_0045	Tribe45	Pgt	PGTG_078950	60.42	2e-10	-	-	-	-	-	-	0	0	0	0	0	0	0	0	0	0	-	-	-	-	-	-	29181	0.4	34.4	46.7	18.8
CSEP0245	PTTG_06997T0	PTTG_06997	MVSVKLAQLISIAVFASTCMNIQAGTLTTRTVGSMPKPNDVPTVPLDISSGKAGDLGVKMIAGELKALEGSPGSSNGSKVKSNSGNQKKPKPPVTRSRRSPTSSLSRRNRQSKDSPPRVKAIDSGGDGFKQPLHKRSGSSSETENEAIPKEITGKPTTGVMAKTGDIAASNGAATGNSKPPTIRRRRESSIGNVVWKRQHPAGGPHLNEVEKKLPTEHKPNKRNTEPTPGPPKREDGKKGGVRSLLKTMANGGDGGTSGGNDKALKPSTSMKGQPAGEPGHKETVTPPKGDAGK	294	0.54	25	GTLTTRTVGSMPKPNDVPTVPLDISSGKAGDLGVKMIAGELKALEGSPGSSNGSKVKSNSGNQKKPKPPVTRSRRSPTSSLSRRNRQSKDSPPRVKAIDSGGDGFKQPLHKRSGSSSETENEAIPKEITGKPTTGVMAKTGDIAASNGAATGNSKPPTIRRRRESSIGNVVWKRQHPAGGPHLNEVEKKLPTEHKPNKRNTEPTPGPPKREDGKKGGVRSLLKTMANGGDGGTSGGNDKALKPSTSMKGQPAGEPGHKETVTPPKGDAGK	Nucleus	0.7774	0	Tribe_0045	Tribe45	Pgt	PGTG_078460	55.93	5e-12	-	-	-	-	-	-	0.06	0	0	4.91	15.27	6.37	0.03	2.455	15.27	6.37	81.8333	0.00196464	0.00470958	2.39717	-	-	30543	0.3	33	49.3	17.7
CSEP0246	PTTG_03000T0	PTTG_03000	MVSVKLAQLISIAVFASTCINIHAETITTGTIGMNKPNEGSLGSLKKPKPPVTLGRRSSRISLLRRNKPSTSDSPPRIKALDSAIDGFKLPLRKQSGSSSEAESEAIPKKITGKPITRVLANTGDIISSNGAVTGNSKPPTIRKQRESSIDNVVWERQHPASGPHPNEVDKKPSTEHQQTKRKDNQPTEPITGPTKKGRGKEGRREVVPEEHGQQRGRGYQWRKQQGAERSTYSRCA	237	0.56	25	ETITTGTIGMNKPNEGSLGSLKKPKPPVTLGRRSSRISLLRRNKPSTSDSPPRIKALDSAIDGFKLPLRKQSGSSSEAESEAIPKKITGKPITRVLANTGDIISSNGAVTGNSKPPTIRKQRESSIDNVVWERQHPASGPHPNEVDKKPSTEHQQTKRKDNQPTEPITGPTKKGRGKEGRREVVPEEHGQQRGRGYQWRKQQGAERSTYSRCA	Nucleus	0.77518	0	Tribe_0045	-	-	-	-	-	-	-	-	-	-	-	0	0	0	0	0	0	0	0	0	0	-	-	-	-	-	-	25851	0.8	36.3	43.9	19.8
CSEP0247	PTTG_25460T0	PTTG_25460	MRLDYSFRVYAMLSLDCLALPILASLPLAEKTVGKRKAHRIPPKMEVSEDWPSVHGSKLAFGPEARQVESASVSAPIQNGYGFKRVKHEGILPEKSLTRICTSKPPSNSIKLEKPSIQAASSDFQSSRQKLYRDPASKGKQAGFERIKQEGEEVGILLDERKYRPVLSEARIPGDSSAKPKKLESVEQQTISISEHPTKSPAFVKDEKIGLFTVEDWDFVRENPETSHHQKVPQEFLPENLFGILKNSLSPPQGSGAFHIPENKEFIFFAKYRRATRSNIKFPQETKHETRKCALFSTVYDHSIKRIDFDSYPLYSEGIITKLTAELNKRAKDSIHTISRLRIDGVIKTVAETTKVATFLIILYLSLFREHKQNIVTRRVVEDILAVVSELWRSLSADN…	508	0.48	20	LPILASLPLAEKTVGKRKAHRIPPKMEVSEDWPSVHGSKLAFGPEARQVESASVSAPIQNGYGFKRVKHEGILPEKSLTRICTSKPPSNSIKLEKPSIQAASSDFQSSRQKLYRDPASKGKQAGFERIKQEGEEVGILLDERKYRPVLSEARIPGDSSAKPKKLESVEQQTISISEHPTKSPAFVKDEKIGLFTVEDWDFVRENPETSHHQKVPQEFLPENLFGILKNSLSPPQGSGAFHIPENKEFIFFAKYRRATRSNIKFPQETKHETRKCALFSTVYDHSIKRIDFDSYPLYSEGIITKLTAELNKRAKDSIHTISRLRIDGVIKTVAETTKVATFLIILYLSLFREHKQNIVTRRVVEDILAVVSELWRSLSADNVEPGLTEEFEWASGLVGFL…	Plastid	0.5525	0	Tribe_0046	Tribe46	Pst	PST43_01081	28.03	7e-28	hypothetical protein PGTG_17116	0.47	gi|403177112|ref|XP_003335686.2|hypothetical protein PGTG_17116 [Puccinia graminis f. sp. tritici CRL 75-36-700-3] >gi|375172736|gb|EFP91267.2| hypothetical protein PGTG_17116 [Puccinia graminis f. sp. tritici CRL 75-36-700-3]	0.57	-	F:DNA binding	0	0	0.5	1.54	0.99	1.17	0	1.02	0.99	1.17	-	0	0	0.846154	-	-	57712	1.2	33.5	36.8	29.7
CSEP0248	PTTG_27452T0	PTTG_27452	MKVYFIQQLYCMLLLTHHAFVLATLDPGGERIPRVLLDLNEFPPDEPPSTPRFCLFQPNPPSDASQEDSASQSDQVGLHWLASTSDTVPVNDRPTRSHKRKNVDATKEHEQTMAPIELDKRLKAWLKYPKDWPAENAIKPKGITATAAKSRQQEKQTIESFQSTPNDRSKHIRPSRLEENERKRVLFNVKDWGFVRKDSNIQSDEDSQSARNHAENFFQAKRETKKKTESGLFNKELHQTSNEYEDHHNASQESHIASFFQVMRKLKRATELELFNVELHETSDEYFWIPKEYASKFMSLFRGISRTEIPYPDMRILSENARNSQKLKIILKLSDEKLSLEGYTVFSNDIVEYMVPRLKNNLQLKTSKESPRLDNPILKRIEMIVKLTKCATFLHIVTL…	529	0.67	16	THHAFVLATLDPGGERIPRVLLDLNEFPPDEPPSTPRFCLFQPNPPSDASQEDSASQSDQVGLHWLASTSDTVPVNDRPTRSHKRKNVDATKEHEQTMAPIELDKRLKAWLKYPKDWPAENAIKPKGITATAAKSRQQEKQTIESFQSTPNDRSKHIRPSRLEENERKRVLFNVKDWGFVRKDSNIQSDEDSQSARNHAENFFQAKRETKKKTESGLFNKELHQTSNEYEDHHNASQESHIASFFQVMRKLKRATELELFNVELHETSDEYFWIPKEYASKFMSLFRGISRTEIPYPDMRILSENARNSQKLKIILKLSDEKLSLEGYTVFSNDIVEYMVPRLKNNLQLKTSKESPRLDNPILKRIEMIVKLTKCATFLHIVTLSLFNQHKSGQLTKGY…	Nucleus	0.61603	0	Tribe_0046	Tribe46	Pst	PST43_01081	27.15	2e-25	hypothetical protein PGTG_15484	0.48	gi|403174802|ref|XP_003333716.2|hypothetical protein PGTG_15484 [Puccinia graminis f. sp. tritici CRL 75-36-700-3] >gi|375171326|gb|EFP89305.2| hypothetical protein PGTG_15484 [Puccinia graminis f. sp. tritici CRL 75-36-700-3]	0.5	-	-	0.06	0	0	0	0.54	0.97	0.03	0	0.54	0.97	0	0.0555556	0.0309278	0.556701	-	-	61452	0.8	37.8	33.1	29.1
CSEP0249	PTTG_28678T0	PTTG_28678	MHHFKLWVLLLIQSHAVYSTFRCSDLSKENKTKDHGVCVRKVVDNDWLNTEVNDFDLTVGFLRLDANAKGGDLFTCDGLKIAEERITTRYCCDLVKDIHIRPITQGDLNLHCYTRDAKKARPR	123	0.78	20	TFRCSDLSKENKTKDHGVCVRKVVDNDWLNTEVNDFDLTVGFLRLDANAKGGDLFTCDGLKIAEERITTRYCCDLVKDIHIRPITQGDLNLHCYTRDAKKARPR	Cytoplasm	0.7743	0	Tribe_0047	Tribe47	Pgt	PGTG_095700	45.38	2e-22	hypothetical protein PGTG_09570	0.57	gi|403168690|ref|XP_003328276.2|hypothetical protein PGTG_09570 [Puccinia graminis f. sp. tritici CRL 75-36-700-3] >gi|375167620|gb|EFP83857.2| hypothetical protein PGTG_09570 [Puccinia graminis f. sp. tritici CRL 75-36-700-3]	0.57	-	-	0.72	0.23	8.42	8.19	29.21	24.12	0.475	8.305	29.21	24.12	17.4842	0.0162616	0.0196932	1.21103	-	-	14190	4.9	35.8	29.3	35
CSEP0250	PTTG_28615T0	PTTG_28615	MHLAKLWILLVVHSPAAYSRFRCNDGSEPDSVQGVCVKPIDLLTDPHKVPEYLKPRLINKNYIVMDATWLFDDRYTCKDLKVADVAPPERYCCIREPEEISKYTRSKTHQEMADLHCYTRDGKKKSR	127	0.69	20	RFRCNDGSEPDSVQGVCVKPIDLLTDPHKVPEYLKPRLINKNYIVMDATWLFDDRYTCKDLKVADVAPPERYCCIREPEEISKYTRSKTHQEMADLHCYTRDGKKKSR	Cytoplasm	0.67284	0	Tribe_0047	Tribe47	Pgt	PGTG_095700	39.2	2e-16	hypothetical protein PGTG_09570	0.55	gi|403168690|ref|XP_003328276.2|hypothetical protein PGTG_09570 [Puccinia graminis f. sp. tritici CRL 75-36-700-3] >gi|375167620|gb|EFP83857.2| hypothetical protein PGTG_09570 [Puccinia graminis f. sp. tritici CRL 75-36-700-3]	0.56	-	-	0	0	0	0	0	0	0	0	0	0	-	-	-	-	-	-	14795	4.7	34.7	34.7	30.7
CSEP0251	PTTG_28714T0	PTTG_28714	MLFSSYLSILLVVLLIQIETAYTKFACQDKSSNKNKAATVAFCMRITLDSDTRSLKWPTGKKKSKWITNIAKPEEEAYTCRDWDIFYHPATRGVCCPPKKEKMTYEALWPANPKDIATHCYYPDVRNMLQRKAAQAGF	138	0.79	16	IETAYTKFACQDKSSNKNKAATVAFCMRITLDSDTRSLKWPTGKKKSKWITNIAKPEEEAYTCRDWDIFYHPATRGVCCPPKKEKMTYEALWPANPKDIATHCYYPDVRNMLQRKAAQAGF	Cytoplasm	0.52878	0	Tribe_0047	Tribe47	Pst	PST21_18749	31.01	5e-14	-	-	-	-	-	-	0.28	0.74	1.16	0	52.19	49.44	0.51	0.58	52.19	49.44	1.13725	0.00977199	0.0103155	1.05562	-	-	15848	4.3	31.2	38.4	30.4
CSEP0252	PTTG_03549T0	PTTG_03549	MLFSLSFITLGFSINACFSKLTPPPAHPATSNIRSLFSVPSGTQLTYPPTDKAGPTPRKEWIAAYQRVKKAGLIPSVPQTTEVDGAAVYPASYHGTICNPGYNMCNASVDVISAPPGVAGISFDDGPQPPSLPLLDYLKSQSQKATHFLIGSRIINNRDTFNALDQADQHLAVHTYSHAMMTTLTDMQILGELGWTMQLIHDYSRHNVICAHWRPPYGDTDQRVQAIAKHVFGLKTILWLYDPRDWCLAESTPNASACSPGNGPQTFSDLKNALNVFVNSAKQKGLIILQHEQSTRAVAGFKYIFPLMKKLKWSTLSIPDALRLPWYQ	328	0.59	20	KLTPPPAHPATSNIRSLFSVPSGTQLTYPPTDKAGPTPRKEWIAAYQRVKKAGLIPSVPQTTEVDGAAVYPASYHGTICNPGYNMCNASVDVISAPPGVAGISFDDGPQPPSLPLLDYLKSQSQKATHFLIGSRIINNRDTFNALDQADQHLAVHTYSHAMMTTLTDMQILGELGWTMQLIHDYSRHNVICAHWRPPYGDTDQRVQAIAKHVFGLKTILWLYDPRDWCLAESTPNASACSPGNGPQTFSDLKNALNVFVNSAKQKGLIILQHEQSTRAVAGFKYIFPLMKKLKWSTLSIPDALRLPWYQ	Plastid	0.76682	0	Tribe_0048	Tribe48	Pst	PST21_12340	79.33	8e-155	carbohydrate esterase family 4 protein	0.55	gi|403171668|ref|XP_003889349.1|hypothetical protein PGTG_21990 [Puccinia graminis f. sp. tritici CRL 75-36-700-3] >gi|375169866|gb|EHS63987.1| hypothetical protein PGTG_21990 [Puccinia graminis f. sp. tritici CRL 75-36-700-3]	0.97	-	F:hydrolase activity, acting on carbon-nitrogen (but not peptide) bonds; P:carbohydrate metabolic process	780.03	1002.74	43.28	5.99	53.42	106.15	891.385	24.635	53.42	106.15	0.0276368	16.6864	8.39741	0.50325	-	-	36143	1.8	16.4	45.4	30.2
CSEP0253	PTTG_04155T0	PTTG_04155	MLLITISLAIISLNSVSACGHDLHLYRRQRSTTWQSAAQSLDPAVECAPYSYPPVQAIVKSYPAIWQIANLSQPGLDPQALQVYSQIQSKIPNIAVKGTPTGDFTATTPNYPRTDPDCWWSFGKCTTPKLAGLIPDISTCPQPNTFGFTLDDGPNCSHNAYYDLLRQTNQKASLFYVGSNVIDWPLEAQRGLADGHEICSHTWSHKYMTGLTNEQAFAELYFSKKIIKDVLGITVQCWRPPFGDTDDRIRFIAASLGLSTVLWDNDVNDFRFATLGQAVVNANYQNLLDGAAKGLFNAHGTIVLSHELNDGTMNTSAAYLPKIQQAFKHVVPVAVCQNVTQPYIETSYTYPTFAEWAKGTRVKNIPDPVPNPGGPLQIPSSPNQGSSSYPAGAANTGSV…	328	0.77	19	CGHDLHLYRRQRSTTWQSAAQSLDPAVECAPYSYPPVQAIVKSYPAIWQIANLSQPGLDPQALQVYSQIQSKIPNIAVKGTPTGDFTATTPNYPRTDPDCWWSFGKCTTPKLAGLIPDISTCPQPNTFGFTLDDGPNCSHNAYYDLLRQTNQKASLFYVGSNVIDWPLEAQRGLADGHEICSHTWSHKYMTGLTNEQAFAELYFSKKIIKDVLGITVQCWRPPFGDTDDRIRFIAASLGLSTVLWDNDVNDFRFATLGQAVVNANYQNLLDGAAKGLFNAHGTIVLSHELNDGTMNTSAAYLPKIQQAFKHVVPVAVCQNVTQPYIETSYTYPTFAEWAKGTRVKNIPDPVPNPGGPLQIPSSPNQGSSSYPAGAANTGSVAAARRSLAASVYGPPVEQ…	Membrane	0.5142	0	Tribe_0048	Tribe48	Pgt	PGTG_214680	89.12	0	carbohydrate esterase family 4 protein	0.64	gi|403168117|ref|XP_003889761.1|hypothetical protein PGTG_21468 [Puccinia graminis f. sp. tritici CRL 75-36-700-3] >gi|375167356|gb|EHS63392.1| hypothetical protein PGTG_21468 [Puccinia graminis f. sp. tritici CRL 75-36-700-3]	0.93	-	P:carbohydrate metabolic process; F:hydrolase activity, acting on carbon-nitrogen (but not peptide) bonds	82.15	110.15	72.98	44.1	205.76	94.09	96.15	58.54	205.76	94.09	0.60884	0.467292	1.02189	2.18684	-	-	46964	2.1	25	45.8	29.2
CSEP0254	PTTG_06918T0	PTTG_06918	MGTSLLRTLVVICLTTLPFLSEAQNSGSGASGGDLSIGPIPSTKTYPAGTQSPIPGAPPLPAVSIDSNQYPPLDKIPPTDSEVVKAWLSKIDLSKAPTSKPTGLNGCSNTTFNADAIAKAGPEGNCWWSCAGCTRSTDITTCPSKGTLGASFDDGPSEFTPTVLQYLAENKLKATFFIVGSRAISLPDVLRAEYMAGHQLCLHTWSHPSLTSLTNEQIVAEFAWSLKAFKDILGMVPNCARPPYSDIDDRVRYIMNAMGLKTILWTRTSTTNFDTNDWKVVDGINPASTSIQAFQGFLTAATTLQTGFIVLTHDLFSQTVALSTKHFLPTALKTPGMKVQSISDCLGQSPGASYFETAGTAGGAASGGTAAGGTAAGGTAPGGTAPAGNSTSGQNGTGK…	328	0.8	16	TLPFLSEAQNSGSGASGGDLSIGPIPSTKTYPAGTQSPIPGAPPLPAVSIDSNQYPPLDKIPPTDSEVVKAWLSKIDLSKAPTSKPTGLNGCSNTTFNADAIAKAGPEGNCWWSCAGCTRSTDITTCPSKGTLGASFDDGPSEFTPTVLQYLAENKLKATFFIVGSRAISLPDVLRAEYMAGHQLCLHTWSHPSLTSLTNEQIVAEFAWSLKAFKDILGMVPNCARPPYSDIDDRVRYIMNAMGLKTILWTRTSTTNFDTNDWKVVDGINPASTSIQAFQGFLTAATTLQTGFIVLTHDLFSQTVALSTKHFLPTALKTPGMKVQSISDCLGQSPGASYFETAGTAGGAASGGTAAGGTAAGGTAPGGTAPAGNSTSGQNGTGKSGSTSPATNQPGSPA…	Membrane	0.52247	0	Tribe_0048	Tribe48	Pgt	PGTG_096350	76.43	0	carbohydrate esterase family 4 protein	0.63	gi|403168742|ref|XP_003328341.2|hypothetical protein PGTG_09635 [Puccinia graminis f. sp. tritici CRL 75-36-700-3] >gi|375167641|gb|EFP83922.2| hypothetical protein PGTG_09635 [Puccinia graminis f. sp. tritici CRL 75-36-700-3]	0.83	-	P:carbohydrate metabolic process; F:hydrolase activity, acting on carbon-nitrogen (but not peptide) bonds	0.09	0	9.65	1.42	13.46	17.89	0.045	5.535	13.46	17.89	123	0.00334324	0.00251537	0.752376	1	2	45767	2	20.4	52.3	27.4
CSEP0255	PTTG_30323T0	PTTG_30323	MIGTVFGHHRRLAVILTMCSLGWMLTIELGGGQEAGSAGSRLSASLRRQYPGTPTTATSAGLDWLGRGGRRASMRFRAETYPGPATIGPRPKREWIRRLQFVHRHAPPALQTALALPPAGLMKDGYVVYPSQVSAGGGPAGACSWENSGCLRTPEHGFNESFDIVHPDPNTWVVNFDDGPLPPSETLYKILDELELKATHFWIGGNVLKYRELALKAARRGDHLAVHTWSHSHLTSLTNHQILGELGWTMQIIADLTGKVPRFFRPPYGNIDNRVRAIAKHVFGLETVIWNWDSVDWGLNQTYATGDQVDRPEGAALGRTVAQVAEDIARFAGQPAAAGLILEHELSLEAVEAFRLSFGAVRARHFGAVGPLPVCLEGGQAAWYQQ	386	0.59	33	QEAGSAGSRLSASLRRQYPGTPTTATSAGLDWLGRGGRRASMRFRAETYPGPATIGPRPKREWIRRLQFVHRHAPPALQTALALPPAGLMKDGYVVYPSQVSAGGGPAGACSWENSGCLRTPEHGFNESFDIVHPDPNTWVVNFDDGPLPPSETLYKILDELELKATHFWIGGNVLKYRELALKAARRGDHLAVHTWSHSHLTSLTNHQILGELGWTMQIIADLTGKVPRFFRPPYGNIDNRVRAIAKHVFGLETVIWNWDSVDWGLNQTYATGDQVDRPEGAALGRTVAQVAEDIARFAGQPAAAGLILEHELSLEAVEAFRLSFGAVRARHFGAVGPLPVCLEGGQAAWYQQ	Peroxisome	0.65799	6.8688e-11	Tribe_0048	Tribe48	Pgt	PGTG_078640	38.81	6e-48	carbohydrate esterase family 4 protein	0.57	gi|599374265|ref|XP_007407532.1|family 4 carbohydrate esterase [Melampsora larici-populina 98AG31] >gi|328860065|gb|EGG09172.1| family 4 carbohydrate esterase [Melampsora larici-populina 98AG31]	0.63	-	F:hydrolase activity, acting on carbon-nitrogen (but not peptide) bonds; P:carbohydrate metabolic process	2.96	0	4.69	13.31	7.74	9.3	1.48	9	7.74	9.3	6.08108	0.191214	0.15914	0.832258	-	-	42139	1	16.9	45.6	29.5
CSEP0256	PTTG_30323T1	PTTG_30323	MIGTVFGHHRRLAVILTMCSLGWMLTIELGGGQEAGSAGSRLSASLRRQYPGTPTTATSAGLDWLGRGGRRASMRFRAETYPGPATIGPRPKREWIRRLQFVHRHAPPALQTALALPPAGLMKDGYVVYPSQVSAGGGPAGACSWENSGCLRTPEHGFNESFDIVHPDPNTPLPPSETLYKILDELELKATHFWIGGNVLKYRELALKAARRGDHLAVHTWSHSHLTSLTNHQILGELGWTMQIIADLTGKVPRFFRPPYGNIDNRVRAIAKHVFGLETVIWNWDSVDWGLNQTYATGDQVDRPEGAALGRTVAQVAEDIARFAGQPAAAGLILEHELSLEAVEAFRLSFGAVRARHFGAVGPLPVCLEGGQAAWYQQ	378	0.59	33	QEAGSAGSRLSASLRRQYPGTPTTATSAGLDWLGRGGRRASMRFRAETYPGPATIGPRPKREWIRRLQFVHRHAPPALQTALALPPAGLMKDGYVVYPSQVSAGGGPAGACSWENSGCLRTPEHGFNESFDIVHPDPNTPLPPSETLYKILDELELKATHFWIGGNVLKYRELALKAARRGDHLAVHTWSHSHLTSLTNHQILGELGWTMQIIADLTGKVPRFFRPPYGNIDNRVRAIAKHVFGLETVIWNWDSVDWGLNQTYATGDQVDRPEGAALGRTVAQVAEDIARFAGQPAAAGLILEHELSLEAVEAFRLSFGAVRARHFGAVGPLPVCLEGGQAAWYQQ	Peroxisome	0.6543	7.7573e-11	Tribe_0048	Tribe48	Pgt	PGTG_078640	37.32	1e-43	carbohydrate esterase family 4 protein	0.56	gi|599374265|ref|XP_007407532.1|family 4 carbohydrate esterase [Melampsora larici-populina 98AG31] >gi|328860065|gb|EGG09172.1| family 4 carbohydrate esterase [Melampsora larici-populina 98AG31]	0.61	-	F:hydrolase activity, acting on carbon-nitrogen (but not peptide) bonds; P:carbohydrate metabolic process	2.96	0	4.69	13.31	7.74	9.3	1.48	9	7.74	9.3	6.08108	0.191214	0.15914	0.832258	-	-	41207	1.1	16.6	46.3	29.1
CSEP0257	PTTG_00970T0	PTTG_00970	MFTYSQIRLNILAVAFLSLFTWAQSNAAASGALIVRQGKAGKGEYATIADAVDALKGLTGPKTIFVYPGTYSEQLRLKYAYGLTLQGYTTNPTSATSNQVNVKVAISAAQAGSNSKSATIWAQSAGIRILNLNIINSFGSGTDTQALALASTGSKQVFKYCTFSSFQDTVELEGLSYFEGCRIEGGVDFIFGPGSAWFTSSIVAVKAASKPVITAQRASPGGKTSIVIDKSQVISAGARAGSTYLGRPWSEYASVVFQFCTLSDIIIPAGWSSWNPPNDPRTAHVRFQEYKNVGPGASSKRQIGTQRSPQVEIAEVLGSDYATWAN	328	0.8	16	FLSLFTWAQSNAAASGALIVRQGKAGKGEYATIADAVDALKGLTGPKTIFVYPGTYSEQLRLKYAYGLTLQGYTTNPTSATSNQVNVKVAISAAQAGSNSKSATIWAQSAGIRILNLNIINSFGSGTDTQALALASTGSKQVFKYCTFSSFQDTVELEGLSYFEGCRIEGGVDFIFGPGSAWFTSSIVAVKAASKPVITAQRASPGGKTSIVIDKSQVISAGARAGSTYLGRPWSEYASVVFQFCTLSDIIIPAGWSSWNPPNDPRTAHVRFQEYKNVGPGASSKRQIGTQRSPQVEIAEVLGSDYATWAN	Plastid	0.48339	0	Tribe_0049	Tribe49	Pgt	PGTG_080120	80.43	8e-153	carbohydrate esterase family 8 protein	0.56	gi|403166311|ref|XP_003326182.2|hypothetical protein PGTG_08012 [Puccinia graminis f. sp. tritici CRL 75-36-700-3] >gi|375166159|gb|EFP81763.2| hypothetical protein PGTG_08012 [Puccinia graminis f. sp. tritici CRL 75-36-700-3]	0.88	EC:3.1.1.11	P:cell wall organization or biogenesis; C:cell wall; F:molecular_function	2.05	10.45	273.21	564.5	54.54	9.44	6.25	418.855	54.54	9.44	67.0168	0.114595	0.662076	5.77754	-	-	34617	0.9	23.6	48.8	27.6
CSEP0258	PTTG_05306T0	PTTG_05306	MTVIMLANKLFTAPQWYSLILFSFAIFAASHALPTHSLSPRANPSSTVPPTGALIVRQKKPLPGEHPTIPDAIRALRGTKGPQTIFIYPGSYNLGVYIRYGYPLTIQGYTAAPGTYAQNQVTVSVATGRAETGGDPQSSAIWVQQNDFKMSNINVVNSYGTGTNTQAVAVTAQGERHVYSMCSFSSYQDTLYIKSPSAYFIGCNIEGAVDFIFGGGTAWFEKANIVVKPPRSFATITAHKRAQESSTAKFVFNLSNVIGAPGAKPGSAFLGRPWSAYAAVTFQFCSLSNVVNPAGWAAWNPPQDTRTQSVQFYEFANKGPGSQGLRSFGKSQVQPAKIEQVLGLNYASWAL	328	0.58	33	LPTHSLSPRANPSSTVPPTGALIVRQKKPLPGEHPTIPDAIRALRGTKGPQTIFIYPGSYNLGVYIRYGYPLTIQGYTAAPGTYAQNQVTVSVATGRAETGGDPQSSAIWVQQNDFKMSNINVVNSYGTGTNTQAVAVTAQGERHVYSMCSFSSYQDTLYIKSPSAYFIGCNIEGAVDFIFGGGTAWFEKANIVVKPPRSFATITAHKRAQESSTAKFVFNLSNVIGAPGAKPGSAFLGRPWSAYAAVTFQFCSLSNVVNPAGWAAWNPPQDTRTQSVQFYEFANKGPGSQGLRSFGKSQVQPAKIEQVLGLNYASWAL	Plastid	0.49643	0	Tribe_0049	Tribe49	Pst	PST130_01337	79.33	3e-94	carbohydrate esterase family 8 protein	0.53	gi|403174132|ref|XP_003889153.1|hypothetical protein, variant [Puccinia graminis f. sp. tritici CRL 75-36-700-3] >gi|403174134|ref|XP_003333140.2| hypothetical protein PGTG_14687 [Puccinia graminis f. sp. tritici CRL 75-36-700-3] >gi|375170843|gb|EHS64223.1| hypothetical protein, variant [Puccinia graminis f. sp. tritici CRL 75-36-700-3] >gi|375170844|gb|EFP88721.2| hypothetical protein PGTG_1468…	0.92	EC:3.1.1.11	P:cell wall organization or biogenesis; C:cell wall; F:molecular_function	5.21	2.48	1.05	0	7.58	5	3.845	0.525	7.58	5	0.136541	0.507256	0.769	1.516	-	-	37777	0.9	22.5	49.9	27.6
CSEP0259	PTTG_00977T0	PTTG_00977	MFRALWLACLLITHCTLSIPSSHIHRARQNQVSRNQPPLITPPSVNDINGNGRGSRFFNVSNFPPPTIIVRQNTNHPREFRTIQAAVNSLKDRTGPQVIYVHEGLYREQVYVDYDPPLIIRAKKPNENGQNYVSIVFALGAKEAKSNEASATLNVLKDDFGLYFINVINEYGTGTDTQALALNAKGDRQGYYNCTFRSFQDTVRAYRGIQLYSACVIIGAVDFIFGRDVNAWFEQLTIPILKGSKEPITASGRHVDDISGFFVLNRANVFSAGALPGTAYLGRPWRAGAKVAFQHCNLSDVINPDGWMAWSPSDPRTEGVQFQEYGNFGPGAQGKRLYDTPLRSPHLPENILGPDYLDWIDYNYRPIIPIIPKNRLDNKKNSADSLSTTSTLAIKKPST…	328	0.85	19	IPSSHIHRARQNQVSRNQPPLITPPSVNDINGNGRGSRFFNVSNFPPPTIIVRQNTNHPREFRTIQAAVNSLKDRTGPQVIYVHEGLYREQVYVDYDPPLIIRAKKPNENGQNYVSIVFALGAKEAKSNEASATLNVLKDDFGLYFINVINEYGTGTDTQALALNAKGDRQGYYNCTFRSFQDTVRAYRGIQLYSACVIIGAVDFIFGRDVNAWFEQLTIPILKGSKEPITASGRHVDDISGFFVLNRANVFSAGALPGTAYLGRPWRAGAKVAFQHCNLSDVINPDGWMAWSPSDPRTEGVQFQEYGNFGPGAQGKRLYDTPLRSPHLPENILGPDYLDWIDYNYRPIIPIIPKNRLDNKKNSADSLSTTSTLAIKKPSTDPFPTTSPLVIKKDPQPP…	Membrane	0.63303	0	Tribe_0049	Tribe49	Pst	PST21_19905	70.3	8e-177	carbohydrate esterase family 8 protein	0.55	gi|403166286|ref|XP_003326159.2|hypothetical protein PGTG_07989 [Puccinia graminis f. sp. tritici CRL 75-36-700-3] >gi|375166148|gb|EFP81740.2| hypothetical protein PGTG_07989 [Puccinia graminis f. sp. tritici CRL 75-36-700-3]	0.85	EC:3.1.1.11	F:molecular_function; C:cell wall; P:cell wall organization or biogenesis	7.19	24.12	9.41	4.93	21.31	42.14	15.655	7.17	21.31	42.14	0.458001	0.734632	0.3715	0.505695	-	-	47777	1.2	30.8	40.6	28.7
CSEP0260	PTTG_00017T1	PTTG_00017	MTAIMLANKLFTVPQWYFLILFSFAIFAASHALPTHSLSPRANPSSTVPPTGALIVRQKNPLPGEHPTIPDAIRALRGTKGPQTIFVYPGSYNLGVYIRYGYPLTIQGYTAAPGTYAQNQVTVSVATGRAETGGDPQSSAIWVQQNDFKMSNINVVNSYGTGTNTQAVAVTAQGERHVYSMCSFSSYQDTLFHLWGWDRMV	328	0.75	33	LPTHSLSPRANPSSTVPPTGALIVRQKNPLPGEHPTIPDAIRALRGTKGPQTIFVYPGSYNLGVYIRYGYPLTIQGYTAAPGTYAQNQVTVSVATGRAETGGDPQSSAIWVQQNDFKMSNINVVNSYGTGTNTQAVAVTAQGERHVYSMCSFSSYQDTLFHLWGWDRMV	Plastid	0.6084	0	Tribe_0049	Tribe49	Pgt	PGTG_080120	49.32	2e-39	carbohydrate esterase family 8 protein	0.55	gi|403171347|ref|XP_003330585.2|hypothetical protein PGTG_12122 [Puccinia graminis f. sp. tritici CRL 75-36-700-3] >gi|375169139|gb|EFP86166.2| hypothetical protein PGTG_12122 [Puccinia graminis f. sp. tritici CRL 75-36-700-3]	0.73	EC:3.1.1.11	P:cell wall organization or biogenesis; F:molecular_function; C:cell wall	0	0.86	0	0	0	0	0.43	0	0	0	0	-	-	-	-	-	21943	0.5	20.9	50.3	28.9
CSEP0261	PTTG_03074T0	PTTG_03074	MASAIVIYILFSLLYTSQICVSSYIPSAALHQKRGQENSFSSTDPPPGSLVVRQNNAHHGEFNTITAAVNALKTLKGPQIIFITAGTYHEQVHIKYKYPLRIQGYSSDPTSLASNQVTVQVAVSAASRGGENAPSSAIWVQSPRFEMRNVNAINSFGTGTDTQAVALTAEGQKHVYKYCTFSSYQDTLLVKTLSSYFYGCRVEGAVDFIFGPGTAWFEMSEIVVKPPKHYATITAQRRSQGGNTMFVINKSKVLPSSQTTQPGSVYFGRPWSPYAAVVFQNSFLSNIVNPLGWIPWNEGSEPRNEHVTYQEYGNYGPGSSTQKRQMGTVRSEAVKISAVLGSDYAEWAN	328	0.69	23	SYIPSAALHQKRGQENSFSSTDPPPGSLVVRQNNAHHGEFNTITAAVNALKTLKGPQIIFITAGTYHEQVHIKYKYPLRIQGYSSDPTSLASNQVTVQVAVSAASRGGENAPSSAIWVQSPRFEMRNVNAINSFGTGTDTQAVALTAEGQKHVYKYCTFSSYQDTLLVKTLSSYFYGCRVEGAVDFIFGPGTAWFEMSEIVVKPPKHYATITAQRRSQGGNTMFVINKSKVLPSSQTTQPGSVYFGRPWSPYAAVVFQNSFLSNIVNPLGWIPWNEGSEPRNEHVTYQEYGNYGPGSSTQKRQMGTVRSEAVKISAVLGSDYAEWAN	Membrane	0.4154	0	Tribe_0049	Tribe49	Pgt	PGTG_080120	56.39	7e-96	carbohydrate esterase family 8 protein	0.54	gi|403171347|ref|XP_003330585.2|hypothetical protein PGTG_12122 [Puccinia graminis f. sp. tritici CRL 75-36-700-3] >gi|375169139|gb|EFP86166.2| hypothetical protein PGTG_12122 [Puccinia graminis f. sp. tritici CRL 75-36-700-3]	0.87	EC:3.1.1.11	C:cell wall; P:cell wall organization or biogenesis; F:molecular_function	2.33	1.26	2.72	1.52	52.1	28.85	1.795	2.12	52.1	28.85	1.18106	0.034453	0.0622184	1.80589	2	0	38166	0.9	25.2	47.6	27.2
CSEP0262	PTTG_00017T0	PTTG_00017	MTAIMLANKLFTVPQWYFLILFSFAIFAASHALPTHSLSPRANPSSTVPPTGALIVRQKNPLPGEHPTIPDAIRALRGTKGPQTIFVYPGSYNLGVYIRYGYPLTIQGYTAAPGTYAQNQVTVSVATGRAETGGDPQSSAIWVQQNDFKMSNINVVNSYGTGTNTQAVAVTAQGERHVYSMCSFSSYQDTLYVKSPSAYFIGCNIEGAVDFIFGGGTGWFEKANIVVKPPRSFATITAHKRAQASSTSKFVFNLSNVIGAPGAKPGSAFLGRPWSAYAAVTFQFCSLSDVVNPAGWAAWNPPQDTRTQSVQFYEFANKGPGSQGLRSFGKSPVQPAKIEQVLGVNYASWAL	328	0.75	33	LPTHSLSPRANPSSTVPPTGALIVRQKNPLPGEHPTIPDAIRALRGTKGPQTIFVYPGSYNLGVYIRYGYPLTIQGYTAAPGTYAQNQVTVSVATGRAETGGDPQSSAIWVQQNDFKMSNINVVNSYGTGTNTQAVAVTAQGERHVYSMCSFSSYQDTLYVKSPSAYFIGCNIEGAVDFIFGGGTGWFEKANIVVKPPRSFATITAHKRAQASSTSKFVFNLSNVIGAPGAKPGSAFLGRPWSAYAAVTFQFCSLSDVVNPAGWAAWNPPQDTRTQSVQFYEFANKGPGSQGLRSFGKSPVQPAKIEQVLGVNYASWAL	Plastid	0.47792	0	Tribe_0049	Tribe49	Pst	PST130_01337	78.85	3e-93	carbohydrate esterase family 8 protein	0.53	gi|403174132|ref|XP_003889153.1|hypothetical protein, variant [Puccinia graminis f. sp. tritici CRL 75-36-700-3] >gi|403174134|ref|XP_003333140.2| hypothetical protein PGTG_14687 [Puccinia graminis f. sp. tritici CRL 75-36-700-3] >gi|375170843|gb|EHS64223.1| hypothetical protein, variant [Puccinia graminis f. sp. tritici CRL 75-36-700-3] >gi|375170844|gb|EFP88721.2| hypothetical protein PGTG_1468…	0.92	EC:3.1.1.11	C:cell wall; F:molecular_function; P:cell wall organization or biogenesis	0	0.86	0	0	0	0	0.43	0	0	0	0	-	-	-	-	-	37695	0.9	21.9	50.1	27.9
CSEP0263	PTTG_28549T0	PTTG_28549	MVSTLLSLTIIAISLSRSSQAIPQPVPRFLSFADVVDPGPPAAHSGLVHASAASGMVTVAPQPTTPETPGEYYIVRPRLLGPSVAPQPETPGEYYVVRPRLPVSDQLAPSPAQGRRLAPSLPHHFTVGRDSSIYPPHSHGYFHMPTHAKVGSLEEHFRGRPALQAVALEQLLALTTRPEKPMTMSTDNLRLWQNKNNGYMALNPRDRAEVCSWLGNQFFDSHLGGKHRARDIGYIWSLEQLNRRHPVWWKNSLISKGDPNNNGYIDLVDVGDLLNFFDPSGNFKLTAEQVNDIAPKLSDILYLGEDNNVRSVGLNIKPLRAYKDSAGVSMYESRTGQVMKELLRNFNRKTADEKKRVIQDLFLFTGTPPSEVIKRADNALNKNSESFQKLLEYQGDSRG…	328	0.68	22	IPQPVPRFLSFADVVDPGPPAAHSGLVHASAASGMVTVAPQPTTPETPGEYYIVRPRLLGPSVAPQPETPGEYYVVRPRLPVSDQLAPSPAQGRRLAPSLPHHFTVGRDSSIYPPHSHGYFHMPTHAKVGSLEEHFRGRPALQAVALEQLLALTTRPEKPMTMSTDNLRLWQNKNNGYMALNPRDRAEVCSWLGNQFFDSHLGGKHRARDIGYIWSLEQLNRRHPVWWKNSLISKGDPNNNGYIDLVDVGDLLNFFDPSGNFKLTAEQVNDIAPKLSDILYLGEDNNVRSVGLNIKPLRAYKDSAGVSMYESRTGQVMKELLRNFNRKTADEKKRVIQDLFLFTGTPPSEVIKRADNALNKNSESFQKLLEYQGDSRGQKDYQRIKAELEKLGKK	Plastid	0.31448	0	Tribe_0050	Tribe50	Pgt	PGTG_075390	41.7	5e-84	hypothetical protein PGTG_07539	0.55	gi|331227786|ref|XP_003326561.1|hypothetical protein PGTG_07539 [Puccinia graminis f. sp. tritici CRL 75-36-700-3] >gi|309305551|gb|EFP82142.1| hypothetical protein PGTG_07539 [Puccinia graminis f. sp. tritici CRL 75-36-700-3]	0.65	-	-	0.12	0	0.59	0	8.67	26.34	0.06	0.295	8.67	26.34	4.91667	0.00692042	0.0022779	0.329157	-	-	46369	0.2	31.7	40.9	27.4
CSEP0264	PTTG_12456T0	PTTG_12456	MQFFKLYLLAIGIICLSSCYHSRKINRLQARAIPDLVKDASATTHAPETMSAANRARENLDQAQSIGHSGSLCSNSPISGDPGFHGGTTNPEGSSIPHSEVPNAQSRSGADFSGSGGHVNPEGPNPAVVASPDKEKGLLSRIWSKIVGIPGSLKAALQRLVSGWKVTKYLVRAITRKPHDGAEIVRYETSRDTIGKYLALNARDLEVEPGKALDLKTLAKTLEEKFPLFSGEKDMLKEVLDYEEYLKNVKEYQLMVDGKDFSWIGPKKSWLSELPEEKLVANYKKSLPEIRESFEKLQGKKLTGQFQEEYDKAVDTISTSMPKSYSGIVKGHVAEHFADLFKEGGSKERIDLEKLASAREFQLKNKYLTKPEYLDLENVFQHLPPKLDMDAVVFRYAMV…	328	0.62	20	YHSRKINRLQARAIPDLVKDASATTHAPETMSAANRARENLDQAQSIGHSGSLCSNSPISGDPGFHGGTTNPEGSSIPHSEVPNAQSRSGADFSGSGGHVNPEGPNPAVVASPDKEKGLLSRIWSKIVGIPGSLKAALQRLVSGWKVTKYLVRAITRKPHDGAEIVRYETSRDTIGKYLALNARDLEVEPGKALDLKTLAKTLEEKFPLFSGEKDMLKEVLDYEEYLKNVKEYQLMVDGKDFSWIGPKKSWLSELPEEKLVANYKKSLPEIRESFEKLQGKKLTGQFQEEYDKAVDTISTSMPKSYSGIVKGHVAEHFADLFKEGGSKERIDLEKLASAREFQLKNKYLTKPEYLDLENVFQHLPPKLDMDAVVFRYAMVEGFDLLLEKIRPALKQVLQ…	Cytoplasm	0.50094	0	Tribe_0051	-	-	-	-	-	hypothetical protein PGTG_19316	0.49	gi|403179337|ref|XP_003337688.2|hypothetical protein PGTG_19316 [Puccinia graminis f. sp. tritici CRL 75-36-700-3] >gi|375164860|gb|EFP93269.2| hypothetical protein PGTG_19316 [Puccinia graminis f. sp. tritici CRL 75-36-700-3]	0.52	-	-	0.14	0.71	32.29	21.23	0.49	0.07	0.425	26.76	0.49	0.07	62.9647	0.867347	6.07143	7	4	2	85906	0.4	36	38	26
CSEP0265	PTTG_27811T0	PTTG_27811	MPSSKSSLTLIRFIYFLAAYEAVHAGRLYPRALAAESLTPLHDVWPEVQELPKNSSPAKQLKKAGSKVESKLPKTEGRPPGASNVQGTDPQEALALSPPTSIPATQPIHSVSLPTDSSPLTQLNEGRSEVTTSEVESAKTGGPPPGASDAQSTGPQESLPFPPPLPTPTPPVTNHVTTQPIHTGSSPKYSSPPSPVVQLNKPSSEVEPLIQLNEARSDVEPLIQLNEAKSGAESPQKTGGPARGTDSAFSSQEPAPQSKPKLTIVNKSKLTLKKYFKRIQKNLYQVLAWFNVAGYKIRMRFLRPATPEELQRYTEVRDQLSGLLATHQALKLNDKEVLDANTLAKRLDKKLSPPVNPYKSPPAKSEYKDYLARLESRYKLDYDLEDLRQRWTSQPIKLS…	328	0.6	26	GRLYPRALAAESLTPLHDVWPEVQELPKNSSPAKQLKKAGSKVESKLPKTEGRPPGASNVQGTDPQEALALSPPTSIPATQPIHSVSLPTDSSPLTQLNEGRSEVTTSEVESAKTGGPPPGASDAQSTGPQESLPFPPPLPTPTPPVTNHVTTQPIHTGSSPKYSSPPSPVVQLNKPSSEVEPLIQLNEARSDVEPLIQLNEAKSGAESPQKTGGPARGTDSAFSSQEPAPQSKPKLTIVNKSKLTLKKYFKRIQKNLYQVLAWFNVAGYKIRMRFLRPATPEELQRYTEVRDQLSGLLATHQALKLNDKEVLDANTLAKRLDKKLSPPVNPYKSPPAKSEYKDYLARLESRYKLDYDLEDLRQRWTSQPIKLSQGLTSAEGVTENRLNIALSNLNRQN…	Nucleus	0.66373	0	Tribe_0051	Tribe51	Pgt	PGTG_200540	45.33	5e-169	hypothetical protein PGTG_18306	0.52	gi|403178458|ref|XP_003336900.2|hypothetical protein PGTG_18306 [Puccinia graminis f. sp. tritici CRL 75-36-700-3] >gi|375164165|gb|EFP91681.2| hypothetical protein PGTG_18306 [Puccinia graminis f. sp. tritici CRL 75-36-700-3]	0.63	-	-	0.53	6.23	4.67	4.79	12.56	6.17	3.38	4.73	12.56	6.17	1.39941	0.269108	0.547812	2.03566	-	-	108273	0.1	34.5	40.5	25.1
CSEP0266	PTTG_11745T0	PTTG_11745	MNVFKSYLFLFCFICFISSYYSLEISRLRARSLANPNTPRTISAATKSAETLDDAEDLVRLGSPGANSPILEGFRPHGEEVPRVPNREEALGDPHFTATQPRKEQEFQGSGEPSKAGNPDPVAADSSGKGKILGSKIKSIFAAFYQILIAPFQGFAKYWSDLKYAHKVVFRKPRHGDSEIVRFENARDTIGKYLALNEHNLELANGEPFNLKSLAKTLEEKFSVYPYYLDKAQRESFYEEYLQCLKKYQLIVDGKNVPRKSWMSELPAEHLPDHAKIMDDLTNSLKDLNEPEIKKPFQTELEQAIDTTFDGAKGKLDKEEVKSAFMGMIPKGKSGNKINLERLASAREVQLKKKYPTDKRFLDLETVFQNLPPDLDLNEVVFRYSMVEGFENVLGKIRL…	328	0.7	20	YYSLEISRLRARSLANPNTPRTISAATKSAETLDDAEDLVRLGSPGANSPILEGFRPHGEEVPRVPNREEALGDPHFTATQPRKEQEFQGSGEPSKAGNPDPVAADSSGKGKILGSKIKSIFAAFYQILIAPFQGFAKYWSDLKYAHKVVFRKPRHGDSEIVRFENARDTIGKYLALNEHNLELANGEPFNLKSLAKTLEEKFSVYPYYLDKAQRESFYEEYLQCLKKYQLIVDGKNVPRKSWMSELPAEHLPDHAKIMDDLTNSLKDLNEPEIKKPFQTELEQAIDTTFDGAKGKLDKEEVKSAFMGMIPKGKSGNKINLERLASAREVQLKKKYPTDKRFLDLETVFQNLPPDLDLNEVVFRYSMVEGFENVLGKIRLKLNPILHDQAQAGITKVIT…	Cytoplasm	0.48811	0	Tribe_0051	Tribe51	Pgt	PGTG_140630	46.9	6e-122	hypothetical protein PGTG_14063	0.5	gi|403173882|ref|XP_003332904.2|hypothetical protein PGTG_14063 [Puccinia graminis f. sp. tritici CRL 75-36-700-3] >gi|375170738|gb|EFP88485.2| hypothetical protein PGTG_14063 [Puccinia graminis f. sp. tritici CRL 75-36-700-3]	0.62	-	-	0.38	0.64	52.34	188.43	1.26	0.74	0.51	120.385	1.26	0.74	236.049	0.404762	0.689189	1.7027	12	6	86759	0.4	36.3	35.6	28.1
CSEP0267	PTTG_25387T0	PTTG_25387	MRVVINSTLSASRTPNSSILVVLGLVIGQCFCLPMLGEIHHTPTLAEGVGSEIHENHWSALTLKQLGSTISGQRAGPDGGPNGTYKSTALLTWCNLFRKSFGADLPSALENEVLKPLEMLTNHEVTGFTQEATEALSLHIAYLDKFITEYMRSPTNPNLPGARIASDFLQRTETVMEILRTSKSTIFHIDKAGAPRKILALDHLNEALVRFLIIFERHNLASPEWLKDLLNKEKGVEIIFNYVARRFPGLRDHIDVTSAYLITDFKKALQESPFTAELKKLLEYFDRPGWHRLEHLHISSQLSAFERSFDPEVIRAPVYSFPPRFMELTKPGWLDTDYRDYPDYQADIKTLISSVVHQIYPISMQSSKINRSHPSIKIVSLKILHSMLRFLARYHIYEG…	328	0.44	33	LPMLGEIHHTPTLAEGVGSEIHENHWSALTLKQLGSTISGQRAGPDGGPNGTYKSTALLTWCNLFRKSFGADLPSALENEVLKPLEMLTNHEVTGFTQEATEALSLHIAYLDKFITEYMRSPTNPNLPGARIASDFLQRTETVMEILRTSKSTIFHIDKAGAPRKILALDHLNEALVRFLIIFERHNLASPEWLKDLLNKEKGVEIIFNYVARRFPGLRDHIDVTSAYLITDFKKALQESPFTAELKKLLEYFDRPGWHRLEHLHISSQLSAFERSFDPEVIRAPVYSFPPRFMELTKPGWLDTDYRDYPDYQADIKTLISSVVHQIYPISMQSSKINRSHPSIKIVSLKILHSMLRFLARYHIYEGPTEEGRILPQLTESMNVVWLEEFDKTIILFSD…	Cytoplasm	0.57083	0	Tribe_0052	Tribe52	Pgt	PGTG_104170	33.07	5e-58	hypothetical protein PGTG_10414	0.48	gi|403169947|ref|XP_003329362.2|hypothetical protein PGTG_10414 [Puccinia graminis f. sp. tritici CRL 75-36-700-3] >gi|375168491|gb|EFP84943.2| hypothetical protein PGTG_10414 [Puccinia graminis f. sp. tritici CRL 75-36-700-3]	0.5	-	-	0	0	0	0	0	0	0	0	0	0	-	-	-	-	-	-	57443	0.6	28.7	37.5	33.9
CSEP0268	PTTG_30650T0	PTTG_30650	MRAALYSTLSAYRTFNSLILVLLGLIIAQCLCFPTLGEILETHPDDLPEFAKRVKLKMWQNSCSSIEELGRSICGERVGSHGGQSHNHKGPDATALFLSALQNDVLNPIQISSAPQSIRFEEKVAKELYDAISNLSELVKSLMGKVSKSADQPPDLGESAGTGLFGNAEHGELVALDFLKGTKKVVKILEASIRSTRFPPDQQILAAVRERMALDHINEALVKFLIILERHNLASPEWLENVLNKQQGVEIIFNYLARRFPGLRDNIDIPNAYLITD	328	0.82	33	FPTLGEILETHPDDLPEFAKRVKLKMWQNSCSSIEELGRSICGERVGSHGGQSHNHKGPDATALFLSALQNDVLNPIQISSAPQSIRFEEKVAKELYDAISNLSELVKSLMGKVSKSADQPPDLGESAGTGLFGNAEHGELVALDFLKGTKKVVKILEASIRSTRFPPDQQILAAVRERMALDHINEALVKFLIILERHNLASPEWLENVLNKQQGVEIIFNYLARRFPGLRDNIDIPNAYLITD	Cytoplasm	0.55983	0	Tribe_0052	Tribe52	Pgt	PGTG_104170	33.22	5e-28	hypothetical protein PGTG_10414	0.48	gi|403169947|ref|XP_003329362.2|hypothetical protein PGTG_10414 [Puccinia graminis f. sp. tritici CRL 75-36-700-3] >gi|375168491|gb|EFP84943.2| hypothetical protein PGTG_10414 [Puccinia graminis f. sp. tritici CRL 75-36-700-3]	0.48	-	-	1.03	0	0	0	0.55	0.73	0.515	0	0.55	0.73	0	0.936364	0.705479	0.753425	-	-	30639	1.4	31.4	34.7	33.9
CSEP0269	PTTG_26000T0	PTTG_26000	MRAASYSTLSAYHTFNSLILVLLGLMIAQCLCFPTLGEILETHPDDLPEFEKRLKSEMWQNSFSSVQELGRSICGERAGSHGGQSHNHKRPEATALFLSALQNDVLNPIQIDSAPESIGFTAEVAKDLGNEISNLSPLVKSLTEKVSMNQPPDLEESAGTGLLGNAEDGDLVASDFMKGTKKVVEILQTSKSIHFRPDQQILAALRERMAVDHLNEALVKFLIILERHNLASPKWLENLLKKKEGVEIIFNYLARRFPGLRDNIDIPNAYLIPDFKKAVQESPFTAELQGLFKHFGLYEWHRLERLHLKYQISAFDRRFDKVVAEFDGLTSRYFLADHVGKSPYKQQIDNLLSLLAKQISDISKSSGKISISSPPIMEILSLKILHSMVRFLGRYHIHW…	328	0.82	33	FPTLGEILETHPDDLPEFEKRLKSEMWQNSFSSVQELGRSICGERAGSHGGQSHNHKRPEATALFLSALQNDVLNPIQIDSAPESIGFTAEVAKDLGNEISNLSPLVKSLTEKVSMNQPPDLEESAGTGLLGNAEDGDLVASDFMKGTKKVVEILQTSKSIHFRPDQQILAALRERMAVDHLNEALVKFLIILERHNLASPKWLENLLKKKEGVEIIFNYLARRFPGLRDNIDIPNAYLIPDFKKAVQESPFTAELQGLFKHFGLYEWHRLERLHLKYQISAFDRRFDKVVAEFDGLTSRYFLADHVGKSPYKQQIDNLLSLLAKQISDISKSSGKISISSPPIMEILSLKILHSMVRFLGRYHIHWGWWANVEVKIPDSSWSTKDAERFRQLDNLIML…	Cytoplasm	0.50548	0	Tribe_0052	Tribe52	Pgt	PGTG_104170	30.98	2e-60	-	-	-	-	-	0	0	0	0	2.95	0.67	2.15	0	1.475	0.67	2.15	-	0	0	0.311628	-	-	60779	0.6	32.4	33.7	33.9
CSEP0270	PTTG_25986T0	PTTG_25986	MCAAINSTLSAYRTLNSLILVLLGLIIGQCLCVPAFDGIRETHPNSFPALAKTVESDKYENPWSSSSMIELGDAMCGKRAGSDGGPSNSHRVPEATSALLGALESEVLDGTNSFGIAPEDTKAVHEATSALARHVSFTKAPTNANQLKESAGTGAVKKAGSDDAAASAFLNAIETIKTKILQTSKSKYFHVDELDADRKQMALDQLNDAIVKFLITSERHGLASRKWLEDVVNKEQGVQMIFNYLARRFPRLRDNIDVTNAYLTTDLVAALQESPFTAELKELFKYFTRAGWHRLERLHLSSQLSALRDSSKVVESVAKNGFPWRFMELTEPAALYSAGNPNYDDAIGVLMSSLLNWIANISRSAKSVSKSPPINELLSIKILHSMLRFLVRYHITEFS…	328	0.84	33	VPAFDGIRETHPNSFPALAKTVESDKYENPWSSSSMIELGDAMCGKRAGSDGGPSNSHRVPEATSALLGALESEVLDGTNSFGIAPEDTKAVHEATSALARHVSFTKAPTNANQLKESAGTGAVKKAGSDDAAASAFLNAIETIKTKILQTSKSKYFHVDELDADRKQMALDQLNDAIVKFLITSERHGLASRKWLEDVVNKEQGVQMIFNYLARRFPRLRDNIDVTNAYLTTDLVAALQESPFTAELKELFKYFTRAGWHRLERLHLSSQLSALRDSSKVVESVAKNGFPWRFMELTEPAALYSAGNPNYDDAIGVLMSSLLNWIANISRSAKSVSKSPPINELLSIKILHSMLRFLVRYHITEFSNGEKAFPKHFNVLMLQKYDEKISSFSDTLKAV…	Cytoplasm	0.55128	0	Tribe_0052	Tribe52	Pgt	PGTG_104170	31.31	2e-60	hypothetical protein PGTG_10417	0.49	gi|403169953|ref|XP_003329365.2|hypothetical protein PGTG_10417 [Puccinia graminis f. sp. tritici CRL 75-36-700-3] >gi|375168494|gb|EFP84946.2| hypothetical protein PGTG_10417 [Puccinia graminis f. sp. tritici CRL 75-36-700-3]	0.5	-	-	0.06	0	0.24	0	4.99	13.5	0.03	0.12	4.99	13.5	4	0.00601202	0.00222222	0.36963	-	-	59669	0.7	30.8	37.4	31.8
CSEP0271	PTTG_25999T0	PTTG_25999	MRAASYSTLSAYHTFNSLILVLLGLIIAQCLCFPTLGEILETHPDDLPEFEKRLKSEMWQNSFSSVQELGRSICGERAGSHGGQSHNHKGPEATALFLSALQNDVLNPIQIYSAPESIGFTAEVAKDLDNEISNLSRLVKSLMEKVSMSANQPPDLEESAGTGLLGNAEDGDLAASDFLKGTKKIVEILQTSKSIHFRPDQQILAALRERMALDHLNEALVKFLIILERRNLASPKWLENLLKKKEGVVITFNYLARRFPGLRDNIDIPNAYLITDFKKAVQESPFTAELQGLFKHFGLYEWHWLERLRLKYQVSALDLRFDKVAAKFERLTSPYFLQNHVGNSPYDQDVKYLLSLLAKQIGDISKSSGKISISSPPIMEILSLKILHSMVRFLGRYHI…	328	0.82	33	FPTLGEILETHPDDLPEFEKRLKSEMWQNSFSSVQELGRSICGERAGSHGGQSHNHKGPEATALFLSALQNDVLNPIQIYSAPESIGFTAEVAKDLDNEISNLSRLVKSLMEKVSMSANQPPDLEESAGTGLLGNAEDGDLAASDFLKGTKKIVEILQTSKSIHFRPDQQILAALRERMALDHLNEALVKFLIILERRNLASPKWLENLLKKKEGVVITFNYLARRFPGLRDNIDIPNAYLITDFKKAVQESPFTAELQGLFKHFGLYEWHWLERLRLKYQVSALDLRFDKVAAKFERLTSPYFLQNHVGNSPYDQDVKYLLSLLAKQIGDISKSSGKISISSPPIMEILSLKILHSMVRFLGRYHIHWGWWADVEVKIPDSSWSTKDAEQFRELDGLI…	Cytoplasm	0.55875	0	Tribe_0052	Tribe52	Pgt	PGTG_104170	31.81	2e-62	hypothetical protein PGTG_10417	0.46	gi|403169953|ref|XP_003329365.2|hypothetical protein PGTG_10417 [Puccinia graminis f. sp. tritici CRL 75-36-700-3] >gi|375168494|gb|EFP84946.2| hypothetical protein PGTG_10417 [Puccinia graminis f. sp. tritici CRL 75-36-700-3]	0.45	-	-	0	0	0.24	4.4	0.13	0.48	0	2.32	0.13	0.48	-	0	0	0.270833	-	-	61233	0.6	31.6	34.4	34
CSEP0272	PTTG_25359T0	PTTG_25359	MRTAINSTVSAYRTFNTLILVLLGLIIGQCSGLTTLGDILETHHDNFPALAKKVESEVFQNTWSCAPLNELSRAIRIERDGFNGCQIHNHQASKATLFLGDLQSGVLDPIQVSSERQFIGFNRPEDANALHDSISDLRGLVKILMEKVQNNVIKQPPDLKESAGTGLLGNAEDGDLAASDFLKTTEVLAKILQTPATTCGQDALRTKLARIHLNGVLVQFLIIFERHNVASTKWFENLLNKGKGVQIIFNYLARRFPGLRDNINAPNAYLITDFKKALQESPFTAELKELFQHFKHSDWHQLERLQIVSQIDAFDPFFKAVGSRSGPEFRTEFMRLTKPTLLNYVGEDLYQPLIRTLSSSLVKQIGRITKLSRNINDSAPITPSLLPSLVRQIGRISPF…	328	0.82	33	LTTLGDILETHHDNFPALAKKVESEVFQNTWSCAPLNELSRAIRIERDGFNGCQIHNHQASKATLFLGDLQSGVLDPIQVSSERQFIGFNRPEDANALHDSISDLRGLVKILMEKVQNNVIKQPPDLKESAGTGLLGNAEDGDLAASDFLKTTEVLAKILQTPATTCGQDALRTKLARIHLNGVLVQFLIIFERHNVASTKWFENLLNKGKGVQIIFNYLARRFPGLRDNINAPNAYLITDFKKALQESPFTAELKELFQHFKHSDWHQLERLQIVSQIDAFDPFFKAVGSRSGPEFRTEFMRLTKPTLLNYVGEDLYQPLIRTLSSSLVKQIGRITKLSRNINDSAPITPSLLPSLVRQIGRISPFGENRRSPPLTQILSLKTLHGMVRFLGRYHTTR…	Cytoplasm	0.55617	0	Tribe_0052	Tribe52	Pgt	PGTG_104170	30.35	9e-51	hypothetical protein PGTG_10417	0.46	gi|403169953|ref|XP_003329365.2|hypothetical protein PGTG_10417 [Puccinia graminis f. sp. tritici CRL 75-36-700-3] >gi|375168494|gb|EFP84946.2| hypothetical protein PGTG_10417 [Puccinia graminis f. sp. tritici CRL 75-36-700-3]	0.42	-	-	9.66	1.68	0.2	1.24	1.35	1.63	5.67	0.72	1.35	1.63	0.126984	4.2	3.47853	0.828221	-	-	63517	0.7	32.5	33.6	33.9
CSEP0273	PTTG_29677T0	PTTG_29677	MLYSRLKFTLIICILQMCSFRATGPFEHLANAGPDSVRSIAWESNHRPRTGQSSGETSENLKRTWKDTLVTDSDPSPLESCHVENTMSKKNKQTSVETDMVEITKRRYMTMLDKFDIWESSVSTLKLPDAELSRVELQMQEIRNAVRNLFDKKIYELIGEPYQFQATEALVTGDLAAGVMERWEGMWLNSVANIHETWEFPDQLKNSLESIQFSRQGIDFXIDFFIELQTLEVITQKRLKDFLNNEDGSRIISSYIYNRFHKPRLDVCKLYLNFNVKLSLLEGPATRKMADLLEG	328	0.53	26	FEHLANAGPDSVRSIAWESNHRPRTGQSSGETSENLKRTWKDTLVTDSDPSPLESCHVENTMSKKNKQTSVETDMVEITKRRYMTMLDKFDIWESSVSTLKLPDAELSRVELQMQEIRNAVRNLFDKKIYELIGEPYQFQATEALVTGDLAAGVMERWEGMWLNSVANIHETWEFPDQLKNSLESIQFSRQGIDFXIDFFIELQTLEVITQKRLKDFLNNEDGSRIISSYIYNRFHKPRLDVCKLYLNFNVKLSLLEGPATRKMADLLEG	Nucleus	0.72916	0	Tribe_0052	Tribe52	Pgt	PGTG_056520	30.68	5e-24	hypothetical protein PGTG_09854	0.5	gi|403167522|ref|XP_003327305.2|hypothetical protein PGTG_09854 [Puccinia graminis f. sp. tritici CRL 75-36-700-3] >gi|375167068|gb|EFP82886.2| hypothetical protein PGTG_09854 [Puccinia graminis f. sp. tritici CRL 75-36-700-3]	0.49	-	-	0.03	0	2.38	7.35	0.22	0.07	0.015	4.865	0.22	0.07	324.333	0.0681818	0.214286	3.14286	-	-	33967	1.4	35.7	31	33.3
CSEP0274	PTTG_27264T0	PTTG_27264	MHIFQPRVVFLIICGLGALESVESVGNTPGVSATELRQTINKEEITNTAPPVGSLPRGGQLGGTLKRTREIVPGSTTDLRPSCKQSLEEIRDSHYKTISNWMRWDSMLSRIHRGASKEKELESVVKNYMIPLISSLFQNRIKELEADSKGLPAGTTSQSSYEGRLEHMIDIYKIWALYHEDANQTSRMKEGCDLLMDFFVDVQKYQIIPNDQLSIFLNGGKGKELVLTYVMGRFPAGQNNLVPYLNLNLKQSLEKGPSTRKMSDLLKLLNKDTWKHIEFDYLKAQLSKKEQIAASISPDLVQIKSIFLEKASPHMKLSMAEVEELLEKLMTCISKIKVSRQDYRFYEGYYSQFKDLYNMMTFLVDTNRDKISVEFIKNSKNFRRMHAFEETAGLISSVM…	328	0.68	25	VGNTPGVSATELRQTINKEEITNTAPPVGSLPRGGQLGGTLKRTREIVPGSTTDLRPSCKQSLEEIRDSHYKTISNWMRWDSMLSRIHRGASKEKELESVVKNYMIPLISSLFQNRIKELEADSKGLPAGTTSQSSYEGRLEHMIDIYKIWALYHEDANQTSRMKEGCDLLMDFFVDVQKYQIIPNDQLSIFLNGGKGKELVLTYVMGRFPAGQNNLVPYLNLNLKQSLEKGPSTRKMSDLLKLLNKDTWKHIEFDYLKAQLSKKEQIAASISPDLVQIKSIFLEKASPHMKLSMAEVEELLEKLMTCISKIKVSRQDYRFYEGYYSQFKDLYNMMTFLVDTNRDKISVEFIKNSKNFRRMHAFEETAGLISSVMHCLHIRLEGLQKNQRHKPEIDVLA…	Cytoplasm	0.71917	0	Tribe_0052	Tribe52	Pgt	PGTG_056520	30.7	2e-40	hypothetical protein PGTG_17663	0.52	gi|403177526|ref|XP_003336028.2|hypothetical protein PGTG_17663 [Puccinia graminis f. sp. tritici CRL 75-36-700-3] >gi|375172907|gb|EFP91609.2| hypothetical protein PGTG_17663 [Puccinia graminis f. sp. tritici CRL 75-36-700-3]	0.52	-	-	0.04	0	2.87	0	0.62	0.81	0.02	1.435	0.62	0.81	71.75	0.0322581	0.0246914	0.765432	-	-	65103	0.9	36.2	31.6	32.3
CSEP0275	PTTG_04753T0	PTTG_04753	MKSFFTIASALIFFHSYSFVDAESSGSLKPGSLGKTGPSKIFPFKKYEEFQISDGIAGHSLEKARKVFVEPFNGVDLSEITQNDLNNLITMARAATDNELHFNEAIKESWRDQKASQCTLSAGKTANKILKLVGSIQVIEIHNKLNLKQGSPEGKLKELKDKLQKNIKLDHHYAGKKMVSYLSVGQTSGGNTKNDRGGHSGH	328	0.67	23	ESSGSLKPGSLGKTGPSKIFPFKKYEEFQISDGIAGHSLEKARKVFVEPFNGVDLSEITQNDLNNLITMARAATDNELHFNEAIKESWRDQKASQCTLSAGKTANKILKLVGSIQVIEIHNKLNLKQGSPEGKLKELKDKLQKNIKLDHHYAGKKMVSYLSVGQTSGGNTKNDRGGHSGH	Cytoplasm	0.72578	0	Tribe_0053	Tribe53	Pgt	PGTG_218310	72.11	6e-80	secreted protein	0.55	gi|403170539|ref|XP_003889498.1|hypothetical protein PGTG_21831 [Puccinia graminis f. sp. tritici CRL 75-36-700-3] >gi|375168770|gb|EHS63739.1| hypothetical protein PGTG_21831 [Puccinia graminis f. sp. tritici CRL 75-36-700-3]	0.87	-	-	0.31	0	0	0	3.67	3.77	0.155	0	3.67	3.77	0	0.0422343	0.0411141	0.973475	-	-	22201	0.5	34.2	38.6	27.2
CSEP0276	PTTG_12214T0	PTTG_12214	MQFFVTVASFLLFFHSSLIVDAESDGSLRPGSPNGNTGPSKIFPFKEYKDFQISDGTAGHSLENAQKVFVDPFNNIDLKDITQTDLNNLVSMSRTAVERESDFITAQSETGGSKKNGDPRLAAGLIANKVLKLVGELQVIKLHQKLNLHQKDPKGRLIEHQTKLTKNTKLDRANAGKTMISFLSLKNKEGKANKGKKGKKGKKGKKGNSGKHNEDGGHA	328	0.78	23	ESDGSLRPGSPNGNTGPSKIFPFKEYKDFQISDGTAGHSLENAQKVFVDPFNNIDLKDITQTDLNNLVSMSRTAVERESDFITAQSETGGSKKNGDPRLAAGLIANKVLKLVGELQVIKLHQKLNLHQKDPKGRLIEHQTKLTKNTKLDRANAGKTMISFLSLKNKEGKANKGKKGKKGKKGKKGNSGKHNEDGGHA	Cytoplasm	0.43231	0	Tribe_0053	Tribe53	Pgt	PGTG_118130	64.22	6e-67	secreted protein	0.52	gi|403170547|ref|XP_003329876.2|hypothetical protein PGTG_11813 [Puccinia graminis f. sp. tritici CRL 75-36-700-3] >gi|375168774|gb|EFP85457.2| hypothetical protein PGTG_11813 [Puccinia graminis f. sp. tritici CRL 75-36-700-3]	0.79	-	-	3.76	0.17	2.28	4.01	111.1	100	1.965	3.145	111.1	100	1.60051	0.0176868	0.01965	1.111	-	-	23874	0	38.4	36.1	25.6
CSEP0277	PTTG_12701T0	PTTG_12701	MHIRQLITVLGLCLASASAMMITDPVDRALQQLVMLMTPTDAPLDESPHFAGVVEALKHQESANTNEMKHFLHESVHPIMNNSMDKLAYVSAGYKGYQQTVGEFKAMGHHPDLVAKKLRLYRSAIYSNMKGIFERNKTYFTPENIEHLQGHLLRVFNPKAGVYHSANKDATIEEIFQHHAENAFRIEPDGIKEMSNSKINKELKKISEGTDLQPILIELSNHAHTAPPSHLHSTGHPVVVA	328	0.81	20	MMITDPVDRALQQLVMLMTPTDAPLDESPHFAGVVEALKHQESANTNEMKHFLHESVHPIMNNSMDKLAYVSAGYKGYQQTVGEFKAMGHHPDLVAKKLRLYRSAIYSNMKGIFERNKTYFTPENIEHLQGHLLRVFNPKAGVYHSANKDATIEEIFQHHAENAFRIEPDGIKEMSNSKINKELKKISEGTDLQPILIELSNHAHTAPPSHLHSTGHPVVVA	Nucleus	0.58169	2.8553e-275	Tribe_0054	Tribe54	Pgt	PGTG_086440	45.45	1e-51	hypothetical protein PGTG_08644	0.59	gi|331230425|ref|XP_003327877.1|hypothetical protein PGTG_08644 [Puccinia graminis f. sp. tritici CRL 75-36-700-3] >gi|309306867|gb|EFP83458.1| hypothetical protein PGTG_08644 [Puccinia graminis f. sp. tritici CRL 75-36-700-3]	0.64	-	-	1.65	3.88	210.98	186.42	6.2	16.44	2.765	198.7	6.2	16.44	71.8626	0.445968	0.168187	0.377129	6	4	26954	0.4	29.5	41.1	29.5
CSEP0278	PTTG_02768T0	PTTG_02768	MLVSQIITVLGFCLSQARAAAVLPVNDEAIKSFVGLVTRTDVPLENAPGFSKIANSFQKQHSLNGQQFHEDFANAVSPMLDLNDGHTPYLLDSFISFRKTLDDPELADHPAVRKERLQIYRNALYSELVRLGEHKTEKFNSESLQRAHKSLHELLNKNPDGEQPSPTEIFEELKHTVENSNTFKPTMTFTKLDRAQVNEQLKKTNVAGAPKVGPLTGHLPMELFTTQFDHMAHHHQLHATAAPAVAVA	328	0.73	20	AAVLPVNDEAIKSFVGLVTRTDVPLENAPGFSKIANSFQKQHSLNGQQFHEDFANAVSPMLDLNDGHTPYLLDSFISFRKTLDDPELADHPAVRKERLQIYRNALYSELVRLGEHKTEKFNSESLQRAHKSLHELLNKNPDGEQPSPTEIFEELKHTVENSNTFKPTMTFTKLDRAQVNEQLKKTNVAGAPKVGPLTGHLPMELFTTQFDHMAHHHQLHATAAPAVAVA	Nucleus	0.56056	1.1867e-232	Tribe_0054	Tribe54	Pgt	PGTG_086390	51.79	1e-63	hypothetical protein PGTG_08639	0.51	gi|331230415|ref|XP_003327872.1|hypothetical protein PGTG_08639 [Puccinia graminis f. sp. tritici CRL 75-36-700-3] >gi|309306862|gb|EFP83453.1| hypothetical protein PGTG_08639 [Puccinia graminis f. sp. tritici CRL 75-36-700-3]	0.66	-	-	15.25	1.11	48.2	13.5	206.77	334.7	8.18	30.85	206.77	334.7	3.77139	0.0395609	0.0244398	0.617777	-	-	27617	0.4	32.3	39.1	28.6
CSEP0279	PTTG_06270T0	PTTG_06270	MHVRQLATILSICLSYRQAIAPPAVFDPSESIKPIVTLAMTPHDVLGTSGLALDATQQAALRESPHLYTRQLGAAFTEAFNTLGFITSNPKHDFTSSILGSLEGYYHTITQELPEELRQKQLKLFRNSFYSRLHDLATELGSAEWTTRAQGAQQNLEKRLKIVALDFEMKHIAPAADKEILDVIEKMGQKIKQDPRHREVLTQLKEMKDHMQTHLPHTVVFEDVQYLKKEQVESALKEIIQSYPRSVNSHAALKPADQKISPAVTHATSARPAGLPPSPPMVTAAA	328	0.46	22	PPAVFDPSESIKPIVTLAMTPHDVLGTSGLALDATQQAALRESPHLYTRQLGAAFTEAFNTLGFITSNPKHDFTSSILGSLEGYYHTITQELPEELRQKQLKLFRNSFYSRLHDLATELGSAEWTTRAQGAQQNLEKRLKIVALDFEMKHIAPAADKEILDVIEKMGQKIKQDPRHREVLTQLKEMKDHMQTHLPHTVVFEDVQYLKKEQVESALKEIIQSYPRSVNSHAALKPADQKISPAVTHATSARPAGLPPSPPMVTAAA	Nucleus	0.73376	0	Tribe_0054	Tribe54	Pgt	PGTG_086380	43.36	3e-62	hypothetical protein	0.65	gi|312222546|emb|CBH50689.1|hypothetical protein [Puccinia graminis f. sp. tritici UVPgt55]	0.65	-	-	4.55	14.52	744.5	413.66	92.26	326.93	9.535	579.08	92.26	326.93	60.732	0.103349	0.0291653	0.282201	12	10	31806	0.4	30.1	42.3	27.6
CSEP0280	PTTG_03567T0	PTTG_03567	MFQHWGKGLAFLIIASLLLAVGLQFSFNTIAPHVKVELDYGSFIGKTQPILGLERFYGIPFAEPPVGELRFANPIKPTKTYFNRDATERAPACPQQTFGGNTSSEPYQSWLNGKKLNPLGHIKAFGPGQEDCLTLDITRPAGTTNSSRLPVMFFIFPGGFNYGVSWQLTPKFLVKKSMDMGLPIIHVTANHRLNAFGFLGGKEVAEAGVGNLGLKDQRLTMEWIKTYISQFGGDPDKVTIYGESSGAISVSHHLMAHRGQHKNLFRAAICHSGTAIPIGKLSDGAGQQAFDHIAKFVQCETASDKLGCLRKAPFKKLLKAVEMFPGTFSFGAFPLTFSPVVDGEFVTGSIQNALKAGEFAKVPVITGDVLDEGTVLALGTLPLRTEEDLRSFISKKFRD…	328	0.79	21	VGLQFSFNTIAPHVKVELDYGSFIGKTQPILGLERFYGIPFAEPPVGELRFANPIKPTKTYFNRDATERAPACPQQTFGGNTSSEPYQSWLNGKKLNPLGHIKAFGPGQEDCLTLDITRPAGTTNSSRLPVMFFIFPGGFNYGVSWQLTPKFLVKKSMDMGLPIIHVTANHRLNAFGFLGGKEVAEAGVGNLGLKDQRLTMEWIKTYISQFGGDPDKVTIYGESSGAISVSHHLMAHRGQHKNLFRAAICHSGTAIPIGKLSDGAGQQAFDHIAKFVQCETASDKLGCLRKAPFKKLLKAVEMFPGTFSFGAFPLTFSPVVDGEFVTGSIQNALKAGEFAKVPVITGDVLDEGTVLALGTLPLRTEEDLRSFISKKFRDPTPELIAKILEVWPSDPKLG…	Cytoplasm	0.55123	0	Tribe_0055	Tribe55	Pst	PST130_05877	58.19	4e-117	carotenoid ester lipase precursor	0.58	gi|403171627|ref|XP_003889344.1|hypothetical protein PGTG_21985 [Puccinia graminis f. sp. tritici CRL 75-36-700-3] >gi|375169848|gb|EHS63982.1| hypothetical protein PGTG_21985 [Puccinia graminis f. sp. tritici CRL 75-36-700-3]	0.91	-	F:hydrolase activity; F:sterol esterase activity; P:lipid metabolic process; P:lipid catabolic process; F:triglyceride lipase activity; F:retinyl-palmitate esterase activity; P:cholesterol metabolic process; P:steroid metabolic process	2.59	4.03	52.83	96.55	1.44	6.55	3.31	74.69	1.44	6.55	22.565	2.29861	0.505344	0.219847	-	-	48308	1.1	26	41.5	32.5
CSEP0281	PTTG_03497T0	PTTG_03497	MLASITLCLFLSKMMIITVVSDPTYRAYKTLSMGEANVHYCNRIPGRTAGKLFRRGLDVGPQVPDSNSNSTSVLPDPSQPIDLTPGKCTSPTCYPGTFQPPALEDCQKVIEAQLYHSTGSLSAAPGTWVFVSYGTCATVFQNPEESSYNIQYNWAELGAQAGRIAGKCSLQEDKSIGGVCMFKKYLDYKFNDVMISLQRFDDRDIEMSK	328	0.77	22	DPTYRAYKTLSMGEANVHYCNRIPGRTAGKLFRRGLDVGPQVPDSNSNSTSVLPDPSQPIDLTPGKCTSPTCYPGTFQPPALEDCQKVIEAQLYHSTGSLSAAPGTWVFVSYGTCATVFQNPEESSYNIQYNWAELGAQAGRIAGKCSLQEDKSIGGVCMFKKYLDYKFNDVMISLQRFDDRDIEMSK	Membrane	0.30378	1.1248e-105	Tribe_0056	Tribe56	Pgt	PGTG_180220	71.36	5e-85	rust transferred protein	0.66	gi|331167236|ref|XP_003336167.1|hypothetical protein PGTG_18022 [Puccinia graminis f. sp. tritici CRL 75-36-700-3] >gi|309315237|gb|EFP91828.1| hypothetical protein PGTG_18022 [Puccinia graminis f. sp. tritici CRL 75-36-700-3]	0.79	-	-	0.88	1.9	90.1	32.79	21.89	35.57	1.39	61.445	21.89	35.57	44.205	0.0634993	0.0390779	0.615406	4	4	23000	3.8	27.3	42.1	30.6
CSEP0282	PTTG_03497T1	PTTG_03497	MLASITLCLFLSKMMIITVVSDPTYRAYKTLSMGEANVHYCNRIPGRTAGKLFRRGLDVGPQVPDSNSNSTSVLPDPSQPIDLTPGKCTSPTCYPGTFQPPALEDCQKVIEAQLYHSTGSLSAAPGTWVFVSYGTCATVFQNPEESSYNIQYNWAELGAQAGRIAGKCSLQEDKSIGGVCMFKKYLDYKFNDVMISLQRFDDRDIEMSK	328	0.77	22	DPTYRAYKTLSMGEANVHYCNRIPGRTAGKLFRRGLDVGPQVPDSNSNSTSVLPDPSQPIDLTPGKCTSPTCYPGTFQPPALEDCQKVIEAQLYHSTGSLSAAPGTWVFVSYGTCATVFQNPEESSYNIQYNWAELGAQAGRIAGKCSLQEDKSIGGVCMFKKYLDYKFNDVMISLQRFDDRDIEMSK	Membrane	0.30378	1.1248e-105	Tribe_0056	Tribe56	Pgt	PGTG_180220	71.36	5e-85	rust transferred protein	0.66	gi|331167236|ref|XP_003336167.1|hypothetical protein PGTG_18022 [Puccinia graminis f. sp. tritici CRL 75-36-700-3] >gi|309315237|gb|EFP91828.1| hypothetical protein PGTG_18022 [Puccinia graminis f. sp. tritici CRL 75-36-700-3]	0.79	-	-	0.88	1.9	90.1	32.79	21.89	35.57	1.39	61.445	21.89	35.57	44.205	0.0634993	0.0390779	0.615406	-	-	23000	3.8	27.3	42.1	30.6
CSEP0283	PTTG_00114T0	PTTG_00114	MSLRMIHLAIALVVAASSFSYAAELQTKSSMQPLSIKSVHDNPDMYLIQTFSIGYLGSKAHATVDIYADKSLAKRDTKPVTEDPQPKKEIPGITKPLDLTPAKCTSKVCFPGSYEPPLKTDCDALVEAQVYYSIGSLRIKPGWTVLVHAGTCVVVFQHPVGKAENNLTFEYNWASLGQIIIDIQKKCDKPEALSIGGACKIDSYLKYNFENVLISVQRYIAPTTPAAGS	328	0.79	23	AELQTKSSMQPLSIKSVHDNPDMYLIQTFSIGYLGSKAHATVDIYADKSLAKRDTKPVTEDPQPKKEIPGITKPLDLTPAKCTSKVCFPGSYEPPLKTDCDALVEAQVYYSIGSLRIKPGWTVLVHAGTCVVVFQHPVGKAENNLTFEYNWASLGQIIIDIQKKCDKPEALSIGGACKIDSYLKYNFENVLISVQRYIAPTTPAAGS	Cytoplasm	0.44124	0	Tribe_0056	Tribe56	Pgt	PGTG_175190	57.76	1e-77	rust transferred protein	0.59	gi|331166903|ref|XP_003336082.1|hypothetical protein PGTG_17519 [Puccinia graminis f. sp. tritici CRL 75-36-700-3] >gi|309315072|gb|EFP91663.1| hypothetical protein PGTG_17519 [Puccinia graminis f. sp. tritici CRL 75-36-700-3]	0.75	-	-	1.61	6.31	192.9	71.37	39.89	73.48	3.96	132.135	39.89	73.48	33.3674	0.099273	0.0538922	0.542869	0	4	16971	2.6	25.8	43.2	31
CSEP0284	PTTG_06434T0	PTTG_06434	MIPSQIYLFLSLALYPGAFSLLTGFDPKNLPYKSDGAAGQTGYNRCGTKATKDSQCQNLFINSAEDFCVFAPPTVLAVGEAERIAVSYCSKDGHGTRLIPPGTFKTLHYVRTPHYIQITAVGDFTKINVPAHDEGGELDPSGADGHGNPIGGLVFGERGQFNHWTEFIAHDELSIRACFNTDQAYRYCQHIYDLEGSRWNMPGNYDGPGFDQCEGDDVPHPMGEYRRPDGSIYTYKRSDGPTPPPGAPGKIKSCKSARAPGLNYPRTRR	328	0.7	21	LLTGFDPKNLPYKSDGAAGQTGYNRCGTKATKDSQCQNLFINSAEDFCVFAPPTVLAVGEAERIAVSYCSKDGHGTRLIPPGTFKTLHYVRTPHYIQITAVGDFTKINVPAHDEGGELDPSGADGHGNPIGGLVFGERGQFNHWTEFIAHDELSIRACFNTDQAYRYCQHIYDLEGSRWNMPGNYDGPGFDQCEGDDVPHPMGEYRRPDGSIYTYKRSDGPTPPPGAPGKIKSCKSARAPGLNYPRTRR	Cytoplasm	0.50044	0	Tribe_0057	Tribe57	Pgt	PGTG_107890	85.5	6e-141	carbohydrate-binding module family 13 protein	0.62	gi|331232775|ref|XP_003329049.1|hypothetical protein PGTG_10789 [Puccinia graminis f. sp. tritici CRL 75-36-700-3] >gi|309308039|gb|EFP84630.1| hypothetical protein PGTG_10789 [Puccinia graminis f. sp. tritici CRL 75-36-700-3]	0.92	-	-	43.54	699.08	164.15	48.76	32.81	57.72	371.31	106.455	32.81	57.72	0.286701	11.317	6.43295	0.568434	-	-	29485	3	27.9	48	16.2
CSEP0285	PTTG_04666T0	PTTG_04666	MVQAPLLLLLTSWITLTQQQVAPAAPSAPPTVPNIGGSGPPPAPVTTAQVGPWKPPSGSGGLPPPSLSGMGRQIRLNSATDFCILMPPDPTKQNLVDAEADAVAYCTNPVNNTRPMPDGFIKTSHFRHTDKYVQISGTYDPSKMNLSPNDCGGEYDNHGAMGVGNPVGAAVDGAHDFMQFMGGCDIPGNAVFCLRACHGDDSYEYCKNTYDLMGCLWVMPGLRDAWVLELQRELRSSRGSLSATGSEDVSPRGSDDTAASSCSGILPMCGGRLAGPTGRDILLGRRRTSRDCYGHSQRQRQL	328	0.8	20	QVAPAAPSAPPTVPNIGGSGPPPAPVTTAQVGPWKPPSGSGGLPPPSLSGMGRQIRLNSATDFCILMPPDPTKQNLVDAEADAVAYCTNPVNNTRPMPDGFIKTSHFRHTDKYVQISGTYDPSKMNLSPNDCGGEYDNHGAMGVGNPVGAAVDGAHDFMQFMGGCDIPGNAVFCLRACHGDDSYEYCKNTYDLMGCLWVMPGLRDAWVLELQRELRSSRGSLSATGSEDVSPRGSDDTAASSCSGILPMCGGRLAGPTGRDILLGRRRTSRDCYGHSQRQRQL	Plastid	0.5523	0	Tribe_0057	Tribe57	Pgt	PGTG_029430	85.52	5e-105	carbohydrate-binding module family 13 protein	0.56	gi|331216483|ref|XP_003320921.1|hypothetical protein PGTG_02943 [Puccinia graminis f. sp. tritici CRL 75-36-700-3] >gi|309299911|gb|EFP76502.1| hypothetical protein PGTG_02943 [Puccinia graminis f. sp. tritici CRL 75-36-700-3]	1	-	-	38.4	575.32	42.87	12.78	19.28	60.5	306.86	27.825	19.28	60.5	0.0906765	15.916	5.07207	0.318678	-	-	32041	3.6	25.2	47.7	27.2
CSEP0286	PTTG_02264T0	PTTG_02264	MISVHKLLLVTLFCAAGQSLAQSQPIQPGNANPAPAAAPAAAQPAAVTAAAPAGGDGQSSTSGDVPLYLKRFTWPNLPYQADTGNGPRGTQQDDVHQLVTFCLWGASKPDSIVGNIEGEMVAYCTTKKFGTRLIPAGAITGLQVTRTPGYIQAVGFIQQTALNLQANDTGGEEDPHGADQRGNPLGALMYSSAFNTPGGPAYTQVIEWSYFIGAGVFCYKACDPAGPNAAQLCQHIYDRIGCTYNAPAHYESINGTFTSCQGENQLPAGTYVENGVTKTYQQPPESLGPITSIPYKAAIPAVSNCQTFTDTKALWPDLPQLTAPSTAPTQGKGSNAASGGKSSSSSSSSSPAGSNAPGSTAAAVVLSSVTLFGCAVLATAMVL	328	0.78	16	QSQPIQPGNANPAPAAAPAAAQPAAVTAAAPAGGDGQSSTSGDVPLYLKRFTWPNLPYQADTGNGPRGTQQDDVHQLVTFCLWGASKPDSIVGNIEGEMVAYCTTKKFGTRLIPAGAITGLQVTRTPGYIQAVGFIQQTALNLQANDTGGEEDPHGADQRGNPLGALMYSSAFNTPGGPAYTQVIEWSYFIGAGVFCYKACDPAGPNAAQLCQHIYDRIGCTYNAPAHYESINGTFTSCQGENQLPAGTYVENGVTKTYQQPPESLGPITSIPYKAAIPAVSNCQTFTDTKALWPDLPQLTAPSTAPTQGKGSNAASGGKSSSSSSSSSPAGSNAPGSTAAAVVLSSVTLFGCAVLATAMVL	Membrane	0.41929	0	Tribe_0057	Tribe57	Pgt	PGTG_070010	84.71	7e-164	macrofage activating glycoprotein	0.62	gi|403165853|ref|XP_003325799.2|hypothetical protein PGTG_07001 [Puccinia graminis f. sp. tritici CRL 75-36-700-3] >gi|375165937|gb|EFP81380.2| hypothetical protein PGTG_07001 [Puccinia graminis f. sp. tritici CRL 75-36-700-3]	0.89	-	-	1208.67	1645.21	31.67	3.94	97.5	122.58	1426.94	17.805	97.5	122.58	0.0124777	14.6353	11.6409	0.795399	-	-	39253	2.6	21.4	54.8	23.8
CSEP0287	PTTG_03496T0	PTTG_03496	MQIQALFFFVLSATVMSRSIAPQPSLNTRAVGINSSSSHFARALDRRAIILRRAGSSDDDHSKDNLPSKDVYEKKVEPKKKEDPTKKEDPTKKEDPTKKEDPNKKTNTTKTDNSPLPDPVVPEGTNIKEQPENKLLNADGKIPDTPEGIQSKIDTEKAKLVILNQKVKVKEDRIAELEERKKKKEAGGDQSKGVTTKDNGDQSKGDTTKVNGDQPKDVTTQDNGDQPKEKALGTANQTQDTGNQSGKQQETGSQPLSTEDQSKGKPAENQTAVSPDPPTTDPIPDAGQDSCGTEHGDDSQP	328	0.7	18	RSIAPQPSLNTRAVGINSSSSHFARALDRRAIILRRAGSSDDDHSKDNLPSKDVYEKKVEPKKKEDPTKKEDPTKKEDPTKKEDPNKKTNTTKTDNSPLPDPVVPEGTNIKEQPENKLLNADGKIPDTPEGIQSKIDTEKAKLVILNQKVKVKEDRIAELEERKKKKEAGGDQSKGVTTKDNGDQSKGDTTKVNGDQPKDVTTQDNGDQPKEKALGTANQTQDTGNQSGKQQETGSQPLSTEDQSKGKPAENQTAVSPDPPTTDPIPDAGQDSCGTEHGDDSQP	Nucleus	0.83053	0	Tribe_0058	Tribe58	Pgt	PGTG_095120	85.71	5e-26	hypothetical protein PGTG_09512	0.95	gi|403168618|ref|XP_003328218.2|hypothetical protein PGTG_09512 [Puccinia graminis f. sp. tritici CRL 75-36-700-3] >gi|375167577|gb|EFP83799.2| hypothetical protein PGTG_09512 [Puccinia graminis f. sp. tritici CRL 75-36-700-3]	0.95	-	-	2.89	3.04	0	0	0.6	1.42	2.965	0	0.6	1.42	0	4.94167	2.08803	0.422535	-	-	32666	0.3	45.9	38.5	15.6
CSEP0288	PTTG_26924T0	PTTG_26924	MQSFALLSVCVLLLIQSQAVYCAFKCNNNAGPHAGMKNGFCGRTKLESESTERPADYKIYSADPSIGNGWLTCAGVNGEGHDFEERWCCDLNGDGYEINHIGIKRSFVERHCYTRGTFPKPPAPSHHN	128	0.81	23	AFKCNNNAGPHAGMKNGFCGRTKLESESTERPADYKIYSADPSIGNGWLTCAGVNGEGHDFEERWCCDLNGDGYEINHIGIKRSFVERHCYTRGTFPKPPAPSHHN	Cytoplasm	0.2731	16468	Tribe_0058	Tribe85	Pgt	PGTG_149160	29.7	2e-32	-	-	-	-	-	-	0	0	0	0	0	0	0	0	0	0	-	-	-	-	-	-	14140	6.3	28.9	42.2	28.9
CSEP0289	PTTG_05922T0	PTTG_05922	MKLALETIISALLLPLASRSITIPSDRHIFHGNLGLNSTNLHRGGVAVGFLPGFRERIAPNAVRDINNLLPAPMAIVGDYVHLAEHDPDLSALDLHLPHILSAPGNPVWQIALLPSEGLDKVTPYVAERIAIKMASINRLGITVWLRFAHEMNGDWYGWGLKPDYMLWAPNVAFGSYNDSIRGGYSRYWPGADTVDISGERRLNVLPRPGEALEKIQEFSELYGAGQGKPVVLAETGAAYTTSLSSGRPTVGGASNHDIKFAWLQQLLSGEIKYHVPELKAVSWFELIKDENAGVQGTSVRCEDYRLIVGEERLSQDAVRYLSSGY	328	0.56	20	SITIPSDRHIFHGNLGLNSTNLHRGGVAVGFLPGFRERIAPNAVRDINNLLPAPMAIVGDYVHLAEHDPDLSALDLHLPHILSAPGNPVWQIALLPSEGLDKVTPYVAERIAIKMASINRLGITVWLRFAHEMNGDWYGWGLKPDYMLWAPNVAFGSYNDSIRGGYSRYWPGADTVDISGERRLNVLPRPGEALEKIQEFSELYGAGQGKPVVLAETGAAYTTSLSSGRPTVGGASNHDIKFAWLQQLLSGEIKYHVPELKAVSWFELIKDENAGVQGTSVRCEDYRLIVGEERLSQDAVRYLSSGY	Peroxisome	0.8724	1.6618e-13	Tribe_0059	Tribe59	Pgt	PGTG_177250	81.07	5e-169	glycoside hydrolase family 26 protein	0.49	gi|403177358|ref|XP_003335894.2|hypothetical protein PGTG_17725 [Puccinia graminis f. sp. tritici CRL 75-36-700-3] >gi|375172836|gb|EFP91475.2| hypothetical protein PGTG_17725 [Puccinia graminis f. sp. tritici CRL 75-36-700-3]	0.88	EC:3.2.1.78; EC:3.2.1.4	P:carbohydrate metabolic process; F:hydrolase activity, acting on glycosyl bonds	65.95	35.94	0	0	114.32	326.93	50.945	0	114.32	326.93	0	0.445635	0.155828	0.349677	-	-	35780	0.3	26.1	42.3	31.6
CSEP0290	PTTG_07558T0	PTTG_07558	MKIAFETIISALLLPLASRSRTIPSDWHIIHGNLGLNSTNLHRGGVAVGFLPGFRERIAPNAVRDINNLLPAPMAIVGDYVHLAEHDPDLSALDLHLPHILSAPGNPVWQIALLPSEGLDKVTPYVAERIAIKMASINRLGITVWLRFAHEMNGDWYGWGLKPDYMLWAPNVAFGSYNDSIRGGYSRYWPGADTVDISGLSFYHFGGERRLNVLPQPGEALEKIQEFSELYGAGQGKPVVLAETGAAYTTSLRSGRPTVGGASNHDIKFAWLQQLLSGELKYHVPELKAVSWFELIKDENAGVQGTSVRCEDYRLLVGEKRLSQDAVRYLSSGY	328	0.51	20	SRTIPSDWHIIHGNLGLNSTNLHRGGVAVGFLPGFRERIAPNAVRDINNLLPAPMAIVGDYVHLAEHDPDLSALDLHLPHILSAPGNPVWQIALLPSEGLDKVTPYVAERIAIKMASINRLGITVWLRFAHEMNGDWYGWGLKPDYMLWAPNVAFGSYNDSIRGGYSRYWPGADTVDISGLSFYHFGGERRLNVLPQPGEALEKIQEFSELYGAGQGKPVVLAETGAAYTTSLRSGRPTVGGASNHDIKFAWLQQLLSGELKYHVPELKAVSWFELIKDENAGVQGTSVRCEDYRLLVGEKRLSQDAVRYLSSGY	Plastid	0.69926	0	Tribe_0059	Tribe59	Pgt	PGTG_177250	82.2	4e-173	glycoside hydrolase family 26 protein	0.48	gi|403177358|ref|XP_003335894.2|hypothetical protein PGTG_17725 [Puccinia graminis f. sp. tritici CRL 75-36-700-3] >gi|375172836|gb|EFP91475.2| hypothetical protein PGTG_17725 [Puccinia graminis f. sp. tritici CRL 75-36-700-3]	0.89	EC:3.2.1.78; EC:3.2.1.4	F:hydrolase activity, acting on glycosyl bonds; P:carbohydrate metabolic process	77.97	329.34	1.79	2.21	11.32	26.89	203.655	2	11.32	26.89	0.00982053	17.9907	7.57363	0.420974	-	-	36801	0.3	25.8	42.5	31.7
CSEP0291	PTTG_00127T0	PTTG_00127	MRVQVLFFEVSLLLSAIYTTGVDADRSPDLGLNSSNLQLNGIAFGAIPAFKERSYANTPDEINAKLPRPISIMGDYVELDRNAEGLRKIDWHMDTLLKLPGKPVYQIALMPNHGLLSVSPFVINRIAAKMAEINRNNVTVWLRFGHEMNGQWYNWGLNPWLFKDKWRALAVAVRRAAPDTYMMWSPNARFGDYVNSTKGGYTQYWPGAEYVDIAALSYYHFGGTRRRNLVPKEHQALEKVQEFAKLYGSEGEGKPIVLAETSAPYTRLISTKQPERGGASEREIKITWLKQLFSRDMKQAVPDLKAISWFEIIKSETAPGRSDAKSEDFRLLVGNRRVSDEAREYMAQTMS	328	0.76	25	DRSPDLGLNSSNLQLNGIAFGAIPAFKERSYANTPDEINAKLPRPISIMGDYVELDRNAEGLRKIDWHMDTLLKLPGKPVYQIALMPNHGLLSVSPFVINRIAAKMAEINRNNVTVWLRFGHEMNGQWYNWGLNPWLFKDKWRALAVAVRRAAPDTYMMWSPNARFGDYVNSTKGGYTQYWPGAEYVDIAALSYYHFGGTRRRNLVPKEHQALEKVQEFAKLYGSEGEGKPIVLAETSAPYTRLISTKQPERGGASEREIKITWLKQLFSRDMKQAVPDLKAISWFEIIKSETAPGRSDAKSEDFRLLVGNRRVSDEAREYMAQTMS	Cytoplasm	0.57297	0	Tribe_0059	Tribe59	Pgt	PGTG_059190	90.21	0	family 26 glycoside hydrolase	0.51	gi|403163935|ref|XP_003316017.2|hypothetical protein PGTG_05919 [Puccinia graminis f. sp. tritici CRL 75-36-700-3] >gi|375164676|gb|EFP79598.2| hypothetical protein PGTG_05919 [Puccinia graminis f. sp. tritici CRL 75-36-700-3]	0.97	EC:3.2.1.78; EC:3.2.1.4	F:hydrolase activity, acting on glycosyl bonds; P:carbohydrate metabolic process	0.59	0.71	11.99	20.62	1.26	6.03	0.65	16.305	1.26	6.03	25.0846	0.515873	0.107794	0.208955	-	-	39815	0	32.2	37.9	29.9
CSEP0292	PTTG_28011T0	PTTG_28011	MKDFFLRLIAATFLFSLAVSISSSRSGPKYHQSNKQIRRVPKAPKHNGRSVNTGLSSTNLNVNGIAVGFLPALSEPIQPNTPLDINRRIGAPMSVMGSYIQLYAKDSNLAEIDWQLPQYRQLIGWPVWEIAIMPVEGLEKVTPEVAANIARKMQMLNAQGITVWLRFAHEMNGDWYVWGLKPALFLEKWKLVTSAVRRVAPKTLMLWAPNSGFGKDQDALLGGYTKYWPGGEWVDMIGLSFYHYGGHERANVLPYPTEAQDTIKDFVKLFGSKTHDLPVVLAETAASYTRSLDGRPAPGAANERDIKLSWMNQLLSRSMAEAVPELKAIVWFEVMKNENAAGNTPVKLEDFRIVTGQIKPLVEDAYKLLSHRSSKSSKARKPKRLDHLGKKRAGMM	328	0.69	25	RSGPKYHQSNKQIRRVPKAPKHNGRSVNTGLSSTNLNVNGIAVGFLPALSEPIQPNTPLDINRRIGAPMSVMGSYIQLYAKDSNLAEIDWQLPQYRQLIGWPVWEIAIMPVEGLEKVTPEVAANIARKMQMLNAQGITVWLRFAHEMNGDWYVWGLKPALFLEKWKLVTSAVRRVAPKTLMLWAPNSGFGKDQDALLGGYTKYWPGGEWVDMIGLSFYHYGGHERANVLPYPTEAQDTIKDFVKLFGSKTHDLPVVLAETAASYTRSLDGRPAPGAANERDIKLSWMNQLLSRSMAEAVPELKAIVWFEVMKNENAAGNTPVKLEDFRIVTGQIKPLVEDAYKLLSHRSSKSSKARKPKRLDHLGKKRAGMM	Plastid	0.4599	0	Tribe_0059	Tribe59	Pst	PST43_20207	69.95	9e-151	glycoside hydrolase family 26 protein	0.48	gi|403164003|ref|XP_003316087.2|hypothetical protein PGTG_05989 [Puccinia graminis f. sp. tritici CRL 75-36-700-3] >gi|375164703|gb|EFP79668.2| hypothetical protein PGTG_05989 [Puccinia graminis f. sp. tritici CRL 75-36-700-3]	0.94	EC:3.2.1.78; EC:3.2.1.4	F:hydrolase activity, acting on glycosyl bonds; P:carbohydrate metabolic process	6.41	1.27	0	0	170.3	10.26	3.84	0	170.3	10.26	0	0.0225484	0.374269	16.5984	-	-	44295	0	29.8	38.6	31.6
CSEP0293	PTTG_00018T0	PTTG_00018	MLAKSGKTARFWPLVAMIASLTIVNIAGAVSVDVSAALQTGDPLDNGCGLLKDCDPTPLSESSYKNFYQTDKSTWHSLGLDPKLLHINEIAVGFVPGFLEKENPNKPEDINKKLFKPMSIMGDYISISSWDKEFKAIDWHIKTVQNLKGNPVWCIALMPSEGLDSISYHVANRIAMKMKQVNDLGITVWLRFAHEMNGEWYTWGLQPEKFKEKWEMLAREVKRVTNRTYMLWSPNAMFGHGVGERRGGYSPYWPDPSTVDICGLSFYHWGIADKRTNVKPTRQEAIRKLYEFAQIYGRNGWNKPIIVAETAACYTTYAGTTNSVGGGFSELEIKMTWLHLLVDRYIKRIIPDLKAVIWFEVDKVESPPGTGKRYNEDFRLVLGNPEVSWAVRELFASYQ…	328	0.76	30	VSVDVSAALQTGDPLDNGCGLLKDCDPTPLSESSYKNFYQTDKSTWHSLGLDPKLLHINEIAVGFVPGFLEKENPNKPEDINKKLFKPMSIMGDYISISSWDKEFKAIDWHIKTVQNLKGNPVWCIALMPSEGLDSISYHVANRIAMKMKQVNDLGITVWLRFAHEMNGEWYTWGLQPEKFKEKWEMLAREVKRVTNRTYMLWSPNAMFGHGVGERRGGYSPYWPDPSTVDICGLSFYHWGIADKRTNVKPTRQEAIRKLYEFAQIYGRNGWNKPIIVAETAACYTTYAGTTNSVGGGFSELEIKMTWLHLLVDRYIKRIIPDLKAVIWFEVDKVESPPGTGKRYNEDFRLVLGNPEVSWAVRELFASYQNKELAKFSERQ	Cytoplasm	0.54356	0	Tribe_0059	Tribe59	Pst	PST21_15525	70.74	5e-172	family 26 glycoside hydrolase	0.47	gi|403174129|ref|XP_003333138.2|hypothetical protein PGTG_14685 [Puccinia graminis f. sp. tritici CRL 75-36-700-3] >gi|375170842|gb|EFP88719.2| hypothetical protein PGTG_14685 [Puccinia graminis f. sp. tritici CRL 75-36-700-3]	0.85	EC:3.2.1.78; EC:3.2.1.4	F:hydrolase activity, acting on glycosyl bonds; P:carbohydrate metabolic process	10.15	15.82	724.96	457.23	1472.87	1868.33	12.985	591.095	1472.87	1868.33	45.5214	0.00881612	0.00695006	0.788335	-	-	46626	1.2	30.7	36.6	32.7
CSEP0294	PTTG_02944T0	PTTG_02944	MRLLLCLFALLAQTGLGQTVARNSTHRPHKLNPRVIQNASFSNGHPTGNQSASLTSRNNFINFCISRHALGAQLMNGTQSTHNYSCNSIPMGMIVAPDQMPSCKFKHPHNLSKLKANKSFDIVLEIKKMVTGHFVNPNTSYYAAPQQLSNKTKEVIGHAHVVIQRIPSLKSTSVPDPRKFVFFKGIDSHVSKNGTSTVEVTNGLPVGTYRLGSILTAANHQPVLAGVAQRGLFDDVVYFVVQ	328	0.89	18	QTVARNSTHRPHKLNPRVIQNASFSNGHPTGNQSASLTSRNNFINFCISRHALGAQLMNGTQSTHNYSCNSIPMGMIVAPDQMPSCKFKHPHNLSKLKANKSFDIVLEIKKMVTGHFVNPNTSYYAAPQQLSNKTKEVIGHAHVVIQRIPSLKSTSVPDPRKFVFFKGIDSHVSKNGTSTVEVTNGLPVGTYRLGSILTAANHQPVLAGVAQRGLFDDVVYFVVQ	Plastid	0.43031	0	Tribe_0060	Tribe60	Pst	PST43_16447	64.15	3e-70	protein	0.63	gi|331229888|ref|XP_003327609.1|hypothetical protein PGTG_09143 [Puccinia graminis f. sp. tritici CRL 75-36-700-3] >gi|309306599|gb|EFP83190.1| hypothetical protein PGTG_09143 [Puccinia graminis f. sp. tritici CRL 75-36-700-3]	0.91	-	-	0.46	0	27.5	0	24.44	32.08	0.23	13.75	24.44	32.08	59.7826	0.0094108	0.00716958	0.761845	-	-	26442	1.7	26.9	41.7	31.4
CSEP0295	PTTG_02944T1	PTTG_02944	MRLLLCLFALLAQTGLGQTVARNSTHRPHKLNPRVIQNASFSNGHPTGNQSASLTSRNNFINFCISRHALGAQLMNGTQSTHNYSCNSIPMGMIVAPDQMPSCKFKHPHNLSKLKANKSFDIVLEIKKMVTGHFVNPNTSYYAAPQQLSNKTKEVIGHAHVVIQRIPSLKSTSVPDPRKFVFFKGIDSHVSKNGTSTVEVTNGLPVGTYRLGSILTAANHQPVLAGVAQRGLFDDVVYFVVQ	328	0.89	18	QTVARNSTHRPHKLNPRVIQNASFSNGHPTGNQSASLTSRNNFINFCISRHALGAQLMNGTQSTHNYSCNSIPMGMIVAPDQMPSCKFKHPHNLSKLKANKSFDIVLEIKKMVTGHFVNPNTSYYAAPQQLSNKTKEVIGHAHVVIQRIPSLKSTSVPDPRKFVFFKGIDSHVSKNGTSTVEVTNGLPVGTYRLGSILTAANHQPVLAGVAQRGLFDDVVYFVVQ	Plastid	0.43031	0	Tribe_0060	Tribe60	Pst	PST43_16447	64.15	3e-70	protein	0.63	gi|331229888|ref|XP_003327609.1|hypothetical protein PGTG_09143 [Puccinia graminis f. sp. tritici CRL 75-36-700-3] >gi|309306599|gb|EFP83190.1| hypothetical protein PGTG_09143 [Puccinia graminis f. sp. tritici CRL 75-36-700-3]	0.91	-	-	0.46	0	27.5	0	24.44	32.08	0.23	13.75	24.44	32.08	59.7826	0.0094108	0.00716958	0.761845	-	-	26442	1.7	26.9	41.7	31.4
CSEP0296	PTTG_09546T0	PTTG_09546	KLTLSKSICVHIILSCAFTKWPVPKDYGPVAIAANRWNSAQACGACLEIKGPGGTFKGIVNDQCASGSIYGIKLAATNSQESFKFNGQKFIPCGFSKPILFMNKTGVSKYWNSIQVQGANTPLKALEVSTGGGSFTPLELQSNSNYYQPKDGKGLGTTADIRVTCLSGKQFVTKNVDLATPESPKPASGNC	328	0.48	20	KWPVPKDYGPVAIAANRWNSAQACGACLEIKGPGGTFKGIVNDQCASGSIYGIKLAATNSQESFKFNGQKFIPCGFSKPILFMNKTGVSKYWNSIQVQGANTPLKALEVSTGGGSFTPLELQSNSNYYQPKDGKGLGTTADIRVTCLSGKQFVTKNVDLATPESPKPASGNC	Plastid	0.3807	0	Tribe_0061	Tribe61	Pgt	PGTG_112330	65.76	1e-62	rare lipoprotein a	0.51	gi|403170089|ref|XP_003329483.2|hypothetical protein PGTG_11233 [Puccinia graminis f. sp. tritici CRL 75-36-700-3] >gi|375168560|gb|EFP85064.2| hypothetical protein PGTG_11233 [Puccinia graminis f. sp. tritici CRL 75-36-700-3]	0.75	-	F:molecular_function; P:biological_process; C:spore wall; P:defense response to fungus; P:defense response to bacterium; C:cellular_component	0	0	0	0	0	0	0	0	0	0	-	-	-	-	-	-	20225	4.2	26.7	44	29.3
CSEP0297	PTTG_00895T0	PTTG_00895	MVMIYKAPTASLVLFCFLLFLIPETTAISSGEVHHHPGAATSKLRRRSAPLSETYSGKGTYHPDDWTSGNCAFIKWPRPQGLGPVAIASNMWNSSQSCGACLEIEGPSGGRFTGIVSNQCPSCEQNGLDLDVGIWNQVSGNQSPGIISLKWKIVPCGFSKPIIFMNKSGVSQYWTSIQVQGANTPLKSLEVSTNGGSSWTALERQSNSNYFQPKDGKGLGTTGDIRVTCLSGKQFVTKNVDLANPESPKPGSANC	328	0.9	28	ISSGEVHHHPGAATSKLRRRSAPLSETYSGKGTYHPDDWTSGNCAFIKWPRPQGLGPVAIASNMWNSSQSCGACLEIEGPSGGRFTGIVSNQCPSCEQNGLDLDVGIWNQVSGNQSPGIISLKWKIVPCGFSKPIIFMNKSGVSQYWTSIQVQGANTPLKSLEVSTNGGSSWTALERQSNSNYFQPKDGKGLGTTGDIRVTCLSGKQFVTKNVDLANPESPKPGSANC	Membrane	0.44088	0	Tribe_0061	Tribe61	Pgt	PGTG_112330	65.35	1e-91	carbohydrate-binding module family 63 protein	0.57	gi|403170089|ref|XP_003329483.2|hypothetical protein PGTG_11233 [Puccinia graminis f. sp. tritici CRL 75-36-700-3] >gi|375168560|gb|EFP85064.2| hypothetical protein PGTG_11233 [Puccinia graminis f. sp. tritici CRL 75-36-700-3]	0.77	-	P:defense response to fungus; P:defense response to bacterium; F:molecular_function; P:biological_process; C:spore wall; C:cellular_component	0	0	0	0	0	0	0	0	0	0	-	-	-	-	-	-	27260	3.5	25.1	45.1	29.8
CSEP0298	PTTG_03028T0	PTTG_03028	MLSLLPILTLLAVCSIVTAGDVAPNVGKSFPSVQGTFWNGATFAGSCLLQDYYKSGAPNGLEYVAVAKDVNGNAEYCGACIEITPKTTKNTPVVAIVSSHCPDCPAGALDIPKTLFNRLQGNADGRPGTSMFSWKVVTCPFGKFPKIINKDGSSKYSLSMKVVDSSYPVQSVVIISGGKNLAAYKRDYNYWELHNAGVLDDKVKVIVTWTNNQSFSFSNVDPSSKQAAISDLEKNPNGRRAGAHKRKSFQQARGQN	328	0.91	20	GDVAPNVGKSFPSVQGTFWNGATFAGSCLLQDYYKSGAPNGLEYVAVAKDVNGNAEYCGACIEITPKTTKNTPVVAIVSSHCPDCPAGALDIPKTLFNRLQGNADGRPGTSMFSWKVVTCPFGKFPKIINKDGSSKYSLSMKVVDSSYPVQSVVIISGGKNLAAYKRDYNYWELHNAGVLDDKVKVIVTWTNNQSFSFSNVDPSSKQAAISDLEKNPNGRRAGAHKRKSFQQARGQN	Plastid	0.41594	0	Tribe_0061	Tribe61	Pst	PST21_18250	59.11	5e-74	secreted protein	0.5	gi|331169631|ref|XP_003337431.1|hypothetical protein PGTG_18853 [Puccinia graminis f. sp. tritici CRL 75-36-700-3] >gi|309316421|gb|EFP93012.1| hypothetical protein PGTG_18853 [Puccinia graminis f. sp. tritici CRL 75-36-700-3]	0.7	-	P:response to stress	92	89.41	1.21	1.87	1.2	9.2	90.705	1.54	1.2	9.2	0.0169781	75.5875	9.85924	0.130435	-	-	27476	2.7	28.1	42.2	29.7
CSEP0299	PTTG_08504T0	PTTG_08504	MYAGYHFSLLSLLSFQVLAKPLNLRRPRVNEDQNSTTSCYSSPQGNSQVVGRTYHGEATTWNASWATGNCLFQDWPQPKGLGPIAIASNLWNSSSICGACIAITGPGGTHKGVVSDQCPSCKADSLDLGPDLWKEVSNGQNPGVLPITWEIVPCNFSKPMEFINKDGVSKYWNSVQVAGADAPIKSLEVMPISNASYGGTARKSWIRLTKQSNSNYFQPESGKALGESADIKVTCDNGKQIITKNVELDHPRNTTNAVGNC	328	0.73	20	KPLNLRRPRVNEDQNSTTSCYSSPQGNSQVVGRTYHGEATTWNASWATGNCLFQDWPQPKGLGPIAIASNLWNSSSICGACIAITGPGGTHKGVVSDQCPSCKADSLDLGPDLWKEVSNGQNPGVLPITWEIVPCNFSKPMEFINKDGVSKYWNSVQVAGADAPIKSLEVMPISNASYGGTARKSWIRLTKQSNSNYFQPESGKALGESADIKVTCDNGKQIITKNVELDHPRNTTNAVGNC	Cytoplasm	0.30168	1.3358e-32	Tribe_0061	Tribe61	Pst	PST21_02292	62.77	3e-96	carbohydrate-binding module family 63 protein	0.56	gi|403167831|ref|XP_003327585.2|hypothetical protein PGTG_09119 [Puccinia graminis f. sp. tritici CRL 75-36-700-3] >gi|375167219|gb|EFP83166.2| hypothetical protein PGTG_09119 [Puccinia graminis f. sp. tritici CRL 75-36-700-3]	0.88	-	P:defense response to fungus; P:defense response to bacterium; F:molecular_function; P:biological_process; C:cellular_component; C:spore wall	0.67	0.67	24.14	45.36	23.88	3.04	0.67	34.75	23.88	3.04	51.8657	0.028057	0.220395	7.85526	-	-	28154	3.4	28.7	42.9	28.4
CSEP0300	PTTG_08503T0	PTTG_08503	MHIRTSLALLISLQVVSQVASYWPPLRSKAQAHGGESSASDTGLSSARADASLGRSDFGRSSDYHPGGLGATSDDPSSAGSPAAGGTGSARTKNPSSKSGSSATLSESDSGSSSGGPYDGRAYQGQATTYDSKWSIGNCLLSKWPQPKGLGPVAIAQNLWDSSRMCGACVSITSSFGTYLGIITDQSDVKPNSLDLGPDVWSEVSNHQKSSALPITWHLVPCNFSAPIQFYNKNGASQYYTAIQVAGSNKPIKSLEARATGSSSDKTSRVGRGSSASGGVGDGQEGWIKLVRQSNSNHFGPPNGKGGLGTSADLRVTCDDGKQFVTKGVNLIDSTHPTPASGNCS	328	0.76	22	YWPPLRSKAQAHGGESSASDTGLSSARADASLGRSDFGRSSDYHPGGLGATSDDPSSAGSPAAGGTGSARTKNPSSKSGSSATLSESDSGSSSGGPYDGRAYQGQATTYDSKWSIGNCLLSKWPQPKGLGPVAIAQNLWDSSRMCGACVSITSSFGTYLGIITDQSDVKPNSLDLGPDVWSEVSNHQKSSALPITWHLVPCNFSAPIQFYNKNGASQYYTAIQVAGSNKPIKSLEARATGSSSDKTSRVGRGSSASGGVGDGQEGWIKLVRQSNSNHFGPPNGKGGLGTSADLRVTCDDGKQFVTKGVNLIDSTHPTPASGNCS	Membrane	0.29774	2.4854e-89	Tribe_0061	Tribe61	Pgt	PGTG_091200	76.75	1e-96	carbohydrate-binding module family 63 protein	0.47	gi|403167833|ref|XP_003327586.2|hypothetical protein PGTG_09120 [Puccinia graminis f. sp. tritici CRL 75-36-700-3] >gi|375167220|gb|EFP83167.2| hypothetical protein PGTG_09120 [Puccinia graminis f. sp. tritici CRL 75-36-700-3]	0.86	-	F:molecular_function; P:biological_process; C:cellular_component; P:defense response to fungus; P:defense response to bacterium; C:spore wall	15.61	20.1	852.46	141.55	0.8	12.92	17.855	497.005	0.8	12.92	27.8356	22.3187	1.38197	0.0619195	-	-	35474	1.7	16.1	54.8	21.2
CSEP0301	PTTG_03597T0	PTTG_03597	MFSKASSFVLLLVASFSFDAHAVPATAKPALLPRQASSFATSASASSSVQVQSFQASWQSLSQSFVQTQSVFEQRADVSVAYRSVQTLYQSYQSTVSQYQSCNLCNPGLSQSGFQAQFQQSITTMYRSFQSIIIIGKQTYGYRWETQFTQVFRKMTSFGSFCQTVASGLQIDLSGILGGLGLNINLFVNIGINLGGILGGPGGGLLGSVLGGGPNSGLVGGLL	328	0.8	23	VPATAKPALLPRQASSFATSASASSSVQVQSFQASWQSLSQSFVQTQSVFEQRADVSVAYRSVQTLYQSYQSTVSQYQSCNLCNPGLSQSGFQAQFQQSITTMYRSFQSIIIIGKQTYGYRWETQFTQVFRKMTSFGSFCQTVASGLQIDLSGILGGLGLNINLFVNIGINLGGILGGPGGGLLGSVLGGGPNSGLVGGLL	Plastid	0.67166	0	Tribe_0062	Tribe62	Pst	PST21_19822	59.28	7e-60	af155928_1differentiation-related protein infp	0.71	gi|331167938|ref|XP_003336595.1|hypothetical protein PGTG_17906 [Puccinia graminis f. sp. tritici CRL 75-36-700-3] >gi|309315585|gb|EFP92176.1| hypothetical protein PGTG_17906 [Puccinia graminis f. sp. tritici CRL 75-36-700-3]	0.73	-	-	0.56	1.87	0	0	5.01	3.3	1.215	0	5.01	3.3	0	0.242515	0.368182	1.51818	-	-	23597	1.3	21.1	45.7	33.2
CSEP0302	PTTG_03597T1	PTTG_03597	MFSKASSFVLLLVASFSFDAHAVPATAKPALLPRQASSFATSASASSSVQVQSFQASWQSLSQSFVQTQSVFEQRADVSVAYRSVQTLYQSYQSTVSQYQSCNLCNPGLSQSGFQAQFQQSITTMYRSFQSIIIIGKQTYGYRWETQFTQVFRKMTSFGSFCQTVASGLQIDLSGILGGLGLNINLFVNIGINLGGILGGPGGGLLGSVLGGGPNSGLVGGLL	328	0.8	23	VPATAKPALLPRQASSFATSASASSSVQVQSFQASWQSLSQSFVQTQSVFEQRADVSVAYRSVQTLYQSYQSTVSQYQSCNLCNPGLSQSGFQAQFQQSITTMYRSFQSIIIIGKQTYGYRWETQFTQVFRKMTSFGSFCQTVASGLQIDLSGILGGLGLNINLFVNIGINLGGILGGPGGGLLGSVLGGGPNSGLVGGLL	Plastid	0.67166	0	Tribe_0062	Tribe62	Pst	PST21_19822	59.28	7e-60	af155928_1differentiation-related protein infp	0.71	gi|331167938|ref|XP_003336595.1|hypothetical protein PGTG_17906 [Puccinia graminis f. sp. tritici CRL 75-36-700-3] >gi|309315585|gb|EFP92176.1| hypothetical protein PGTG_17906 [Puccinia graminis f. sp. tritici CRL 75-36-700-3]	0.73	-	-	0.56	1.87	0	0	5.01	3.3	1.215	0	5.01	3.3	0	0.242515	0.368182	1.51818	-	-	23597	1.3	21.1	45.7	33.2
CSEP0303	PTTG_03595T0	PTTG_03595	MLSKALSLVLLLVASFSFDAHAIPATVKPALSPRHGHPPHGHPPHFATSASASCSVQVQSFQTSWQSLSQSFVQTQSVFEQRADVSVAYESVQTLYQSYQSTVSQYQSYDLCNNGLAQSGFQTQFQQSVTTMYRSFQSIIIIGKQTYGYRWETQFTQVFQKMSSFGNFCQTVASGIQIDLGGILGGLGLNINLFVNIGINLGGILGGPRGGSFSNGFGGRPNGGLVGSRRLP	328	0.85	23	IPATVKPALSPRHGHPPHGHPPHFATSASASCSVQVQSFQTSWQSLSQSFVQTQSVFEQRADVSVAYESVQTLYQSYQSTVSQYQSYDLCNNGLAQSGFQTQFQQSVTTMYRSFQSIIIIGKQTYGYRWETQFTQVFQKMSSFGNFCQTVASGIQIDLGGILGGLGLNINLFVNIGINLGGILGGPRGGSFSNGFGGRPNGGLVGSRRLP	Plastid	0.83015	0	Tribe_0062	Tribe62	Pst	PST21_06057	54.23	1e-55	af155928_1differentiation-related protein infp	0.73	gi|331167938|ref|XP_003336595.1|hypothetical protein PGTG_17906 [Puccinia graminis f. sp. tritici CRL 75-36-700-3] >gi|309315585|gb|EFP92176.1| hypothetical protein PGTG_17906 [Puccinia graminis f. sp. tritici CRL 75-36-700-3]	0.74	-	-	2.07	1.55	0.55	5.12	6.08	4.56	1.81	2.835	6.08	4.56	1.5663	0.297697	0.39693	1.33333	-	-	16988	1.3	22.8	46.1	31
CSEP0304	PTTG_08894T0	PTTG_08894	MLFSLVKLVFVCSALQSSVSVSALVPKNGAQYGRSKMYKGVITRRQVLDASASAQVNVGPGQANTGGSAKWNDGGSVGLHPSVSVSADINLSLQGWSSLSAEFTHCRTTFEQNAQVDVAIQAATSLVSMIQDVNNRYGQCACRRQLAGDETIAEFRTLLTQFFLALEFTLKAGLEHYHDVWYSQFKPIFNQCAPAFVSLRAISAALEIDLSAVLGRVDLDPTIFLTVDLNVSSLLGINLALGGLLHL	328	0.64	16	SVSVSALVPKNGAQYGRSKMYKGVITRRQVLDASASAQVNVGPGQANTGGSAKWNDGGSVGLHPSVSVSADINLSLQGWSSLSAEFTHCRTTFEQNAQVDVAIQAATSLVSMIQDVNNRYGQCACRRQLAGDETIAEFRTLLTQFFLALEFTLKAGLEHYHDVWYSQFKPIFNQCAPAFVSLRAISAALEIDLSAVLGRVDLDPTIFLTVDLNVSSLLGINLALGGLLHL	Plastid	0.81526	0	Tribe_0062	Tribe62	Pgt	PGTG_023810	55.87	8e-69	differentiation-related protein 1	0.62	gi|331217321|ref|XP_003321339.1|hypothetical protein PGTG_02381 [Puccinia graminis f. sp. tritici CRL 75-36-700-3] >gi|309300329|gb|EFP76920.1| hypothetical protein PGTG_02381 [Puccinia graminis f. sp. tritici CRL 75-36-700-3]	0.66	-	-	78.48	492.68	0.53	4.87	11.88	11.49	285.58	2.7	11.88	11.49	0.00945444	24.0387	24.8547	1.03394	-	-	26497	2	16.7	39.7	35.6
CSEP0305	PTTG_01715T0	PTTG_01715	MFSQASSLALLLGATLLSGVSYGAPEGVNKPALSARQAGIAASSSSSSYSETETFQSSWNSLSQSFAQTQSVFESHSSVEVAYQSVQTLYKSYQSAYSAYQACSPCSTGLAQSGFTSQFQQTVQQMYRSFQYILTTCQSTYAAQWQSQFASTFQKMNTFGSFSQKIASSLNIDLGGILKGLGLNLDIFSNIGISLGGILGGSNGQGLLGGVLGGSNGQGLLGSVLGGGANGGSGGGLVGSLLGGGRGGGQAPGQAPPQGGLLGGIL	328	0.75	16	SGVSYGAPEGVNKPALSARQAGIAASSSSSSYSETETFQSSWNSLSQSFAQTQSVFESHSSVEVAYQSVQTLYKSYQSAYSAYQACSPCSTGLAQSGFTSQFQQTVQQMYRSFQYILTTCQSTYAAQWQSQFASTFQKMNTFGSFSQKIASSLNIDLGGILKGLGLNLDIFSNIGISLGGILGGSNGQGLLGGVLGGSNGQGLLGSVLGGGANGGSGGGLVGSLLGGGRGGGQAPGQAPPQGGLLGGIL	Plastid	0.41347	0	Tribe_0062	Tribe62	Pgt	PGTG_123540	71.5	1e-54	af155928_1differentiation-related protein infp	0.75	gi|331167938|ref|XP_003336595.1|hypothetical protein PGTG_17906 [Puccinia graminis f. sp. tritici CRL 75-36-700-3] >gi|309315585|gb|EFP92176.1| hypothetical protein PGTG_17906 [Puccinia graminis f. sp. tritici CRL 75-36-700-3]	0.72	-	-	7.48	14.08	654.61	96.02	1.14	9.22	10.78	375.315	1.14	9.22	34.8159	9.45614	1.1692	0.123644	0	3	26833	1.1	19.6	53.8	26.7
CSEP0306	PTTG_07350T0	PTTG_07350	MLACSFSFVFLILALLQASTLQGYRLDPRNLSSAAASLGGTSAGEVEFATIVQGWSAVPWAFSKCRSTFESRPAAKLATQAITTLESSIKIVVAQHSTCKLCRSLGTQSTYYVEFEQIIRQIFLSWQSVLLDGSQKYEQEWKTSIGLGFKTFDTFLTTVYNMCIFLQIDLSLIFKSIHLNYQLFNEVGLNLVQILKLNIGVSATGQSPQGGIQSSTANGKQPLPKLPNTPASSSGTAPANSTLPRGSLQSATSSQNQPLTNAASTPAPAPGTAPANSTLPHGSLQSATSSQNQPPANAASTRAPAPGAPASNTRSSPAGVSPGANTNLGQAASSRPGGQGLSVIVQAWSGLPIAFGKVKTMFDQKVPASVALQAVGTLHATVQSAISRFGTCKSCTSLN…	328	0.81	19	STLQGYRLDPRNLSSAAASLGGTSAGEVEFATIVQGWSAVPWAFSKCRSTFESRPAAKLATQAITTLESSIKIVVAQHSTCKLCRSLGTQSTYYVEFEQIIRQIFLSWQSVLLDGSQKYEQEWKTSIGLGFKTFDTFLTTVYNMCIFLQIDLSLIFKSIHLNYQLFNEVGLNLVQILKLNIGVSATGQSPQGGIQSSTANGKQPLPKLPNTPASSSGTAPANSTLPRGSLQSATSSQNQPLTNAASTPAPAPGTAPANSTLPHGSLQSATSSQNQPPANAASTRAPAPGAPASNTRSSPAGVSPGANTNLGQAASSRPGGQGLSVIVQAWSGLPIAFGKVKTMFDQKVPASVALQAVGTLHATVQSAISRFGTCKSCTSLNASDASYTAFQRIIREIFT…	Membrane	0.26884	1.957e-28	Tribe_0062	Tribe62	Pst	PST21_06057	28.99	2e-16	af155928_1differentiation-related protein infp	0.52	gi|331167938|ref|XP_003336595.1|hypothetical protein PGTG_17906 [Puccinia graminis f. sp. tritici CRL 75-36-700-3] >gi|309315585|gb|EFP92176.1| hypothetical protein PGTG_17906 [Puccinia graminis f. sp. tritici CRL 75-36-700-3]	0.59	-	-	948.53	1412.84	8.68	1.53	1.4	95.17	1180.68	5.105	1.4	95.17	0.00432376	843.346	12.4061	0.0147105	-	-	96688	1.6	22	47.1	31
CSEP0307	PTTG_11654T0	PTTG_11654	MHLVSFVILSLSFYRAQADSAQSNASMSASQPKVSPMQCGNIFLPLSPVDIAEMQSKGGLSASERAKLSKDPVEAVCKSTATGTDGGICDFKSCSGKPAVCGTCYPVTMKEGKLVKTSETSVASVECGKNYFLKTEKDHNICTAYDNKMYSCTGECKASIECQSCVRMDDPAFKQAA	328	0.74	19	DSAQSNASMSASQPKVSPMQCGNIFLPLSPVDIAEMQSKGGLSASERAKLSKDPVEAVCKSTATGTDGGICDFKSCSGKPAVCGTCYPVTMKEGKLVKTSETSVASVECGKNYFLKTEKDHNICTAYDNKMYSCTGECKASIECQSCVRMDDPAFKQAA	Plastid	0.74866	0	Tribe_0063	Tribe63	Pgt	PGTG_175470	79.66	5e-80	secreted protein	0.67	gi|331166959|ref|XP_003336110.1|hypothetical protein PGTG_17547 [Puccinia graminis f. sp. tritici CRL 75-36-700-3] >gi|309315100|gb|EFP91691.1| hypothetical protein PGTG_17547 [Puccinia graminis f. sp. tritici CRL 75-36-700-3]	0.87	-	-	2.15	6.86	240.69	208.83	105.87	134.85	4.505	224.76	105.87	134.85	49.8912	0.0425522	0.0334075	0.785095	4	4	18816	6.8	27.7	42.9	29.4
CSEP0308	PTTG_11655T0	PTTG_11655	MHLVSFVILSLSFYRAQADSAQSNASMSASQPKVSPMQCGNIFLPLSPVDIAEMQSKGGLSASERAKLSKDPVEAVCKSTATGTDGGICDFKSCSGKPAVCGTCYPVTMKEGKLVKTSETSVESVECGKNYFLKTEKDHNVCTAYDNKMYSCVGECKASIECQSCVRMDDPAFKQAS	328	0.74	19	DSAQSNASMSASQPKVSPMQCGNIFLPLSPVDIAEMQSKGGLSASERAKLSKDPVEAVCKSTATGTDGGICDFKSCSGKPAVCGTCYPVTMKEGKLVKTSETSVESVECGKNYFLKTEKDHNVCTAYDNKMYSCVGECKASIECQSCVRMDDPAFKQAS	Plastid	0.62099	0	Tribe_0063	Tribe63	Pgt	PGTG_175480	80.23	2e-80	secreted protein	0.66	gi|403177642|ref|XP_003336111.2|hypothetical protein PGTG_17548 [Puccinia graminis f. sp. tritici CRL 75-36-700-3] >gi|375172954|gb|EFP91692.2| hypothetical protein PGTG_17548 [Puccinia graminis f. sp. tritici CRL 75-36-700-3]	0.87	-	-	8.12	3.27	87.86	93.21	4.39	12.73	5.695	90.535	4.39	12.73	15.8973	1.29727	0.447368	0.344855	-	-	18882	6.8	28.3	41.8	30
CSEP0309	PTTG_26041T0	PTTG_26041	MQFFFFVVISVCLFSVQADAGAQTPFPGGNLDDQKTKDTQQLPPQVPLECKNTFVPVSERDLYEITKQDAGNGMNATSSAAGQKVDPSKLSDNQTMALCETATESGAGLCDLNTCKIPQPTVCTQCCEMDKDSNDFTAMKGAATLDKVTCDSGYSLKTPTNKQNGNMCMTQEKTYTCAGECQGAVACQACYTDDSKGNPNDQTDNSAGTTGTTGTTGTTGTTGTTGTTGTTGTTGTTGTTGTTGTTGTTGTTGTTGTTGTTGTTGTTGTTGTTGTTGTTGTTGTTGTTGTTGTTGTTGTTDTPGST	328	0.86	19	DAGAQTPFPGGNLDDQKTKDTQQLPPQVPLECKNTFVPVSERDLYEITKQDAGNGMNATSSAAGQKVDPSKLSDNQTMALCETATESGAGLCDLNTCKIPQPTVCTQCCEMDKDSNDFTAMKGAATLDKVTCDSGYSLKTPTNKQNGNMCMTQEKTYTCAGECQGAVACQACYTDDSKGNPNDQTDNSAGTTGTTGTTGTTGTTGTTGTTGTTGTTGTTGTTGTTGTTGTTGTTGTTGTTGTTGTTGTTGTTGTTGTTGTTGTTGTTGTTGTTGTTGTTGTTDTPGST	Membrane	0.43254	0	Tribe_0063	Tribe63	Pgt	PGTG_175490	58.13	2e-64	secreted protein	0.53	gi|403177644|ref|XP_003336112.2|hypothetical protein PGTG_17549 [Puccinia graminis f. sp. tritici CRL 75-36-700-3] >gi|375172955|gb|EFP91693.2| hypothetical protein PGTG_17549 [Puccinia graminis f. sp. tritici CRL 75-36-700-3]	0.69	-	-	0.4	2.44	102.35	59.19	1.39	0.55	1.42	80.77	1.39	0.55	56.8803	1.02158	2.58182	2.52727	-	-	30667	4.6	23.5	58.8	17.7
CSEP0310	PTTG_04158T0	PTTG_04158	MAILSSLLKFVLLLSVALYQLSWVDANSIVSPTAHQTLKPGQTLTVVVKRNSTDSAVKTLAFAVGLTVYPGSLGRPFLRTVEVEKGQAKWDSQHSTYSFEVTLPAAEGFIDQFSRPYTFGVSEYYLKGTSNVPALGMSNTPVTIKPN	328	0.86	27	NSIVSPTAHQTLKPGQTLTVVVKRNSTDSAVKTLAFAVGLTVYPGSLGRPFLRTVEVEKGQAKWDSQHSTYSFEVTLPAAEGFIDQFSRPYTFGVSEYYLKGTSNVPALGMSNTPVTIKPN	Plastid	0.53466	0	Tribe_0065	Tribe65	Pgt	PGTG_085700	74.15	1e-61	secreted protein	0.6	gi|331230277|ref|XP_003327803.1|hypothetical protein PGTG_08570 [Puccinia graminis f. sp. tritici CRL 75-36-700-3] >gi|309306793|gb|EFP83384.1| hypothetical protein PGTG_08570 [Puccinia graminis f. sp. tritici CRL 75-36-700-3]	0.85	-	-	141.01	335.96	138.81	44.07	42.38	103.56	238.485	91.44	42.38	103.56	0.38342	5.6273	2.30287	0.409231	1	1	15954	0	21.8	45.6	32.7
CSEP0311	PTTG_27679T0	PTTG_27679	MAAHSPLLLLGLLLLGLTSIQRAAAQQITIQSPAAGAVLHPGQRADIVLKLTSTTSSVQTVALTLGLRAQASGAALVLKTLYASDLHIDPRDYSYRFSLRLPPAKHLVAGAAPYELVLSQYLLLGATQSPMLYSNSTLVTLQK	143	0.9	26	QQITIQSPAAGAVLHPGQRADIVLKLTSTTSSVQTVALTLGLRAQASGAALVLKTLYASDLHIDPRDYSYRFSLRLPPAKHLVAGAAPYELVLSQYLLLGATQSPMLYSNSTLVTLQK	Plastid	0.61204	0	Tribe_0065	Tribe65	Pst	PST21_11602	34.48	1e-14	secreted protein	0.6	gi|403166977|ref|XP_003326809.2|hypothetical protein PGTG_08346 [Puccinia graminis f. sp. tritici CRL 75-36-700-3] >gi|375166805|gb|EFP82390.2| hypothetical protein PGTG_08346 [Puccinia graminis f. sp. tritici CRL 75-36-700-3]	0.73	-	-	3.06	15.32	76.36	4.73	57.94	118.75	9.19	40.545	57.94	118.75	4.41186	0.158612	0.0773895	0.487916	-	-	15112	0	18.2	49.7	32.2
CSEP0312	PTTG_07819T0	PTTG_07819	MVLSAVTLAIGLYLGQLSSFTFANSLSARQSPADPQALKGGALGRRTYDIYYSNPWLPRKDYGYKYDGHSGKDDNKYGSGKGYYSYGQGSYDSGKGSDGSGKEYDSDKKSYYDDGAGKNEVGYNKQNSGKKDYESDSYNPYYKYDDSGNKYDAGKDYDSGNKYGSGKYDSGYSSDSENKHGSDDKYPDKYPGKSDDKKDAKDAGKGYKGDGQYDDKDTSSEYQKDSGKKNDSDDDKKNNDYNQYSKDGSQNYDKEKDPYSYRKDEDSKKDGTGYSRV	328	0.59	16	QLSSFTFANSLSARQSPADPQALKGGALGRRTYDIYYSNPWLPRKDYGYKYDGHSGKDDNKYGSGKGYYSYGQGSYDSGKGSDGSGKEYDSDKKSYYDDGAGKNEVGYNKQNSGKKDYESDSYNPYYKYDDSGNKYDAGKDYDSGNKYGSGKYDSGYSSDSENKHGSDDKYPDKYPGKSDDKKDAKDAGKGYKGDGQYDDKDTSSEYQKDSGKKNDSDDDKKNNDYNQYSKDGSQNYDKEKDPYSYRKDEDSKKDGTGYSRV	Nucleus	0.77704	0	Tribe_0067	Tribe67	Pgt	PGTG_104640	41.03	1e-25	hypothetical protein PGTG_10464	0.68	gi|403168942|ref|XP_003328505.2|hypothetical protein PGTG_10464 [Puccinia graminis f. sp. tritici CRL 75-36-700-3] >gi|375167733|gb|EFP84086.2| hypothetical protein PGTG_10464 [Puccinia graminis f. sp. tritici CRL 75-36-700-3]	0.7	-	-	0.3	0.22	83.96	0	0	6.77	0.26	41.98	0	6.77	161.462	-	0.0384047	0	-	-	30844	0	43.7	49.5	6.9
CSEP0313	PTTG_07819T1	PTTG_07819	MVLSAVTLAIGLYLGQLSSFTFANSLSARQSPADPQALKGGALGRRTYDIYYSNPWLPRKDYGYKYDGHSGKDDNKYGSGKGYYSYGQGSYDSGKGSDGSGKEYDSDKKSYYDDGAGKNEVGYNKQNSGKKDYESDSYNPYYKYDDSGNKYDAGKDYDSGNKYGSGKYDSGYSSDSENKHGSDDKYPDKYPGKSDDKKDAKDAGKGYKGDGQYDDKDTSSEYQKDSGKKNDSDDDKKNNDYNQYSKDGSQNYDKEKDPYSYRKDEDSKKDGTGYSRV	328	0.59	16	QLSSFTFANSLSARQSPADPQALKGGALGRRTYDIYYSNPWLPRKDYGYKYDGHSGKDDNKYGSGKGYYSYGQGSYDSGKGSDGSGKEYDSDKKSYYDDGAGKNEVGYNKQNSGKKDYESDSYNPYYKYDDSGNKYDAGKDYDSGNKYGSGKYDSGYSSDSENKHGSDDKYPDKYPGKSDDKKDAKDAGKGYKGDGQYDDKDTSSEYQKDSGKKNDSDDDKKNNDYNQYSKDGSQNYDKEKDPYSYRKDEDSKKDGTGYSRV	Nucleus	0.77704	0	Tribe_0067	Tribe67	Pgt	PGTG_104640	41.03	1e-25	hypothetical protein PGTG_10464	0.68	gi|403168942|ref|XP_003328505.2|hypothetical protein PGTG_10464 [Puccinia graminis f. sp. tritici CRL 75-36-700-3] >gi|375167733|gb|EFP84086.2| hypothetical protein PGTG_10464 [Puccinia graminis f. sp. tritici CRL 75-36-700-3]	0.7	-	-	0.3	0.22	83.96	0	0	6.77	0.26	41.98	0	6.77	161.462	-	0.0384047	0	-	-	30844	0	43.7	49.5	6.9
CSEP0314	PTTG_03106T0	PTTG_03106	MILPSVITLAIGLFLGHTPSFTYASSLEARQGPVDFQALKSAPLARRNLPGLDINSDLGSGRIQHEHGSPNNFPNPHRGSSSYGQDSYDPSKGGYDSGKAIYPSGNNNHGLGTGIFDLGTGTHHALQEGTLDYGNGGYTGSDPGFDISPKPKTSGNDSDKKSYDSEPKKVDSITEHKDYTSPSKSYGSDKGSTGSYQDPYSTSSEDFGKKYDSEVKDRGEYAQSPGKDNSKSTSGTDYSKQDNSKYNGEYTSPNGKKKSGYDGTAKNPDQSGSFIFEPGTTEEQRKAAQKESDTDGAL	328	0.64	25	SSLEARQGPVDFQALKSAPLARRNLPGLDINSDLGSGRIQHEHGSPNNFPNPHRGSSSYGQDSYDPSKGGYDSGKAIYPSGNNNHGLGTGIFDLGTGTHHALQEGTLDYGNGGYTGSDPGFDISPKPKTSGNDSDKKSYDSEPKKVDSITEHKDYTSPSKSYGSDKGSTGSYQDPYSTSSEDFGKKYDSEVKDRGEYAQSPGKDNSKSTSGTDYSKQDNSKYNGEYTSPNGKKKSGYDGTAKNPDQSGSFIFEPGTTEEQRKAAQKESDTDGAL	Nucleus	0.93376	0	Tribe_0067	Tribe67	Pgt	PGTG_101430	64.47	2e-95	hypothetical protein PGTG_10143	0.54	gi|331232360|ref|XP_003328842.1|hypothetical protein PGTG_10143 [Puccinia graminis f. sp. tritici CRL 75-36-700-3] >gi|309307832|gb|EFP84423.1| hypothetical protein PGTG_10143 [Puccinia graminis f. sp. tritici CRL 75-36-700-3]	0.73	-	-	5.28	2.33	98.2	579.57	6.72	29.42	3.805	338.885	6.72	29.42	89.0631	0.56622	0.129334	0.228416	-	-	31762	0	32.9	54	13.1
CSEP0315	PTTG_05807T0	PTTG_05807	MILPSVVTVAIGLYLGQLPLSASAHGLLARQSSADPQALKGAALGRRDYDYGKDHGYDSGKGYYNSGKYEYGKDSYDYGKKDSEKKSYHQESQKKEVYDKQQYEKKDYDSNYYGSYYKHGHNDNKKDYKYDGKYDNKDYNKYGDKKNYDDDKSDKKDYKDDGKYNKDDKKDYNDDGKYDKRNYKDDKSDQKHYKDDGKSDKKDYKDDVKYQKDHKYDGKDDKKDYKYGDKKDYKEDKKNYSKDDSKKYDDHKKYNDDYNKDDKSKDSYKHGDKDSYKYGEYKKDGDYKKDDYKKDAYKKDDYKKDDYKKDAYKKDDYKKDDYKKDAYKKDGDYKKDDYKKDDYKKDGDYKKDSDYKNDGDYKKDGDYKKDGDYH	328	0.5	25	HGLLARQSSADPQALKGAALGRRDYDYGKDHGYDSGKGYYNSGKYEYGKDSYDYGKKDSEKKSYHQESQKKEVYDKQQYEKKDYDSNYYGSYYKHGHNDNKKDYKYDGKYDNKDYNKYGDKKNYDDDKSDKKDYKDDGKYNKDDKKDYNDDGKYDKRNYKDDKSDQKHYKDDGKSDKKDYKDDVKYQKDHKYDGKDDKKDYKYGDKKDYKEDKKNYSKDDSKKYDDHKKYNDDYNKDDKSKDSYKHGDKDSYKYGEYKKDGDYKKDDYKKDAYKKDDYKKDDYKKDAYKKDDYKKDDYKKDAYKKDGDYKKDDYKKDDYKKDGDYKKDSDYKNDGDYKKDGDYKKDGDYH	Nucleus	0.82621	0	Tribe_0067	Tribe67	Pgt	PGTG_104640	41.19	4e-25	hypothetical protein PGTG_10466	0.6	gi|403168944|ref|XP_003328507.2|hypothetical protein PGTG_10466 [Puccinia graminis f. sp. tritici CRL 75-36-700-3] >gi|375167734|gb|EFP84088.2| hypothetical protein PGTG_10466 [Puccinia graminis f. sp. tritici CRL 75-36-700-3]	0.61	-	-	60.46	17.53	7.37	6.49	16.46	41.4	38.995	6.93	16.46	41.4	0.177715	2.36908	0.941908	0.397585	-	-	44866	0	58.8	36.6	4.6
CSEP0316	PTTG_06746T0	PTTG_06746	MSLQIIITLAALFNLAASQGAAPAAPAASAAPAGDGTPLTVNTPLSVQACLPVAISWTGGTSPVYVSIIKGGEPTSAALKDFGQHYDNSLTWDVDQPAGTSLTVQIRDSKGQLNYSDKFSVQSSTQTCKTAAPTSGGSSDKSAPSPSGSNSSAKPATGATTPTPSTGSTTTPSSGAGSSTNTATTTPGTPAGQAPKSDASRAIPGFLILATAGALAVLA	328	0.76	19	QGAAPAAPAASAAPAGDGTPLTVNTPLSVQACLPVAISWTGGTSPVYVSIIKGGEPTSAALKDFGQHYDNSLTWDVDQPAGTSLTVQIRDSKGQLNYSDKFSVQSSTQTCKTAAPTSGGSSDKSAPSPSGSNSSAKPATGATTPTPSTGSTTTPSSGAGSSTNTATTTPGTPAGQAPKSDASRAIPGFLILATAGALAVLA	Plastid	0.27732	0	Tribe_0068	Tribe68	Pgt	PGTG_166910	64.84	4e-66	secreted protein	0.64	gi|331164890|ref|XP_003335084.1|hypothetical protein PGTG_16691 [Puccinia graminis f. sp. tritici CRL 75-36-700-3] >gi|309314074|gb|EFP90665.1| hypothetical protein PGTG_16691 [Puccinia graminis f. sp. tritici CRL 75-36-700-3]	0.78	-	-	2769.2	3641.97	505.13	28.78	276.37	631.55	3205.59	266.955	276.37	631.55	0.0832781	11.5989	5.07574	0.437606	1	0	21343	0.9	16.4	64.4	19.2
CSEP0317	PTTG_29075T0	PTTG_29075	MHPQLTILLGSLHLVLAQDGPTINTPMSVVQCLPTQLTFGGGVPPYTLSALPAGQPGATPLAELGSQSGTSFTWVTNLPGGTATTLQIRDSKGVINYTQAITVQASSDSKCLNGGGGGAGAGAGGTPSPNPSGPPNSTGSGTPGGSTSTTPANPPPKGGNTPGGAQPNATTPATTPNTTSAAAGSTNTTKGPSPFVPPSTTPSSTTPVTTTPNNAASNAPANAASSVSGFSQQSCLAGLAIAAAVSAVFA	328	0.83	18	QDGPTINTPMSVVQCLPTQLTFGGGVPPYTLSALPAGQPGATPLAELGSQSGTSFTWVTNLPGGTATTLQIRDSKGVINYTQAITVQASSDSKCLNGGGGGAGAGAGGTPSPNPSGPPNSTGSGTPGGSTSTTPANPPPKGGNTPGGAQPNATTPATTPNTTSAAAGSTNTTKGPSPFVPPSTTPSSTTPVTTTPNNAASNAPANAASSVSGFSQQSCLAGLAIAAAVSAVFA	Nucleus	0.51305	1.5412e-142	Tribe_0068	Tribe68	Pgt	PGTG_168720	59.46	6e-52	secreted protein	0.6	gi|331165822|ref|XP_003335546.1|hypothetical protein PGTG_16872 [Puccinia graminis f. sp. tritici CRL 75-36-700-3] >gi|309314536|gb|EFP91127.1| hypothetical protein PGTG_16872 [Puccinia graminis f. sp. tritici CRL 75-36-700-3]	0.8	-	P:type I hypersensitivity	598.85	1859.23	213.57	67.14	371.54	508.21	1229.04	140.355	371.54	508.21	0.114199	3.30796	2.41837	0.731076	2	1	23889	1.2	14.4	67.2	18.4
CSEP0318	PTTG_04227T0	PTTG_04227	MRVFHLSKLVVGFLLAFQHSVANNDAPSVAVPGSVNQCGAVPLDIKGGTPPYTITIKKADNPAGAALQSFSDVNNPSSLSLPNGMATGMTITFEVKDSRGQTTHSGLSTVSSSPDCPQTPKDLASKPDDGAADSDNPADASAPPAPGPPGGDSKNSTAGTVPGAPGSSPDKSAGGAPSAPDQPPNGLNNSTAAGPQPGKPPPPSSNTTASPDNAGNATAVADKPGNNNSTDTPASVNSTATTAPRPGSTPPKNSTSTIGGNTKMGNNTSSVNNRPKPPTSESSRRHLSPLYLSLFISSLAGFLINR	328	0.7	23	NNDAPSVAVPGSVNQCGAVPLDIKGGTPPYTITIKKADNPAGAALQSFSDVNNPSSLSLPNGMATGMTITFEVKDSRGQTTHSGLSTVSSSPDCPQTPKDLASKPDDGAADSDNPADASAPPAPGPPGGDSKNSTAGTVPGAPGSSPDKSAGGAPSAPDQPPNGLNNSTAAGPQPGKPPPPSSNTTASPDNAGNATAVADKPGNNNSTDTPASVNSTATTAPRPGSTPPKNSTSTIGGNTKMGNNTSSVNNRPKPPTSESSRRHLSPLYLSLFISSLAGFLINR	Nucleus	0.57036	2.7051e-252	Tribe_0068	Tribe68	Pst	PST130_05454	45.88	1e-45	-	-	-	-	-	-	1.61	10.95	85.73	6.17	20.99	5.95	6.28	45.95	20.99	5.95	7.31688	0.29919	1.05546	3.52773	-	-	30458	0.7	16.2	58.8	17
CSEP0319	PTTG_07032T0	PTTG_07032	MPTLTSLVSYLYVALSLTSPHIEVNGAPLDQRDIIINPSFHEFKPLRRRASYKALLARSPQETTASATEVKKATSKTDKKQNKNALNEAGRNDAKELRRAASDLLKATNNVDQDVLIIQNPNSSAEEIKKAAEDALKNEEAEDFPREALASVALDPAAAQGALAVVRDQGPTVVQAFKEIHKNAEDKAKVREELAKVTLARLQVVPANLALIGDIPGGSRRLISKVAIGPSQQAIGKNITDATQKKTVEEQQKNLASQTKIVDEQMSIIQKEGSKPEEIEQAAKKALVQEAGEEFARIVLASAATDPKGAMAALAEVRQNGPSKVVHGLKLIESNAKDPAAVKKAADLVVEGRKHVVPANLKLIELSGGSASSNTSVGTGSASADVAKDTKIALATALP…	328	0.44	27	APLDQRDIIINPSFHEFKPLRRRASYKALLARSPQETTASATEVKKATSKTDKKQNKNALNEAGRNDAKELRRAASDLLKATNNVDQDVLIIQNPNSSAEEIKKAAEDALKNEEAEDFPREALASVALDPAAAQGALAVVRDQGPTVVQAFKEIHKNAEDKAKVREELAKVTLARLQVVPANLALIGDIPGGSRRLISKVAIGPSQQAIGKNITDATQKKTVEEQQKNLASQTKIVDEQMSIIQKEGSKPEEIEQAAKKALVQEAGEEFARIVLASAATDPKGAMAALAEVRQNGPSKVVHGLKLIESNAKDPAAVKKAADLVVEGRKHVVPANLKLIELSGGSASSNTSVGTGSASADVAKDTKIALATALPTTGAAATTAAGATTAALTSADPAKEA…	Cytoplasm	0.46397	0	Tribe_0070	Tribe70	Pgt	PGTG_180120	73.55	2e-157	hypothetical protein PGTG_18012	0.71	gi|331168265|ref|XP_003336757.1|hypothetical protein PGTG_18012 [Puccinia graminis f. sp. tritici CRL 75-36-700-3] >gi|309315747|gb|EFP92338.1| hypothetical protein PGTG_18012 [Puccinia graminis f. sp. tritici CRL 75-36-700-3]	0.84	-	-	1.04	0.4	10.81	40.24	1.65	4.2	0.72	25.525	1.65	4.2	35.4514	0.436364	0.171429	0.392857	-	-	47274	0	34	43.3	22.7
CSEP0320	PTTG_06072T0	PTTG_06072	MKQTIFYALSALQLLSQTSCTPLTTSKLPTRSNDVLLFSRDVRSHLRYRRSPLPQAAREQRQELKLENSVPNVRQVDAKNTKSDVAVQEAAKTLTLATRKVEDIIMVLQNPQASEADIRKAAQEALRIEASEDFPRETLASASQNSTGAQEALAIIRDQGPRVIAGFQEIEKNARDKRKVVESLKQIMLVRLQVVAANNELIGGIRGGDRQLVLKAQISPSQLAVGGKLDGEQKKAVEEAQRNLAAQTKKVDEAVAVIQKRGSTPQEIEAAAREALVQEANEDFARIVLASAAIKRDEAMEALAAVIEHGPTEVVAGFKAIAEDSSNAASVKKNIDLVVKGREKVVPANLKLIELSGGLTSPTIGAQPVRQADKKLVASVAGGQQAPPTIDTLSVAGTA…	328	0.57	21	TPLTTSKLPTRSNDVLLFSRDVRSHLRYRRSPLPQAAREQRQELKLENSVPNVRQVDAKNTKSDVAVQEAAKTLTLATRKVEDIIMVLQNPQASEADIRKAAQEALRIEASEDFPRETLASASQNSTGAQEALAIIRDQGPRVIAGFQEIEKNARDKRKVVESLKQIMLVRLQVVAANNELIGGIRGGDRQLVLKAQISPSQLAVGGKLDGEQKKAVEEAQRNLAAQTKKVDEAVAVIQKRGSTPQEIEAAAREALVQEANEDFARIVLASAAIKRDEAMEALAAVIEHGPTEVVAGFKAIAEDSSNAASVKKNIDLVVKGREKVVPANLKLIELSGGLTSPTIGAQPVRQADKKLVASVAGGQQAPPTIDTLSVAGTADETIRKERKDGKAGRADRLT…	Cytoplasm	0.38753	6.378e-300	Tribe_0070	Tribe70	Pst	PST43_02939	52.53	1e-132	hypothetical protein PGTG_14633	0.67	gi|403174078|ref|XP_003333086.2|hypothetical protein PGTG_14633 [Puccinia graminis f. sp. tritici CRL 75-36-700-3] >gi|375170820|gb|EFP88667.2| hypothetical protein PGTG_14633 [Puccinia graminis f. sp. tritici CRL 75-36-700-3]	0.74	-	-	0.13	0.34	19.12	19.4	1.27	1.09	0.235	19.26	1.27	1.09	81.9574	0.185039	0.215596	1.16514	-	-	51993	0.2	37.4	38.4	16.2
CSEP0321	PTTG_07031T0	PTTG_07031	MPGIKSLIGLLVTLMVVSDFTVDASPLYIPNEVPDLSTLTKAKRDLLLARRRVEVSRPSLVARSPTNRKGRPNNLQILDGGPAGHPGKEGKEGKEGKEGKGEGKEGGGLLTDLLGQGPGRDAVRPPPPPELLGGLLGRPPPPPELLGGLLGGPPPPPLELGGRLPPPPELAGKEAGAPPPIPEVGSGRSGEAAAKLRTSGVKLGQADAAPRQRGKEGKLDEPPPPPPIVESANEKVKDLAKEGAGERKKAEKEKTVEKDKIKKDNGGEEDIPELKKDLTDVPQPAKEMQNQNQKKQKLAPFRLIRKHLPLFLLFLLLLPPPPPGGELAPELVGRPGKEGKAGKGEGELGGGRLVREAAITLAQANRLIENSMQFMQSSTANSTDIKKAAELAVKLGNAE…	328	0.64	25	SPLYIPNEVPDLSTLTKAKRDLLLARRRVEVSRPSLVARSPTNRKGRPNNLQILDGGPAGHPGKEGKEGKEGKEGKGEGKEGGGLLTDLLGQGPGRDAVRPPPPPELLGGLLGRPPPPPELLGGLLGGPPPPPLELGGRLPPPPELAGKEAGAPPPIPEVGSGRSGEAAAKLRTSGVKLGQADAAPRQRGKEGKLDEPPPPPPIVESANEKVKDLAKEGAGERKKAEKEKTVEKDKIKKDNGGEEDIPELKKDLTDVPQPAKEMQNQNQKKQKLAPFRLIRKHLPLFLLFLLLLPPPPPGGELAPELVGRPGKEGKAGKGEGELGGGRLVREAAITLAQANRLIENSMQFMQSSTANSTDIKKAAELAVKLGNAEDFLREVLASASQDPASAQKSLGII…	Cytoplasm	0.49457	0	Tribe_0070	Tribe70	Pgt	PGTG_143480	62.57	7e-106	hypothetical protein PGTG_14348	0.62	gi|331160063|ref|XP_003332683.1|hypothetical protein PGTG_14348 [Puccinia graminis f. sp. tritici CRL 75-36-700-3] >gi|309311673|gb|EFP88264.1| hypothetical protein PGTG_14348 [Puccinia graminis f. sp. tritici CRL 75-36-700-3]	0.73	-	-	1.66	0.2	11.25	6.74	0.7	0.44	0.93	8.995	0.7	0.44	9.67204	1.32857	2.11364	1.59091	-	-	79533	0	41.2	38	20.8
CSEP0322	PTTG_27731T0	PTTG_27731	MQLPKSIFLLSCATPLGVLAGPKPVIDKGTTFTCFDAKNPGFKMGWCANKVITLSEIPGMKQKYFKPVIQANKVGAAEHFNYNCEGKDTNINFCCKNNWKPNPSGSGVVSISESNCETKERIPNNP	126	0.62	21	GPKPVIDKGTTFTCFDAKNPGFKMGWCANKVITLSEIPGMKQKYFKPVIQANKVGAAEHFNYNCEGKDTNINFCCKNNWKPNPSGSGVVSISESNCETKERIPNNP	Cytoplasm	0.38109	3.2005e-274	Tribe_0071	Tribe71	Pst	PST21_11765	39.29	2e-12	-	-	-	-	-	-	0	0	4.47	0	0.42	0	0	2.235	0.42	0	-	0	-	-	-	-	13741	5.6	31.8	36.5	31.8
CSEP0323	PTTG_27734T0	PTTG_27734	MQLFKSLFMLSSVTSFGVLAAAPKPQPVIDKGTAFTCFDLPGFPAGWCASKIGTPNGFNKKVNFYTIVGANQVGAKNHLNYNCEGLNQDGNKCCKSGFIPKFENNGYAAVSDDDCQTKAGVPKTP	125	0.68	16	FGVLAAAPKPQPVIDKGTAFTCFDLPGFPAGWCASKIGTPNGFNKKVNFYTIVGANQVGAKNHLNYNCEGLNQDGNKCCKSGFIPKFENNGYAAVSDDDCQTKAGVPKTP	Plastid	0.37891	0	Tribe_0071	Tribe71	Pst	PST877_08467	34.68	4e-12	-	-	-	-	-	-	0	0	2.24	0	0.42	1.99	0	1.12	0.42	1.99	-	0	0	0.211055	-	-	13304	4.8	28.8	40.8	30.4
CSEP0324	PTTG_12725T0	PTTG_12725	MQSFSLFVLFAVLLINTQVTYAATKTPQLQPKSVSCPAANGPTDRKDAYCVRAFTAQEAADPANKGKTMFKRFVEQVDGKFTCQDVDLKKAPADAGYCCNAPGKVNEVSPSPQKMWDSCTQVQFLKK	328	0.91	23	ATKTPQLQPKSVSCPAANGPTDRKDAYCVRAFTAQEAADPANKGKTMFKRFVEQVDGKFTCQDVDLKKAPADAGYCCNAPGKVNEVSPSPQKMWDSCTQVQFLKK	Plastid	0.44166	0	Tribe_0072	Tribe72	Pgt	PGTG_153260	48.8	1e-27	hypothetical protein PGTG_06279	0.59	gi|403164669|ref|XP_003316742.2|hypothetical protein PGTG_06279 [Puccinia graminis f. sp. tritici CRL 75-36-700-3] >gi|375165263|gb|EFP80323.2| hypothetical protein PGTG_06279 [Puccinia graminis f. sp. tritici CRL 75-36-700-3]	0.58	-	-	2.28	4.64	180.94	23.8	0.37	0.43	3.46	102.37	0.37	0.43	29.5867	9.35135	8.04651	0.860465	-	-	13903	4.7	33.1	37.8	29.1
CSEP0325	PTTG_27844T0	PTTG_27844	MQSFSLFVLFAVLLINTQVTYAATKTPQLQPKSVSCPAANGPTDRKDAYCVRAFTAQEAADPVNKGKTMFKRFVEQVGGKFTCQDVDLKKAPADAGYCCNAPGKVNEVSSSPQKMWDSCTQVQFLKK	328	0.91	23	ATKTPQLQPKSVSCPAANGPTDRKDAYCVRAFTAQEAADPVNKGKTMFKRFVEQVGGKFTCQDVDLKKAPADAGYCCNAPGKVNEVSSSPQKMWDSCTQVQFLKK	Plastid	0.4469	0	Tribe_0072	Tribe72	Pgt	PGTG_153260	48.74	2e-26	hypothetical protein PGTG_06279	0.57	gi|403164669|ref|XP_003316742.2|hypothetical protein PGTG_06279 [Puccinia graminis f. sp. tritici CRL 75-36-700-3] >gi|375165263|gb|EFP80323.2| hypothetical protein PGTG_06279 [Puccinia graminis f. sp. tritici CRL 75-36-700-3]	0.55	-	-	0	0	0	0	0	0	0	0	0	0	-	-	-	-	-	-	13863	4.7	32.3	37.8	29.9
CSEP0326	PTTG_28740T0	PTTG_28740	MFYAVPLNALLLAITWQHSLVNSTPMCSLETSLPQLQARQISEVDIINEQTLCGIHDEFSKSSKRLILLDNDGTLKPRDWSNSPTHHARVHKALRRLTDDLKNEVWIITAAKLPVLEELYGDISKLNLAGHKGAQISTTTRSQKNLGPPAAKRIDLLAEEARAIYSEFASQLDILLASKFKDYEGIYDYRSSDKSKLTLRYKAFYSKGVLAKARLEGIDSTSDFGISIGDLEMDEAMHVEMKKKGFPSIIVQDTAQQDIKSNEKHGSTSN	328	0.62	16	HSLVNSTPMCSLETSLPQLQARQISEVDIINEQTLCGIHDEFSKSSKRLILLDNDGTLKPRDWSNSPTHHARVHKALRRLTDDLKNEVWIITAAKLPVLEELYGDISKLNLAGHKGAQISTTTRSQKNLGPPAAKRIDLLAEEARAIYSEFASQLDILLASKFKDYEGIYDYRSSDKSKLTLRYKAFYSKGVLAKARLEGIDSTSDFGISIGDLEMDEAMHVEMKKKGFPSIIVQDTAQQDIKSNEKHGSTSN	Plastid	0.57057	0	Tribe_0073	Tribe73	Pst	PST21_13575	28.57	2e-26	hypothetical protein PGTG_02056	0.51	gi|403160520|ref|XP_003321014.2|hypothetical protein PGTG_02056 [Puccinia graminis f. sp. tritici CRL 75-36-700-3] >gi|375170281|gb|EFP76595.2| hypothetical protein PGTG_02056 [Puccinia graminis f. sp. tritici CRL 75-36-700-3]	0.6	-	F:molecular_function; P:biosynthetic process; P:carbohydrate metabolic process	0.03	0	0	2.63	0.24	0.14	0.015	1.315	0.24	0.14	87.6667	0.0625	0.107143	1.71429	-	-	30158	0.7	33.3	37.8	28.9
CSEP0327	PTTG_11995T0	PTTG_11995	MIYSTILVTFLFTQSARSPHPSMVSMAGHGATATDTAMGATQMSHLTASPLLTDAKSAHIAENLQDSQHLLQQAHVDSSHVEAKFKPVEAHPDVQVNPKGLEANHLRLMKKQGKKIKWSLKKMMKKFGWNRMTIKSTIVPPMEDTDRLKLAKSYVNADGDRVFVFDNDGTFKPYKGENSAENIARLDKALLKLLEDPKNEVWFVTARDVGRLEQTYGHIPGINMVGKQGMQFSKRNKAKLVLPSTEPMERFHAECEALAENAIKLYTGKAYPEAYRTRLILPVRDEKLRPEIEKAAQEVEEKMKKFISHHPDGKMYDVVVQTHRREGNEPPKVEVRIFHKEANDKGFVANLLLDQRKPDFGLSMGDMSMDEPMHKAMRENGHHAILVKDENPRPPDETE…	328	0.42	19	PHPSMVSMAGHGATATDTAMGATQMSHLTASPLLTDAKSAHIAENLQDSQHLLQQAHVDSSHVEAKFKPVEAHPDVQVNPKGLEANHLRLMKKQGKKIKWSLKKMMKKFGWNRMTIKSTIVPPMEDTDRLKLAKSYVNADGDRVFVFDNDGTFKPYKGENSAENIARLDKALLKLLEDPKNEVWFVTARDVGRLEQTYGHIPGINMVGKQGMQFSKRNKAKLVLPSTEPMERFHAECEALAENAIKLYTGKAYPEAYRTRLILPVRDEKLRPEIEKAAQEVEEKMKKFISHHPDGKMYDVVVQTHRREGNEPPKVEVRIFHKEANDKGFVANLLLDQRKPDFGLSMGDMSMDEPMHKAMRENGHHAILVKDENPRPPDETEAPWDSYASHSLESHEDAI…	Plastid	0.66	0	Tribe_0073	Tribe73	Pgt	PGTG_097280	32.94	2e-40	glycosyltransferase family 20 protein	0.47	gi|331231541|ref|XP_003328434.1|hypothetical protein PGTG_09728 [Puccinia graminis f. sp. tritici CRL 75-36-700-3] >gi|309307416|gb|EFP84015.1| hypothetical protein PGTG_09728 [Puccinia graminis f. sp. tritici CRL 75-36-700-3]	0.49	-	P:biosynthetic process; P:carbohydrate metabolic process; F:molecular_function	0.09	0.53	25.59	36.94	0.26	0	0.31	31.265	0.26	0	100.855	1.19231	-	-	3	0	53791	0.2	36.6	35.8	27.6
CSEP0328	PTTG_26534T0	PTTG_26534	MLVPLKIRLLSLQLFLVTGAWCAYTFDNLPHPLESPGKQNLKLKHVTRGYGTQNYVCKDGKWAPNGAEATLLYRSQPQKPSRTVGHHSYKPPGLPTFDILGVGSVTCKKVQFAPDSNAHNVVWLQLDVVGGTPGMAKRVYRTHTVGGVPPEPTCKPTDQPLKVHYSALYSFWV	328	0.82	23	AYTFDNLPHPLESPGKQNLKLKHVTRGYGTQNYVCKDGKWAPNGAEATLLYRSQPQKPSRTVGHHSYKPPGLPTFDILGVGSVTCKKVQFAPDSNAHNVVWLQLDVVGGTPGMAKRVYRTHTVGGVPPEPTCKPTDQPLKVHYSALYSFWV	Cytoplasm	0.43385	0	Tribe_0076	Tribe76	Pst	PST21_14463	45.88	2e-34	malate dehydrogenase	0.47	gi|403163380|ref|XP_003323450.2|hypothetical protein PGTG_04987 [Puccinia graminis f. sp. tritici CRL 75-36-700-3] >gi|375164033|gb|EFP79031.2| hypothetical protein PGTG_04987 [Puccinia graminis f. sp. tritici CRL 75-36-700-3]	0.67	-	-	1.02	11.46	32.86	19.29	45.31	65.9	6.24	26.075	45.31	65.9	4.17869	0.137718	0.0946889	0.687557	-	-	19114	2.3	16.3	45.1	30.6
CSEP0329	PTTG_05870T0	PTTG_05870	MLLYRLGTIVLVNWVGVLVMAQTTVDLGLPKNSGLAIPPNQKKVFTALGSGFQLYKCTASGASFAWTNIGASADLYDLNNVPNPQTVPDELMRGGRSTAPRPVLGGDKGFKLVGRHFFNTDAKPQPVFQINKDSVTAKKVASTKSPGKPGRNADWLQLSVVTPNGFANTIFRTSTRGGQLAGVPCQSQDTKAVRQVPYAALVSCGKSQKNHKL	328	0.77	22	QTTVDLGLPKNSGLAIPPNQKKVFTALGSGFQLYKCTASGASFAWTNIGASADLYDLNNVPNPQTVPDELMRGGRSTAPRPVLGGDKGFKLVGRHFFNTDAKPQPVFQINKDSVTAKKVASTKSPGKPGRNADWLQLSVVTPNGFANTIFRTSTRGGQLAGVPCQSQDTKAVRQVPYAALVSCGKSQKNHKL	Membrane	0.3761	0	Tribe_0076	Tribe76	Pgt	PGTG_049760	61.54	1e-73	hypothetical protein PGTG_04976	0.62	gi|403163368|ref|XP_003323439.2|hypothetical protein PGTG_04976 [Puccinia graminis f. sp. tritici CRL 75-36-700-3] >gi|375164028|gb|EFP79020.2| hypothetical protein PGTG_04976 [Puccinia graminis f. sp. tritici CRL 75-36-700-3]	0.72	-	-	0.04	0	2.57	0	0.58	0.34	0.02	1.285	0.58	0.34	64.25	0.0344828	0.0588235	1.70588	-	-	22730	1.4	28.2	42.3	29.6
CSEP0330	PTTG_02345T0	PTTG_02345	MISMAIHKTISISTLAWFAIWCQISSAAPNLLDTLPASLQLYIGGESKEVKLFAFDTVQSTFTMQKATDSLGSNALWLDFDRSNKFILSTSAANFDKKEKTGGIFSAAVAADGTLQHVNAVPSPEAPVSLEVSPDGKLVMVASFNGASLTSYRLAADGKLSLPVQTFAFTGSGPIKSRQAAASAHQVKFDPSGTLLLVPDLGSDRIRSFSLDRVGNLKRNSDIAVKEGCGPRHLTFAPQRKGGPLRFYLICELSNEIFLIELPDARAKTAARIQNVTTLPQGANPKTFNAAEILLSPDGRFIYATNRQKDPAGRVDDNTFAIFARNENTDLLTPIGFSPAGGKGPRHCAFSPDKAASFMVVTNGESNLVTVHRRNVTSGALAEVASVPFEAAAVALFRVV	328	0.74	28	APNLLDTLPASLQLYIGGESKEVKLFAFDTVQSTFTMQKATDSLGSNALWLDFDRSNKFILSTSAANFDKKEKTGGIFSAAVAADGTLQHVNAVPSPEAPVSLEVSPDGKLVMVASFNGASLTSYRLAADGKLSLPVQTFAFTGSGPIKSRQAAASAHQVKFDPSGTLLLVPDLGSDRIRSFSLDRVGNLKRNSDIAVKEGCGPRHLTFAPQRKGGPLRFYLICELSNEIFLIELPDARAKTAARIQNVTTLPQGANPKTFNAAEILLSPDGRFIYATNRQKDPAGRVDDNTFAIFARNENTDLLTPIGFSPAGGKGPRHCAFSPDKAASFMVVTNGESNLVTVHRRNVTSGALAEVASVPFEAAAVALFRVV	Cytoplasm	0.53734	0	Tribe_0078	Tribe78	Pgt	PGTG_171480	77.44	0	6-phosphogluconolactonase	0.48	gi|403177140|ref|XP_003335710.2|hypothetical protein PGTG_17148 [Puccinia graminis f. sp. tritici CRL 75-36-700-3] >gi|375172747|gb|EFP91291.2| hypothetical protein PGTG_17148 [Puccinia graminis f. sp. tritici CRL 75-36-700-3]	0.88	-	F:molecular_function	0.9	0.32	12.07	2.57	1.29	0.94	0.61	7.32	1.29	0.94	12	0.472868	0.648936	1.37234	-	-	42688	1	26.5	43.3	30.3
CSEP0331	PTTG_12483T0	PTTG_12483	MMNNLVFWCSLVCFASWSQVCSAQGTTAAAALPATLKVWVGGEQDKELSLFTFDTAKNTFDTKVVKSDALGPNVLWLEFNKAKTLMISASGGEFGGVKGTGGVFTASVAADGTLTKVSSAPTDEAPVSIELSKDEKLVMVANFNGGSIQTYDMDATGKFTTGKAKETFKFLIDTPGPVKDRQQKAAAHQVKLDPSGELLLVPDLGMDKVHSFTLDPTKHTLTKNKDIPIDLGCGPRHLAFDPTRSKPEKPVFYLLCELSSQLLYLEVTDPKAAVTVLQKKNVRPPKTRKNTFNAAEILISPDGKFLYTTNRQKDPAGKVTDNIFTVFSRNEKNGKLTRISDIPSGGKEPRQFGFSPDADATFVAVTNLASNLVSMHKRDPTTGALTFLKSAESKAPVMA…	328	0.9	16	QVCSAQGTTAAAALPATLKVWVGGEQDKELSLFTFDTAKNTFDTKVVKSDALGPNVLWLEFNKAKTLMISASGGEFGGVKGTGGVFTASVAADGTLTKVSSAPTDEAPVSIELSKDEKLVMVANFNGGSIQTYDMDATGKFTTGKAKETFKFLIDTPGPVKDRQQKAAAHQVKLDPSGELLLVPDLGMDKVHSFTLDPTKHTLTKNKDIPIDLGCGPRHLAFDPTRSKPEKPVFYLLCELSSQLLYLEVTDPKAAVTVLQKKNVRPPKTRKNTFNAAEILISPDGKFLYTTNRQKDPAGKVTDNIFTVFSRNEKNGKLTRISDIPSGGKEPRQFGFSPDADATFVAVTNLASNLVSMHKRDPTTGALTFLKSAESKAPVMALIQA	Cytoplasm	0.40237	0	Tribe_0078	Tribe23	Pst	PST130_04126	61.26	3e-179	6-phosphogluconolactonase	0.46	gi|331226543|ref|XP_003325941.1|hypothetical protein PGTG_07771 [Puccinia graminis f. sp. tritici CRL 75-36-700-3] >gi|309304931|gb|EFP81522.1| hypothetical protein PGTG_07771 [Puccinia graminis f. sp. tritici CRL 75-36-700-3]	0.75	-	F:molecular_function	0.18	0.06	8.85	39.37	0.55	0.49	0.12	24.11	0.55	0.49	200.917	0.218182	0.244898	1.12245	-	-	43440	1.2	29.5	40.7	29.8
CSEP0332	PTTG_29133T0	PTTG_29133	MSSKILLYQGFLVLVMVTATSPSIVARVAPSPSFTKVPWNPASSANIGRHVLPKHIVYARTGSKEGEHLVEGRGSASPTHVTRTIDINEGGWTTDSPANIARDELPAHQVDGLKWSRTIKHVVEGRGSLLGRDEESKEKLALAHQAYPTIQKAGDYIKSKLGWTGSKPETDKNLWEEGVYNNRLYAQFHFNEYPYALPPKVTHWVYWIRVSPVNEESFRPLAHESVPHSDYLDPVRVAALTRYVNHYDLYGWSGIPERIIRTHRPSSFAHPTDHVVWKDPVSGEEVTRLQGARAIQWAGRHVCKAIQSQFPPDDYQVLFNRAPERWKSVVEPDHVQYVNE	328	0.69	23	SIVARVAPSPSFTKVPWNPASSANIGRHVLPKHIVYARTGSKEGEHLVEGRGSASPTHVTRTIDINEGGWTTDSPANIARDELPAHQVDGLKWSRTIKHVVEGRGSLLGRDEESKEKLALAHQAYPTIQKAGDYIKSKLGWTGSKPETDKNLWEEGVYNNRLYAQFHFNEYPYALPPKVTHWVYWIRVSPVNEESFRPLAHESVPHSDYLDPVRVAALTRYVNHYDLYGWSGIPERIIRTHRPSSFAHPTDHVVWKDPVSGEEVTRLQGARAIQWAGRHVCKAIQSQFPPDDYQVLFNRAPERWKSVVEPDHVQYVNE	Plastid	0.89264	0	Tribe_0079	Tribe79	Pst	PST21_17389	55.79	8e-78	secreted protein	0.56	gi|403158906|ref|XP_003319588.2|hypothetical protein PGTG_01762 [Puccinia graminis f. sp. tritici CRL 75-36-700-3] >gi|375166512|gb|EFP75169.2| hypothetical protein PGTG_01762 [Puccinia graminis f. sp. tritici CRL 75-36-700-3]	0.79	-	-	0.03	0	3.68	0	0.38	0.22	0.015	1.84	0.38	0.22	122.667	0.0394737	0.0681818	1.72727	-	-	38449	0.3	29.1	43.8	27.1
CSEP0333	PTTG_11770T0	PTTG_11770	MFLLMKRFALLFLLLPSENCTPMGLRDIQFGEKVETLNHANEMECSKKKFMFNPQLESQKKDWQSMIQSYNLFIGYTDEMKEKINDEQLENEVQLSNLKPMDDVGETLIMCHNYLIHIFGVPGKSYQDSLGTNSDPFKRLKQDEVQYNRSIYKLVLGLETPMQMPKPLHHVQMAVNNCVLQTLGYIRRYNLAPAVVAKEINSLYKSRSGIEWLAKTSIQIFRKDTMFHNAYHVRPFEEVQLKNHFQLTNFHELYQTLSKSEQDWWIFQYLAARMNARAEKAISEDEVCPRGFFKPMCTLIQFSIKLKKFLLNEMEHSSLDSGTTLLKDMKDDVLRMVRFIIEPNLETGMKLFDLKVIAGNTFATLDFIMVRFGSGYKEPAQLVADDKDAVEFGEKMKLL…	328	0.72	21	MGLRDIQFGEKVETLNHANEMECSKKKFMFNPQLESQKKDWQSMIQSYNLFIGYTDEMKEKINDEQLENEVQLSNLKPMDDVGETLIMCHNYLIHIFGVPGKSYQDSLGTNSDPFKRLKQDEVQYNRSIYKLVLGLETPMQMPKPLHHVQMAVNNCVLQTLGYIRRYNLAPAVVAKEINSLYKSRSGIEWLAKTSIQIFRKDTMFHNAYHVRPFEEVQLKNHFQLTNFHELYQTLSKSEQDWWIFQYLAARMNARAEKAISEDEVCPRGFFKPMCTLIQFSIKLKKFLLNEMEHSSLDSGTTLLKDMKDDVLRMVRFIIEPNLETGMKLFDLKVIAGNTFATLDFIMVRFGSGYKEPAQLVADDKDAVEFGEKMKLLRLTTNIFIWKSMVFDYDHYVLK…	Nucleus	0.55976	4.6528e-231	Tribe_0081	Tribe81	Pst	PST877_06575	41.73	2e-57	hypothetical protein PGTG_11269	0.51	gi|403170138|ref|XP_003329519.2|hypothetical protein PGTG_11269 [Puccinia graminis f. sp. tritici CRL 75-36-700-3] >gi|375168581|gb|EFP85100.2| hypothetical protein PGTG_11269 [Puccinia graminis f. sp. tritici CRL 75-36-700-3]	0.72	-	-	0.38	0.31	32.98	33.37	0.23	0.27	0.345	33.175	0.23	0.27	96.1594	1.5	1.27778	0.851852	2	0	59366	1.6	37.3	27.9	34.9
CSEP0334	PTTG_26078T0	PTTG_26078	MVHLKTLASTLAVLLLAEIWTCFPPPNKQVSNKGKAVERDIEALDDPMDLALTPSKVKHSSKQDESDLIRGENDGFLGVKKVGKNDQSSKQIESISGSSSYRHLVAVAQEIKMVLRARHDQKTLAKKQADWESVIKNAEWTKEIIYEAIPSRVSMTDLETMKEIVGRLEGLYELIETIYGPQTSVTSTGKSTRQKSLDFVPKPSLELDEYKKWIPKLVSLLDVPTDLGDHNFHVRVAWNRCILQTLTYLYKYHLIPAELAESFQGYPRDPVFLKWLAMESHDTFRPNTRYWSNFHRSLEDVDFLQNHPLLSSIAQIFNELGRREQDFIVFYRLKFVIESFYERTLPYEEMDPNTKPIEAQWHLEFLEKMEKTVSKEFELTNSQYEAELANGLLEVKDEL…	328	0.66	23	PPNKQVSNKGKAVERDIEALDDPMDLALTPSKVKHSSKQDESDLIRGENDGFLGVKKVGKNDQSSKQIESISGSSSYRHLVAVAQEIKMVLRARHDQKTLAKKQADWESVIKNAEWTKEIIYEAIPSRVSMTDLETMKEIVGRLEGLYELIETIYGPQTSVTSTGKSTRQKSLDFVPKPSLELDEYKKWIPKLVSLLDVPTDLGDHNFHVRVAWNRCILQTLTYLYKYHLIPAELAESFQGYPRDPVFLKWLAMESHDTFRPNTRYWSNFHRSLEDVDFLQNHPLLSSIAQIFNELGRREQDFIVFYRLKFVIESFYERTLPYEEMDPNTKPIEAQWHLEFLEKMEKTVSKEFELTNSQYEAELANGLLEVKDELMEMKNFLIGPIVGPEHDNKSVFYI…	Cytoplasm	0.63219	0	Tribe_0081	Tribe81	Pgt	PGTG_009140	46.83	6e-145	hypothetical protein PGTG_00914	0.52	gi|331214642|ref|XP_003320002.1|hypothetical protein PGTG_00914 [Puccinia graminis f. sp. tritici CRL 75-36-700-3] >gi|309298992|gb|EFP75583.1| hypothetical protein PGTG_00914 [Puccinia graminis f. sp. tritici CRL 75-36-700-3]	0.63	-	-	0.03	0.16	6.41	7.65	2.56	4.37	0.095	7.03	2.56	4.37	74	0.0371094	0.0217391	0.585812	3	1	68450	0.7	35.8	31	33.2
CSEP0335	PTTG_26074T0	PTTG_26074	MAYLRALALTLVVLLLAEICCTPLNKEVTSQGKEVERGIEALDEPMDLALTSSDVENSSKRAGSHMSRGKNDDLLAVKEAGKTDQSSKQIEATSGSSAYQHLVAVAQEIELGLRTQHDQINLEKRQMDWLGLMDNVAWTRHMTDEAIPSRVAEMDSKTRKENLWELNVFFELLETVYGRQTLGTSTSQTVSGEPLGLIPKPSLELEEYKQWIRKLVSFLDTTATMHDTNFYARAVWNSCIFNTLSYLYKYHLIPAESEESFQGSLRNPVFLKWLAMESHGRFVLDVRYWSKFPGNLEEVEFLQNHPLLSSVAEIFNGLGRREQDFVGFYRLKFVLESCYEWTLAYDGMDPNKFPIQAQWHLNFLKKMEKIVSKELQGQLTQSQYDEELASGFLEVKDDL…	328	0.77	22	TPLNKEVTSQGKEVERGIEALDEPMDLALTSSDVENSSKRAGSHMSRGKNDDLLAVKEAGKTDQSSKQIEATSGSSAYQHLVAVAQEIELGLRTQHDQINLEKRQMDWLGLMDNVAWTRHMTDEAIPSRVAEMDSKTRKENLWELNVFFELLETVYGRQTLGTSTSQTVSGEPLGLIPKPSLELEEYKQWIRKLVSFLDTTATMHDTNFYARAVWNSCIFNTLSYLYKYHLIPAESEESFQGSLRNPVFLKWLAMESHGRFVLDVRYWSKFPGNLEEVEFLQNHPLLSSVAEIFNGLGRREQDFVGFYRLKFVLESCYEWTLAYDGMDPNKFPIQAQWHLNFLKKMEKIVSKELQGQLTQSQYDEELASGFLEVKDDLMNLKNFLIRPVISPKYPEQWI…	Cytoplasm	0.52898	0	Tribe_0081	Tribe81	Pgt	PGTG_009140	39.73	5e-113	hypothetical protein PGTG_00914	0.49	gi|331214642|ref|XP_003320002.1|hypothetical protein PGTG_00914 [Puccinia graminis f. sp. tritici CRL 75-36-700-3] >gi|309298992|gb|EFP75583.1| hypothetical protein PGTG_00914 [Puccinia graminis f. sp. tritici CRL 75-36-700-3]	0.58	-	-	0	0	0.88	2.71	22.02	2.38	0	1.795	22.02	2.38	-	0	0	9.2521	-	-	68292	0.8	34.6	32.4	32.9
CSEP0336	PTTG_11653T0	PTTG_11653	MLYSKQIGFIFAILLQGWICQSMLYDKPLRKVKAEIDGEASSMGGIQDGLSETDPRKSGCDSGMVSVELLDKDHLGVNVKQSTKENPIACITSHHSELSEPKLDAEASSMGEIQHELSVLYPRKMDCDSEMSSVEILENSHLGVNVEHLPKEIPVYWIEGTHSNLSESDSKQRDWDLMINSVNQLEKDYQVCNVEAFQPKYPRVIMETITELRSLHEQMGQLFGPEWEVRLSRNQLQDYRNSVWRILKILRRVLNYPKPIHHLRVAGNNCILETFNFIRRYNLAEDHVLINLQRAFSSKKGLMWLIRAIDGVFRTNTELWNEFHSHPTGEEQMRYDLHMKHIYNTYKSLEKKQQDFLLFNLAINRYGIEESDECRHDGPITKPLSKPLIEHIHFMRKVR…	328	0.55	23	SMLYDKPLRKVKAEIDGEASSMGGIQDGLSETDPRKSGCDSGMVSVELLDKDHLGVNVKQSTKENPIACITSHHSELSEPKLDAEASSMGEIQHELSVLYPRKMDCDSEMSSVEILENSHLGVNVEHLPKEIPVYWIEGTHSNLSESDSKQRDWDLMINSVNQLEKDYQVCNVEAFQPKYPRVIMETITELRSLHEQMGQLFGPEWEVRLSRNQLQDYRNSVWRILKILRRVLNYPKPIHHLRVAGNNCILETFNFIRRYNLAEDHVLINLQRAFSSKKGLMWLIRAIDGVFRTNTELWNEFHSHPTGEEQMRYDLHMKHIYNTYKSLEKKQQDFLLFNLAINRYGIEESDECRHDGPITKPLSKPLIEHIHFMRKVRKFIKEELENESPRKATRKEFF…	Nucleus	0.50474	4.9868e-128	Tribe_0081	-	-	-	-	-	hypothetical protein PGTG_11269	0.44	gi|403170138|ref|XP_003329519.2|hypothetical protein PGTG_11269 [Puccinia graminis f. sp. tritici CRL 75-36-700-3] >gi|375168581|gb|EFP85100.2| hypothetical protein PGTG_11269 [Puccinia graminis f. sp. tritici CRL 75-36-700-3]	0.5	-	-	0	0	0	0	0	0	0	0	0	0	-	-	-	-	-	-	71162	1.2	38.1	29.9	32
CSEP0337	PTTG_12522T0	PTTG_12522	MNISLVLFLLALSKVHWILAGSSKVLIDLDPSNSLNEAVEGQRQSIMGGTHPQTSSPLSLFPTSPSSQSEESGNVPPSERPQTAPPEVLSRSSRAPSDDSISGRKRLSIEQSVSQGEGDSDAPQHVSKKLASDLGLSLGPFGQRESQLSLSSSEYTSEKQQDNVAVPSPFAQREPRLSLSPSEHTSGKQQEDNVDAQGLPGQREIQVSLIPSEYTSEKQHDNVDVPNKLQEVDSMMENKGQQSPGEDRYGILTESSPTNTEKAVREYELEGVNAAFWAWVWVIWEHVGQSATSEVETYLKPHMADLKSWCFPKDKSYPNPQTETMGETSGSDWQNNQINIFASFLWAVHIRVLEILGVQQPSLAQEPNRITNPTVQQSRSNYVIE	328	0.83	21	GSSKVLIDLDPSNSLNEAVEGQRQSIMGGTHPQTSSPLSLFPTSPSSQSEESGNVPPSERPQTAPPEVLSRSSRAPSDDSISGRKRLSIEQSVSQGEGDSDAPQHVSKKLASDLGLSLGPFGQRESQLSLSSSEYTSEKQQDNVAVPSPFAQREPRLSLSPSEHTSGKQQEDNVDAQGLPGQREIQVSLIPSEYTSEKQHDNVDVPNKLQEVDSMMENKGQQSPGEDRYGILTESSPTNTEKAVREYELEGVNAAFWAWVWVIWEHVGQSATSEVETYLKPHMADLKSWCFPKDKSYPNPQTETMGETSGSDWQNNQINIFASFLWAVHIRVLEILGVQQPSLAQEPNRITNPTVQQSRSNYVIE	Nucleus	0.90774	0	Tribe_0085	Tribe85	Pgt	PGTG_174500	38.48	3e-55	hypothetical protein PGTG_17450	0.59	gi|403177669|ref|XP_003336132.2|hypothetical protein PGTG_17450 [Puccinia graminis f. sp. tritici CRL 75-36-700-3] >gi|375173153|gb|EFP91713.2| hypothetical protein PGTG_17450 [Puccinia graminis f. sp. tritici CRL 75-36-700-3]	0.7	-	-	1.59	2.22	6.69	3.59	0.49	0.58	1.905	5.14	0.49	0.58	2.69816	3.88776	3.28448	0.844828	1	3	42390	0.3	33.5	41.3	25.2
CSEP0338	PTTG_26916T0	PTTG_26916	MKHSIKAVPGVVILLYPLLISATREPPTHSIAGVLSSDDPTQDLLHDISHGQRVEFGRDHIDQSLTPFLNQPYLAPEALDLSLGGIPTNYRKTFDGDKDLGAGGQDALADVRGSIKRPSLNWPAEDVEGDGNQIDQPTSKRPDLGLRLSSYSAQKGKEPVSSVGPSPGMTRENVWAEQNHSRRKPPFQVREREQDPKSYQQNITPAGHSIPLRPKHPSSFEGFIVNDAGLAEPSSGAKKMQEARYFGLEDLDDKIWPWISVMHPNGPKVKIDSQAQSLIMDSLIKNIPKDLQRKHSQSRTSNSGDASVPIVDFLLDESMKEFVCLLWTENLKVLHVIENESSDSIRHYAEEQTDLMKWFINFILVHQDFTSQRSIHNDDRGVPSIEEYLFYQLSKAIHS…	328	0.6	23	AFKCNNNAGPHAGMKNGFCGRTKLESESTERPADYKIYSADPSIGNGWLTCAGVNGEGHDFEERWCCDLNGDGYEINHIGIKRSFVERHCYTRGTFPKPPAPSHHN	Cytoplasm	0.2731	16468	Tribe_0085	Tribe85	Pgt	PGTG_149160	29.7	2e-32	hypothetical protein PGTG_06556	0.49	gi|331216695|ref|XP_003325019.1|hypothetical protein PGTG_06556 [Puccinia graminis f. sp. tritici CRL 75-36-700-3] >gi|309304009|gb|EFP80600.1| hypothetical protein PGTG_06556 [Puccinia graminis f. sp. tritici CRL 75-36-700-3]	0.5	-	-	0	0	0	0	0	0	0	0	0	0	-	-	-	-	-	-	66808	0.3	33	37.1	30
CSEP0339	PTTG_25868T0	PTTG_25868	MMWVYCPMALMFLTYVWGCNSDAALVCFSPNAYNDASQKPILVQFPPKNADCYVNYPTVEANIGFGDMGKNAPWRARCCLTAQLAKLKHLPSYDSTKPFYIPKHWLTYGRTLLDPPSQGVGSPPPVCF	128	0.9	19	CNSDAALVCFSPNAYNDASQKPILVQFPPKNADCYVNYPTVEANIGFGDMGKNAPWRARCCLTAQLAKLKHLPSYDSTKPFYIPKHWLTYGRTLLDPPSQGVGSPPPVCF	Plastid	0.39541	0	Tribe_0085	Tribe85	Pgt	PGTG_144330	35.85	2e-11	-	-	-	-	-	-	0.18	0	0	9.08	0.42	0	0.09	4.54	0.42	0	50.4444	0.214286	-	-	-	-	14315	5.5	21.9	43.8	34.4
CSEP0340	PTTG_04436T0	PTTG_04436	MFSCMPLCRSSLLLFLLIVLVDLVPGQPVGGRTCAKITTRKEWRQLSRETQASYIRAVKCLTTKPTTLRTRFRLRRYDDFQYVHSTLYMQVHFVARFLPWHRHMVFLYDQALRECGYQDGIPHWNWSLDSADASRSPVFSSDPQVGFGGNGTGRVDPRLPDDGGALQTGAFSNFQLIHPLPHLLHRKFDTMSDLSTNDVPYLGEYYTSNRVAEIQKIPEFLAYSNELEGHNPMLFPDATTSPHAAIHTFMGGEMPSSVYAANEIDLDCFPSRLFFLHHAHIDKLWVDWQRRDWNNRKRAYHGNNIRGDQTEDASLNDRMPFLGLGGPDPTVLSVMDTTAYPYCYTYAD	328	0.92	27	QPVGGRTCAKITTRKEWRQLSRETQASYIRAVKCLTTKPTTLRTRFRLRRYDDFQYVHSTLYMQVHFVARFLPWHRHMVFLYDQALRECGYQDGIPHWNWSLDSADASRSPVFSSDPQVGFGGNGTGRVDPRLPDDGGALQTGAFSNFQLIHPLPHLLHRKFDTMSDLSTNDVPYLGEYYTSNRVAEIQKIPEFLAYSNELEGHNPMLFPDATTSPHAAIHTFMGGEMPSSVYAANEIDLDCFPSRLFFLHHAHIDKLWVDWQRRDWNNRKRAYHGNNIRGDQTEDASLNDRMPFLGLGGPDPTVLSVMDTTAYPYCYTYAD	Mitochondria	0.32924	0	Tribe_0086	Tribe86	Pgt	PGTG_110240	76.2	3e-162	tyrosinase tyrosinase: common central domain protein	0.49	gi|403170836|ref|XP_003330114.2|hypothetical protein PGTG_11016 [Puccinia graminis f. sp. tritici CRL 75-36-700-3] >gi|375168911|gb|EFP85695.2| hypothetical protein PGTG_11016 [Puccinia graminis f. sp. tritici CRL 75-36-700-3]	0.85	-	P:biological_process; F:oxidoreductase activity	10.32	5.73	146	183.82	47.28	15.93	8.025	164.91	47.28	15.93	20.5495	0.169734	0.503766	2.96798	-	-	39835	2	27.9	41.1	31
CSEP0341	PTTG_06084T0	PTTG_06084	MHPFQILLQRTILALVLLQLACANPPVHARHALHHVARHPQPWSWFPFRSRARADDPGPPPPPPAAQPAPASPPTQQAPPPAPAPAPSSPSNTSPPANPSSNQSPVNSTAVPRTNAATAGCSTIRVRREWRKLSRDEQTAYITAVKCLADLPSKLLPGGDYRRYDDFENVHSRMRSKIHWIAAFLPWHRQFMFYYEQALRNECGYSGNLPRWDWTLDSADMSQSPVWSSDPDVGFGGNGRDFSDVDDGLDGSVVTDGAFANWPLYYPEYHELQRSYNLPSQYKQAGRSYGSQFFDPPSIKRVQSQTSYAKFALALEGTDPSSTGPSNPGPHSIIHVIIGGDISPTAYAANEFHWWQWQNNQRSNRLMAYGGPATRGSTRNDAKLTDNLKFLGLGPDVRV…	328	0.84	30	RHALHHVARHPQPWSWFPFRSRARADDPGPPPPPPAAQPAPASPPTQQAPPPAPAPAPSSPSNTSPPANPSSNQSPVNSTAVPRTNAATAGCSTIRVRREWRKLSRDEQTAYITAVKCLADLPSKLLPGGDYRRYDDFENVHSRMRSKIHWIAAFLPWHRQFMFYYEQALRNECGYSGNLPRWDWTLDSADMSQSPVWSSDPDVGFGGNGRDFSDVDDGLDGSVVTDGAFANWPLYYPEYHELQRSYNLPSQYKQAGRSYGSQFFDPPSIKRVQSQTSYAKFALALEGTDPSSTGPSNPGPHSIIHVIIGGDISPTAYAANEFHWWQWQNNQRSNRLMAYGGPATRGSTRNDAKLTDNLKFLGLGPDVRVQDTMDTPVSLRIDFRT	Nucleus	0.55622	4.896e-225	Tribe_0086	Tribe86	Pst	PST21_03770	77.08	1e-125	di-copper centre-containing protein	0.49	gi|403177747|ref|XP_003336199.2|hypothetical protein PGTG_17780 [Puccinia graminis f. sp. tritici CRL 75-36-700-3] >gi|375173186|gb|EFP91780.2| hypothetical protein PGTG_17780 [Puccinia graminis f. sp. tritici CRL 75-36-700-3]	0.84	-	F:oxidoreductase activity; P:biological_process	2872.86	4508.45	38.53	1.84	1.51	194.2	3690.65	20.185	1.51	194.2	0.00546922	2444.14	19.0044	0.00777549	-	-	46069	1	28	48.4	23.6
CSEP0342	PTTG_10000T0	PTTG_10000	MVCILNLTILALSLFTLCLGSIHPKRANSTDPAFPSTTKPPAPPPPPAKSTPPSPQAPPAKPASLPDTSTCKSIEVRQEWRTLSHDQQAAYIKSVKCLARLPSKLLGHSYRRCDDFEYVHAILRKKLHNRPLFLPWHRYFTFSYERILQEECGLQGTLPYWDWTLDYKNITQSPVWSSDVEVGFGSNGSFFGPGSDPDGLDAGVVTDGAFARFPIYYPGRMMLQRNFKLKAPFAIPGYYLGSQWYNPNNMEIIASQTNFSSFTIKLEGNYKQADGTILPGPHSIIHSLLGGVRIYLLKQYHVF	328	0.82	21	SIHPKRANSTDPAFPSTTKPPAPPPPPAKSTPPSPQAPPAKPASLPDTSTCKSIEVRQEWRTLSHDQQAAYIKSVKCLARLPSKLLGHSYRRCDDFEYVHAILRKKLHNRPLFLPWHRYFTFSYERILQEECGLQGTLPYWDWTLDYKNITQSPVWSSDVEVGFGSNGSFFGPGSDPDGLDAGVVTDGAFARFPIYYPGRMMLQRNFKLKAPFAIPGYYLGSQWYNPNNMEIIASQTNFSSFTIKLEGNYKQADGTILPGPHSIIHSLLGGVRIYLLKQYHVF	Nucleus	0.32498	1	Tribe_0086	Tribe86	Pst	PST21_03770	52.04	2e-63	di-copper centre-containing protein	0.5	gi|403171082|ref|XP_003889456.1|hypothetical protein PGTG_21816 [Puccinia graminis f. sp. tritici CRL 75-36-700-3] >gi|375169027|gb|EHS63799.1| hypothetical protein PGTG_21816 [Puccinia graminis f. sp. tritici CRL 75-36-700-3]	0.91	-	F:oxidoreductase activity; P:biological_process	622.6	406.87	54.06	23.97	1.75	18.77	514.735	39.015	1.75	18.77	0.0757963	294.134	27.4233	0.0932339	-	-	33972	2	16.8	45.2	30
CSEP0343	PTTG_03539T0	PTTG_03539	MRNQFWCGLCIIFLASTPLHCLPSSENNLHRRNSATCPNPSVRTSWSNLSTSEKRAYQASITCLLRAPSQMKYPGAVSRYDDLVYVHQRQSDYPNGRDEWHVTGQFLAVHRMYCFIFELMIRDECNYRGRMPYWDEQRDAGNFRNSEFLRDFGGPGDETGRVTQGPFANLEITLGPGFQNVRRTLRRQINETASAMAGRQYYQNLLAQTTFASFLNEIRHYNHIAGHHGVGGESPSLHRYAMGNLETNLLTTLKFLGLAPIDLKTVRNICTH	272	0.8	22	LPSSENNLHRRNSATCPNPSVRTSWSNLSTSEKRAYQASITCLLRAPSQMKYPGAVSRYDDLVYVHQRQSDYPNGRDEWHVTGQFLAVHRMYCFIFELMIRDECNYRGRMPYWDEQRDAGNFRNSEFLRDFGGPGDETGRVTQGPFANLEITLGPGFQNVRRTLRRQINETASAMAGRQYYQNLLAQTTFASFLNEIRHYNHIAGHHGVGGESPSLHRYAMGNLETNLLTTLKFLGLAPIDLKTVRNICTH	Plastid	0.75816	0	Tribe_0086	Tribe86	Pst	PST21_03770	29.93	9e-20	tyrosinase	0.5	gi|403171688|ref|XP_003331599.2|hypothetical protein PGTG_13399 [Puccinia graminis f. sp. tritici CRL 75-36-700-3] >gi|375169874|gb|EFP87180.2| hypothetical protein PGTG_13399 [Puccinia graminis f. sp. tritici CRL 75-36-700-3]	0.77	-	P:biological_process; F:oxidoreductase activity	0.07	0.31	4.92	2.53	8.55	1.23	0.19	3.725	8.55	1.23	19.6053	0.0222222	0.154472	6.95122	2	0	31109	2.9	30.9	40.1	29
CSEP0344	PTTG_01845T0	PTTG_01845	MNFYHLLVFAGFLAFVNTLGISDQARTFLRRSPASPRIFPYRQASIKKARQINLPILGSPTVSFGSSATSTAPAAPQPQSNSKQSSRSNSALRKKLFTYFQECHGGVRIHVQRIKGICSGKITQESAKKISWDLLVELQAVLALCLTCLRKIKSCGSAPIPSSRPGVPENPLSVHDLGQMVFQLMVQLKICFSEMNRVCSRYEIIRTTCSGCLAQISSTASSCLSVSGAHIGGLLVTVTGLFGGNPLSFFGLHQFGLDSIIRIL	328	0.79	19	LGISDQARTFLRRSPASPRIFPYRQASIKKARQINLPILGSPTVSFGSSATSTAPAAPQPQSNSKQSSRSNSALRKKLFTYFQECHGGVRIHVQRIKGICSGKITQESAKKISWDLLVELQAVLALCLTCLRKIKSCGSAPIPSSRPGVPENPLSVHDLGQMVFQLMVQLKICFSEMNRVCSRYEIIRTTCSGCLAQISSTASSCLSVSGAHIGGLLVTVTGLFGGNPLSFFGLHQFGLDSIIRIL	Plastid	0.74024	0	Tribe_0087	Tribe87	Pgt	PGTG_048830	70.08	8e-107	secreted protein	0.6	gi|331221343|ref|XP_003323346.1|hypothetical protein PGTG_04883 [Puccinia graminis f. sp. tritici CRL 75-36-700-3] >gi|309302336|gb|EFP78927.1| hypothetical protein PGTG_04883 [Puccinia graminis f. sp. tritici CRL 75-36-700-3]	0.8	-	-	0.37	13.46	0	0	1.19	2.76	6.915	0	1.19	2.76	0	5.81092	2.50543	0.431159	-	-	28604	3.8	23.1	41.3	35.6
CSEP0345	PTTG_11878T0	PTTG_11878	MQFSLFILLLATSQPITILTKTSKNFDSAVSGHAFTTEMLHRSHSVIPVPSSKKRLWRPSSTQKNGPTRVSQTRDLPSHNKLESRSSQKHTRRADWYKQDRIYAALKDCLAGIQIHARNIREIASVSSQYESDQHLAWDVLQELKAILDICNEALARIKNGDFPLPSSKPGFFGHATIIDICRVIADILTDIRLCFEEVNGLARYFPIIQNICGDTLHQISGAVANLIIASSGQLGNIIRFIARIFSATPGFFKGIGFGFGDIPEIIAAGGSREFDRFL	328	0.62	16	LTKTSKNFDSAVSGHAFTTEMLHRSHSVIPVPSSKKRLWRPSSTQKNGPTRVSQTRDLPSHNKLESRSSQKHTRRADWYKQDRIYAALKDCLAGIQIHARNIREIASVSSQYESDQHLAWDVLQELKAILDICNEALARIKNGDFPLPSSKPGFFGHATIIDICRVIADILTDIRLCFEEVNGLARYFPIIQNICGDTLHQISGAVANLIIASSGQLGNIIRFIARIFSATPGFFKGIGFGFGDIPEIIAAGGSREFDRFL	Plastid	0.70088	0	Tribe_0087	Tribe87	Pst	PST130_01870	65.37	5e-104	secreted protein	0.6	gi|403163286|ref|XP_003323387.2|hypothetical protein PGTG_04916 [Puccinia graminis f. sp. tritici CRL 75-36-700-3] >gi|375163991|gb|EFP78968.2| hypothetical protein PGTG_04916 [Puccinia graminis f. sp. tritici CRL 75-36-700-3]	0.88	-	-	1.03	2.96	0	0	244.1	27.16	1.995	0	244.1	27.16	0	0.00817288	0.0734536	8.98748	-	-	30989	1.8	28.7	38.4	33
CSEP0346	PTTG_01846T0	PTTG_01846	MVNFFTFAFVASALSIAAVESKNSVISEDSLLEPQVEPIFASLEAVTSPLLEKRGSSPALEKRLLGNLLELPTSIISEVLPVATRTMPQPPHERSSGRFSFKQIRVHAYLSDTLNAILPHTNAIRSLCTGDVNPDADQLSWDLVNELRAILDILNGCLYKVKDCGKAPTPSGIPGGRPITLDDICQLFFKIMCEIRECCKLIGSLCIKYKTVRRVCQNTLRQITSCLSSIAVRCGVEVGDLSPGLGGLFAGIPNFFAGVQFGFSAFPKILGNSNGYFSFNASI	328	0.64	22	KNSVISEDSLLEPQVEPIFASLEAVTSPLLEKRGSSPALEKRLLGNLLELPTSIISEVLPVATRTMPQPPHERSSGRFSFKQIRVHAYLSDTLNAILPHTNAIRSLCTGDVNPDADQLSWDLVNELRAILDILNGCLYKVKDCGKAPTPSGIPGGRPITLDDICQLFFKIMCEIRECCKLIGSLCIKYKTVRRVCQNTLRQITSCLSSIAVRCGVEVGDLSPGLGGLFAGIPNFFAGVQFGFSAFPKILGNSNGYFSFNASI	Membrane	0.49578	0	Tribe_0087	Tribe87	Pgt	PGTG_048860	77.82	9e-127	secreted protein	0.62	gi|331221349|ref|XP_003323349.1|hypothetical protein PGTG_04886 [Puccinia graminis f. sp. tritici CRL 75-36-700-3] >gi|309302339|gb|EFP78930.1| hypothetical protein PGTG_04886 [Puccinia graminis f. sp. tritici CRL 75-36-700-3]	0.85	-	-	26110.8	16645.2	257.06	135.13	47.28	2712.81	21378	196.095	47.28	2712.81	0.00917274	452.158	7.8804	0.0174284	-	-	30641	3.9	25.4	37.5	37.1
CSEP0347	PTTG_00174T0	PTTG_00174	MNPTTCFFVKLSILVALSCQVLGSDHFGGDGILSKLEALHHDDPARRLRRRQIELGGATDPKVDATQATAATAKDNTKVDAKGDLPAPAGAKDANNKPQNLSKEEQLATKLFEGIIEMGVGLEGVTNLGSSTKEIVDQSKKVSQMLPTVKTLTTELLGAAPKKSDELNKAVEESTKAGEAITKSLIAIEAKVDDANVIKQEYKNLEKSFLQILKTSDGLAVAAIPKLAEQANQAHVEEAGGAAVKVAGPSGEAAGGANAATALSNKDEGKKADAPKDAGDKGLVAEKKGDGAKLGELKVDEKAAAPAAAPAVAPAAGEPQTAAPAAVEPKAAAPEGPIDTGVVIPGQ	328	0.77	16	ALSCQVLGSDHFGGDGILSKLEALHHDDPARRLRRRQIELGGATDPKVDATQATAATAKDNTKVDAKGDLPAPAGAKDANNKPQNLSKEEQLATKLFEGIIEMGVGLEGVTNLGSSTKEIVDQSKKVSQMLPTVKTLTTELLGAAPKKSDELNKAVEESTKAGEAITKSLIAIEAKVDDANVIKQEYKNLEKSFLQILKTSDGLAVAAIPKLAEQANQAHVEEAGGAAVKVAGPSGEAAGGANAATALSNKDEGKKADAPKDAGDKGLVAEKKGDGAKLGELKVDEKAAAPAAAPAVAPAAGEPQTAAPAAVEPKAAAPEGPIDTGVVIPGQ	Cytoplasm	0.36894	1.0715e-228	Tribe_0088	Tribe88	Pgt	PGTG_170200	57.97	1e-91	hypothetical protein PGTG_17020	0.63	gi|331166303|ref|XP_003335785.1|hypothetical protein PGTG_17020 [Puccinia graminis f. sp. tritici CRL 75-36-700-3] >gi|309314775|gb|EFP91366.1| hypothetical protein PGTG_17020 [Puccinia graminis f. sp. tritici CRL 75-36-700-3]	0.76	-	-	0.43	1.42	56.88	13.75	1.89	0.84	0.925	35.315	1.89	0.84	38.1784	0.489418	1.10119	2.25	-	-	35380	0.6	33.4	44.4	22.2
CSEP0348	PTTG_11660T0	PTTG_11660	MVLISATLLLLILHVQVFTFGLGKEHSASGKSKLKLKDSQTVPTPPGEAQQAAVPLQLVAPPSGQRPPSAFDQDEAGNNLVDLMSKLNANLEGITNYGSDISDIQDGASRVIRLLPQVNTIRTAVLATVPSPNAGQLNSDNQFAGEAAERLALSMTEILNNPFDANIIRKEYPHIRESFRIIAGVFGELAATANPQAATGNARVQGLVAGGDTATDISANQPGLISAKGLLPSKGLLTSKGLLTSKALKENFAERKTAKLTEKAERQNTEGGRAKNRVSQESFERKRIDLKEKVERLIPEEGKSKDRGSKESFNQKEKMNLKEKTTKPTSEEGRKNDKPLVQAAKQFGENSTADSPARQHTEGPTMKDRLRQLSVTKPAPKPISKA	328	0.75	16	HVQVFTFGLGKEHSASGKSKLKLKDSQTVPTPPGEAQQAAVPLQLVAPPSGQRPPSAFDQDEAGNNLVDLMSKLNANLEGITNYGSDISDIQDGASRVIRLLPQVNTIRTAVLATVPSPNAGQLNSDNQFAGEAAERLALSMTEILNNPFDANIIRKEYPHIRESFRIIAGVFGELAATANPQAATGNARVQGLVAGGDTATDISANQPGLISAKGLLPSKGLLTSKGLLTSKALKENFAERKTAKLTEKAERQNTEGGRAKNRVSQESFERKRIDLKEKVERLIPEEGKSKDRGSKESFNQKEKMNLKEKTTKPTSEEGRKNDKPLVQAAKQFGENSTADSPARQHTEGPTMKDRLRQLSVTKPAPKPISKA	Nucleus	0.22594	1	Tribe_0088	Tribe88	Pgt	PGTG_170220	50.27	2e-91	hypothetical protein PGTG_17022	0.63	gi|331166307|ref|XP_003335787.1|hypothetical protein PGTG_17022 [Puccinia graminis f. sp. tritici CRL 75-36-700-3] >gi|309314777|gb|EFP91368.1| hypothetical protein PGTG_17022 [Puccinia graminis f. sp. tritici CRL 75-36-700-3]	0.63	-	-	28.27	27.17	7.83	2.84	0.39	4.06	27.72	5.335	0.39	4.06	0.19246	71.0769	6.82759	0.0960591	-	-	41562	0	36.8	39.6	23.6
CSEP0349	PTTG_06435T0	PTTG_06435	MPFHKNQLLAAILLISTASARSIGQLDRSAAATTLGPLAQRSIPLLKRADPPATVPAVTPTPPKVDPPTPAEVKPTATDKDTGKDPSKEKKPDPDVKENAVDSPPAQPTKKDSDPASKAAKEQEKKKKLQEKIEKSKQRIDKFKQKIEKEQAKLDKLIAKLDDKKDNPKTSEDPKKKTDDGGKPADGLPGPKTVDAKPADVKPAKAKPTDPKIIDPKTANPKKKDAKAPDVKPAEVTPTVSSGDKPVETNNKSAITKTEDPKPADPKPADPKPADPKPADPKPADPKPADPKPDDTKSDGDNSKTDSDNTSPNGP	328	0.73	21	RSIGQLDRSAAATTLGPLAQRSIPLLKRADPPATVPAVTPTPPKVDPPTPAEVKPTATDKDTGKDPSKEKKPDPDVKENAVDSPPAQPTKKDSDPASKAAKEQEKKKKLQEKIEKSKQRIDKFKQKIEKEQAKLDKLIAKLDDKKDNPKTSEDPKKKTDDGGKPADGLPGPKTVDAKPADVKPAKAKPTDPKIIDPKTANPKKKDAKAPDVKPAEVTPTVSSGDKPVETNNKSAITKTEDPKPADPKPADPKPADPKPADPKPADPKPADPKPDDTKSDGDNSKTDSDNTSPNGP	Nucleus	0.53336	8.743e-181	Tribe_0088	Tribe88	Pgt	PGTG_107950	41.3	3e-25	-	-	-	-	-	-	7.03	9.71	6	0	23.13	15.07	8.37	3	23.13	15.07	0.358423	0.361868	0.555408	1.53484	-	-	33443	0	42.9	44.4	12.7
CSEP0350	PTTG_03623T0	PTTG_03623	MRYLHGIVGLALISVSAKAASLKAPSLDTRNIQELTEAACAAMKNLMSYFTPNPRGTFDETVTPWHESGMIWGLHFDYARWTGDDKYLDIVAQALFHQSNDDLHDFLAPGATEQWNDDILWPSQAVVAAAEFYGPDSTLPNSNETWINLADKTYRQVYAQKDDKCGGGVYWYRDRSVPRGSYKALITHSEFISQGARNYMINKDPDTLEQAKCMIDWVVSSGLANPHTGLLMDGVSVKNCTDFTTFQWSYNYGQWLGSLAWMHRATGDQMYLDMAVPYFDYAQRTFAASNTSGIIAELCEPDASCNRDQQGFKAIYARNLAYLHRETNDQAMKQAIEKIIDTTVNAMVRSCDSDWNCAGNWTTETAPIKFVRAQHVSTALLVAAVGIHGGSGLDSNIRT…	328	0.68	20	ASLKAPSLDTRNIQELTEAACAAMKNLMSYFTPNPRGTFDETVTPWHESGMIWGLHFDYARWTGDDKYLDIVAQALFHQSNDDLHDFLAPGATEQWNDDILWPSQAVVAAAEFYGPDSTLPNSNETWINLADKTYRQVYAQKDDKCGGGVYWYRDRSVPRGSYKALITHSEFISQGARNYMINKDPDTLEQAKCMIDWVVSSGLANPHTGLLMDGVSVKNCTDFTTFQWSYNYGQWLGSLAWMHRATGDQMYLDMAVPYFDYAQRTFAASNTSGIIAELCEPDASCNRDQQGFKAIYARNLAYLHRETNDQAMKQAIEKIIDTTVNAMVRSCDSDWNCAGNWTTETAPIKFVRAQHVSTALLVAAVGIHGGSGLDSNIRTHHAHVEARW	Membrane	0.36293	0	Tribe_0090	Tribe90	Pgt	PGTG_034830	80.59	0	mannan endo- -alpha-mannosidase	0.47	gi|331218538|ref|XP_003321946.1|hypothetical protein PGTG_03483 [Puccinia graminis f. sp. tritici CRL 75-36-700-3] >gi|309300936|gb|EFP77527.1| hypothetical protein PGTG_03483 [Puccinia graminis f. sp. tritici CRL 75-36-700-3]	0.9	-	F:molecular_function	36.39	138.48	36.63	38.23	0.76	6.84	87.435	37.43	0.76	6.84	0.428089	115.046	12.7829	0.111111	-	-	45606	2	28.9	42.4	28.7
CSEP0351	PTTG_00846T0	PTTG_00846	MFGYNLLITILGLYSVLGASYSPTLDVKNTNQLTNAATQALKNLLTYLDGYDGSFSQTDTPWHESGMIWGMFMDYAQYTGDRQFSDLVTSALVNSSFKTAHDFLGGNQGQVVEKFLGRWNDDILWPNLAVITGAELFGPNAQMAGGNGDWISLATKTYDQVWAQNDNKCGGGIYWSRNRESKGGNYKSLITQVEFISQGARNFMQTKNATAFEQSKTILDWITSSAIGDQKTGILYDGLEANDCGKLSTSLWTYNYGQLLGSLAWMFKATGDKKYLDMTTSYFDYGARTFAGSNTSGIIAEQCEADKSCNRDQQGFKSVYVRNLAYLYRITNNQTMKAQIQNMIDTSVNAMVDKSCDQAWNCGGNWTQDTQPVKYVRSQHVSAALLVAAIGIHGNPKNA…	328	0.78	19	ASYSPTLDVKNTNQLTNAATQALKNLLTYLDGYDGSFSQTDTPWHESGMIWGMFMDYAQYTGDRQFSDLVTSALVNSSFKTAHDFLGGNQGQVVEKFLGRWNDDILWPNLAVITGAELFGPNAQMAGGNGDWISLATKTYDQVWAQNDNKCGGGIYWSRNRESKGGNYKSLITQVEFISQGARNFMQTKNATAFEQSKTILDWITSSAIGDQKTGILYDGLEANDCGKLSTSLWTYNYGQLLGSLAWMFKATGDKKYLDMTTSYFDYGARTFAGSNTSGIIAEQCEADKSCNRDQQGFKSVYVRNLAYLYRITNNQTMKAQIQNMIDTSVNAMVDKSCDQAWNCGGNWTQDTQPVKYVRSQHVSAALLVAAIGIHGNPKNAVFLDSASPLNSTGPRRAT…	Membrane	0.40686	0	Tribe_0090	Tribe90	Pgt	PGTG_035660	83.66	0	mannan endo- -alpha-mannosidase	0.47	gi|403161722|ref|XP_003322029.2|hypothetical protein PGTG_03566 [Puccinia graminis f. sp. tritici CRL 75-36-700-3] >gi|375171899|gb|EFP77610.2| hypothetical protein PGTG_03566 [Puccinia graminis f. sp. tritici CRL 75-36-700-3]	0.89	-	F:molecular_function	157.63	145.53	7.25	3.72	4.99	16.15	151.58	5.485	4.99	16.15	0.0361855	30.3768	9.38576	0.308978	-	-	49772	1.3	28.9	41.9	29.1
CSEP0352	PTTG_05992T0	PTTG_05992	MFSIARLTRFLALSLPLTEAASLNVNDLSALKNAASAALKNLMSFYTPNPSGVFDQAQTPWHESGMIWGLFMDYAKYTGDTQFLDVVTGALVNTSYGPEQDLLGGAMSSTAATLLGRWNDDILWHSLATIGGAEIYGADSIMPGSKGPWITLAQKTYDQTYQQWDGGCGGGIYWSRDRNGASAPYKSLITQLEFIQQGARNFMENKNNTALDLSKAAMDWVFSSGLGNVQTGVLYDGMNVGECGKFTTHLWSYNYGSLLGALAWMHKATGNNTYLDLIAPFYNYAQLTFSGQNVSNVVTETCEPGAKCNRDQQGFKAIYLRNLAYTYRETTSDQVKGAIKSTIDASVAAMVQYSCDNDWFCNGNWTADASPVKYVRSQHVAAALLVSALGVHLSPEGGL…	328	0.69	21	SALKNAASAALKNLMSFYTPNPSGVFDQAQTPWHESGMIWGLFMDYAKYTGDTQFLDVVTGALVNTSYGPEQDLLGGAMSSTAATLLGRWNDDILWHSLATIGGAEIYGADSIMPGSKGPWITLAQKTYDQTYQQWDGGCGGGIYWSRDRNGASAPYKSLITQLEFIQQGARNFMENKNNTALDLSKAAMDWVFSSGLGNVQTGVLYDGMNVGECGKFTTHLWSYNYGSLLGALAWMHKATGNNTYLDLIAPFYNYAQLTFSGQNVSNVVTETCEPGAKCNRDQQGFKAIYLRNLAYTYRETTSDQVKGAIKSTIDASVAAMVQYSCDNDWFCNGNWTADASPVKYVRSQHVAAALLVSALGVHLSPEGGLLPKITPGQLTDTTNGAAGLGSGGTKNPG…	Membrane	0.44738	0	Tribe_0090	Tribe90	Pgt	PGTG_035450	87.29	0	glycoside hydrolase family 76 protein	0.47	gi|331218662|ref|XP_003322008.1|hypothetical protein PGTG_03545 [Puccinia graminis f. sp. tritici CRL 75-36-700-3] >gi|309300998|gb|EFP77589.1| hypothetical protein PGTG_03545 [Puccinia graminis f. sp. tritici CRL 75-36-700-3]	0.91	-	F:molecular_function	171.65	504.82	51.36	33.53	158.21	85.06	338.235	42.445	158.21	85.06	0.12549	2.13789	3.97643	1.85998	-	-	50175	1.3	23.9	46.6	29.5
CSEP0353	PTTG_12505T0	PTTG_12505	MFNIARLARFLALSLPLTEAVSLNVNDVSALKNAASAALTNLMSFYTPNPSGVFDQAQTPWHESGMIWGLFMDYAKYTGDTQFLDVVTGAPVNTSYGSEQDLLGGAMSSTAATLLGRWNDDILWHSLAAIGGAEIYGANSIMPGSKGPWITLAQKTYDQTYQQWDDGCGGGIYWSRDRNGASAPYKSLITQLEFIQQGARNFMANKNNTALDLSKAAMDWVFSSGLGNVQTGVLYDGMNVGECGKFTSHIWSYNYGALLGALAWMHKATGNSTYLDLVAPFYNYAQLTFSGQKVSNVVTETCEPGAKCNRDQQGFKAIYLRNLAYTYREATSDQVKGAIKSTIDASVAAMVQYSCDDDWFCNGNWTADATPVKYVRSQHVAAALLVSALGVHLSPEGGL…	328	0.74	21	AVSLNVNDVSALKNAASAALTNLMSFYTPNPSGVFDQAQTPWHESGMIWGLFMDYAKYTGDTQFLDVVTGAPVNTSYGSEQDLLGGAMSSTAATLLGRWNDDILWHSLAAIGGAEIYGANSIMPGSKGPWITLAQKTYDQTYQQWDDGCGGGIYWSRDRNGASAPYKSLITQLEFIQQGARNFMANKNNTALDLSKAAMDWVFSSGLGNVQTGVLYDGMNVGECGKFTSHIWSYNYGALLGALAWMHKATGNSTYLDLVAPFYNYAQLTFSGQKVSNVVTETCEPGAKCNRDQQGFKAIYLRNLAYTYREATSDQVKGAIKSTIDASVAAMVQYSCDDDWFCNGNWTADATPVKYVRSQHVAAALLVSALGVHLSPEGGLLPKITPGQLTDTTNGAAGL…	Membrane	0.44782	0	Tribe_0090	Tribe90	Pgt	PGTG_035450	84.53	0	glycoside hydrolase family 76 protein	0.47	gi|331218662|ref|XP_003322008.1|hypothetical protein PGTG_03545 [Puccinia graminis f. sp. tritici CRL 75-36-700-3] >gi|309300998|gb|EFP77589.1| hypothetical protein PGTG_03545 [Puccinia graminis f. sp. tritici CRL 75-36-700-3]	0.91	-	F:molecular_function	543.31	355.98	146.08	115.49	228.56	119.86	449.645	130.785	228.56	119.86	0.290863	1.9673	3.75142	1.90689	-	-	50064	1.3	23.7	46.8	29.5
CSEP0354	PTTG_26064T0	PTTG_26064	MTLEWPRLMCLGMLLHYNLNLTFSAPPCIPDRHQADVFKGLAPLKSQPAKSRRLAQEFDITFTNPNSLPSYLYDDHFHSHDEFLFPHELFVGDMFESDGWKEQALSEPWEEGPGIIVSPSGERGISMIGDDDNGYDEPVEGAASQDENSDFILGKNSRAKSTGEVDYPLIQAPKKSQRVLTENWHQLADLGRRDISKIYRIALRKIKIQDIKDEAITEKYKKRIKGKLDKMARHTFGSEILKNLPIKIGKIKQFAGSNMYNVQIRPMKKGSSTVTRRNPHKIFNIIDVVSYYHNLAMLGGLDQVMFGMEGSAHQYLIRWIFRILFRGNSDSWPIIGQIKVAYPLQAPEKFFQSKPQRFLLKLLTEDKLIGKINGFKVAVQLMGHWYEDFASQVSRENNQL	328	0.66	25	APPCIPDRHQADVFKGLAPLKSQPAKSRRLAQEFDITFTNPNSLPSYLYDDHFHSHDEFLFPHELFVGDMFESDGWKEQALSEPWEEGPGIIVSPSGERGISMIGDDDNGYDEPVEGAASQDENSDFILGKNSRAKSTGEVDYPLIQAPKKSQRVLTENWHQLADLGRRDISKIYRIALRKIKIQDIKDEAITEKYKKRIKGKLDKMARHTFGSEILKNLPIKIGKIKQFAGSNMYNVQIRPMKKGSSTVTRRNPHKIFNIIDVVSYYHNLAMLGGLDQVMFGMEGSAHQYLIRWIFRILFRGNSDSWPIIGQIKVAYPLQAPEKFFQSKPQRFLLKLLTEDKLIGKINGFKVAVQLMGHWYEDFASQVSRENNQL	Cytoplasm	0.49918	0	Tribe_0091	Tribe91	Pst	PST21_12243	26.53	3e-28	hypothetical protein PGTG_13283	0.49	gi|403172353|ref|XP_003331483.2|hypothetical protein PGTG_13283 [Puccinia graminis f. sp. tritici CRL 75-36-700-3] >gi|375169815|gb|EFP87064.2| hypothetical protein PGTG_13283 [Puccinia graminis f. sp. tritici CRL 75-36-700-3]	0.53	-	-	0	0.15	4.32	1.77	0.97	0.62	0.075	3.045	0.97	0.62	40.6	0.0773196	0.120968	1.56452	-	-	45816	0.5	34.8	33.8	31.5
CSEP0355	PTTG_26065T0	PTTG_26065	MSILWPRLICLGTVLYYKLSLGSPRIPEEFEADLFQGLPTLTSRPATSRRLPEEFHIIDDPFQAYDEFLLPHEHIFKSDGWKEQAISDPWEEGVGSIGSLSKEKMDDMIGDDANEYNGPVEQATNRGENPDSILGKHSRDEPIGGVDRPQIQAPKEPRRVYMKRWYRLADLDKLDILSLYALALRRHKIQDTNGEQAAITKKYKNLVKAELKEVVAHTFGAPTLVKNLPIKISKSDKGVKNTYEVQVRLTKKNGSVVPKTHSYQILRIIDALDIYHNLAKSGGLDQVMLGIKGSAYRYLMGWLFGLLFRETPGRWPLLGRIKVEYPLKNPEKFFQSKPQKWLSELLSEKLVDKTQVFIAAMELMGLWYEDLIAGQISFAKNNPSRNIPLLPSFDKEVYE…	328	0.48	23	SPRIPEEFEADLFQGLPTLTSRPATSRRLPEEFHIIDDPFQAYDEFLLPHEHIFKSDGWKEQAISDPWEEGVGSIGSLSKEKMDDMIGDDANEYNGPVEQATNRGENPDSILGKHSRDEPIGGVDRPQIQAPKEPRRVYMKRWYRLADLDKLDILSLYALALRRHKIQDTNGEQAAITKKYKNLVKAELKEVVAHTFGAPTLVKNLPIKISKSDKGVKNTYEVQVRLTKKNGSVVPKTHSYQILRIIDALDIYHNLAKSGGLDQVMLGIKGSAYRYLMGWLFGLLFRETPGRWPLLGRIKVEYPLKNPEKFFQSKPQKWLSELLSEKLVDKTQVFIAAMELMGLWYEDLIAGQISFAKNNPSRNIPLLPSFDKEVYERELMKALQKSYYPHPAERHHES…	Cytoplasm	0.5885	0	Tribe_0091	Tribe91	Pst	PST21_12243	29.75	1e-30	hypothetical protein PGTG_13283	0.55	gi|403172353|ref|XP_003331483.2|hypothetical protein PGTG_13283 [Puccinia graminis f. sp. tritici CRL 75-36-700-3] >gi|375169815|gb|EFP87064.2| hypothetical protein PGTG_13283 [Puccinia graminis f. sp. tritici CRL 75-36-700-3]	0.55	-	-	0.07	0.14	5.63	1.65	2.27	6.25	0.105	3.64	2.27	6.25	34.6667	0.0462555	0.0168	0.3632	-	-	48457	0.2	34.5	35.5	30
CSEP0356	PTTG_27170T0	PTTG_27170	MTLQWPRSIIVIGMVLSYIFSPALATPPFITGTRVRETPELKPDAFEHSESLKPQRKKRKTLADQEIHNSILHPHSAYFYSRDDPIHRRARFISPHDQITEGGMGPALSNPWELVTESIGSPSGTSVNLRSVNDADAYEEPIEQTVNQKEKSNSVLEEHSKAEPIGNKFGWHTLAELYNSHKYMWNIHALAVKRLKIQDSQEYATVNQKYIKLIDQEWYKIKNMRLMGYKLLDGLPIQIAKIVRLDEPEGAPEIHEYQIRLTKNKNLISTDDLRGRVIRIIKALGLYHNLLRLGGLEMGGKHEDLLEWFFTALFKETDTGGWPLLGQITRHGANPTYFGGVFKSEAQKLLLDVLRADKVICKEVGLQAAIALIGFWHEESALGLIHTAASTTSPHLRRP…	328	0.75	26	TPPFITGTRVRETPELKPDAFEHSESLKPQRKKRKTLADQEIHNSILHPHSAYFYSRDDPIHRRARFISPHDQITEGGMGPALSNPWELVTESIGSPSGTSVNLRSVNDADAYEEPIEQTVNQKEKSNSVLEEHSKAEPIGNKFGWHTLAELYNSHKYMWNIHALAVKRLKIQDSQEYATVNQKYIKLIDQEWYKIKNMRLMGYKLLDGLPIQIAKIVRLDEPEGAPEIHEYQIRLTKNKNLISTDDLRGRVIRIIKALGLYHNLLRLGGLEMGGKHEDLLEWFFTALFKETDTGGWPLLGQITRHGANPTYFGGVFKSEAQKLLLDVLRADKVICKEVGLQAAIALIGFWHEESALGLIHTAASTTSPHLRRPFDKEIYEREAVNALQNNHYSTTQQK…	Cytoplasm	0.58658	0	Tribe_0091	Tribe91	Pst	PST21_12243	26.65	1e-19	hypothetical protein PGTG_13283	0.44	gi|403172353|ref|XP_003331483.2|hypothetical protein PGTG_13283 [Puccinia graminis f. sp. tritici CRL 75-36-700-3] >gi|375169815|gb|EFP87064.2| hypothetical protein PGTG_13283 [Puccinia graminis f. sp. tritici CRL 75-36-700-3]	0.44	-	-	0.04	0.56	0	3.4	2.02	2.85	0.3	1.7	2.02	2.85	5.66667	0.148515	0.105263	0.708772	-	-	51787	0.2	33.4	37.6	29
CSEP0357	PTTG_26312T0	PTTG_26312	MTYLNHFRVISARLALIAVCFKLSTATFPKSTLDSLSELSQLESTSCKAEGSQPPGIAHLTRIAENTSSATGDMIPKTEPMCFESLNQNFDPVVIKSEFPVIHGHLHPSRPVGKLPRQAALSSSEERTIAHRVVVKLELPQSDLVRTDSSMIHGHSGAPVVKSEFPAIHGHPDPSLAEKLLGHTVPSFSENYPIVNRVAGVKSEFPQSDLLPTDSSAIHDYPGPPVIKLEVPLIHGHSDPSSAEKLLGQMVPSSSDKRQIASNRVVVKSELPQSDSLVIDGHSGTHEPGNLFGQVVSLTSQKHYPEVKLESPQQVDPNQTQSPVIDDQPLAQDTVQQTPFHSNQSPRPVPAAYSGPSRANAVGANFIPSDAAVLFANKHLVEPRDVKMEYLEFDETPRQ…	1062	0.6	27	TFPKSTLDSLSELSQLESTSCKAEGSQPPGIAHLTRIAENTSSATGDMIPKTEPMCFESLNQNFDPVVIKSEFPVIHGHLHPSRPVGKLPRQAALSSSEERTIAHRVVVKLELPQSDLVRTDSSMIHGHSGAPVVKSEFPAIHGHPDPSLAEKLLGHTVPSFSENYPIVNRVAGVKSEFPQSDLLPTDSSAIHDYPGPPVIKLEVPLIHGHSDPSSAEKLLGQMVPSSSDKRQIASNRVVVKSELPQSDSLVIDGHSGTHEPGNLFGQVVSLTSQKHYPEVKLESPQQVDPNQTQSPVIDDQPLAQDTVQQTPFHSNQSPRPVPAAYSGPSRANAVGANFIPSDAAVLFANKHLVEPRDVKMEYLEFDETPRQTELPKIEGYYNPQNDVKVFEPKTSSR…	Nucleus	0.88179	0	Tribe_0091	Tribe91	Pgt	PGTG_079900	35.25	5e-13	hypothetical protein PGTG_03750	0.42	gi|403161910|ref|XP_003322213.2|hypothetical protein PGTG_03750 [Puccinia graminis f. sp. tritici CRL 75-36-700-3] >gi|375171979|gb|EFP77794.2| hypothetical protein PGTG_03750 [Puccinia graminis f. sp. tritici CRL 75-36-700-3]	0.42	-	-	0	0	0	0	0	0	0	0	0	0	-	-	-	-	-	-	117050	0.7	33.3	41.2	25.4
CSEP0358	PTTG_27706T0	PTTG_27706	MIKTGIPGLVCLIISLLSVAQALDVTNSYRYYPTNATFLHFDANKGSFNCPIPCTSYYTATDCTVSPEKTKTTEYCSKSFGRGGAAAKICTNVVGKETKQYSCTGVDPNSKFVCSGCTAITS	328	0.89	23	LDVTNSYRYYPTNATFLHFDANKGSFNCPIPCTSYYTATDCTVSPEKTKTTEYCSKSFGRGGAAAKICTNVVGKETKQYSCTGVDPNSKFVCSGCTAITS	Membrane	0.40109	0	Tribe_0092	Tribe92	Pgt	PGTG_061710	63.93	2e-39	hypothetical protein PGTG_06171	0.74	gi|331223916|ref|XP_003316634.1|hypothetical protein PGTG_06171 [Puccinia graminis f. sp. tritici CRL 75-36-700-3] >gi|309303616|gb|EFP80215.1| hypothetical protein PGTG_06171 [Puccinia graminis f. sp. tritici CRL 75-36-700-3]	0.74	-	-	0	0	0	0	0	0	0	0	0	0	-	-	-	-	-	-	12995	7.4	21.3	49.2	29.5
CSEP0359	PTTG_27554T0	PTTG_27554	MLFKYLLAPVAFAAASVPSYSPGEKSVYKTFDFQTAVTATTQYEKSITSACGQDKVQDVISDLNHIYKPVAENTEKFRTSIEKYDANFLSEQAIIFSGFLKSFENILKAISQRPKIYQSCNSKFSEFDNKFSVIITGFKRDNVDLRSAFSAVKLDTSLFAKLGFKFHQKLGF	328	0.6	16	SVPSYSPGEKSVYKTFDFQTAVTATTQYEKSITSACGQDKVQDVISDLNHIYKPVAENTEKFRTSIEKYDANFLSEQAIIFSGFLKSFENILKAISQRPKIYQSCNSKFSEFDNKFSVIITGFKRDNVDLRSAFSAVKLDTSLFAKLGFKFHQKLGF	Nucleus	0.48376	1.1116e-93	Tribe_0093	Tribe93	Pgt	PGTG_222340	52.91	9e-41	hypothetical protein PGTG_22234	0.64	gi|403175101|ref|XP_003889049.1|hypothetical protein PGTG_22234 [Puccinia graminis f. sp. tritici CRL 75-36-700-3] >gi|375171456|gb|EHS64377.1| hypothetical protein PGTG_22234 [Puccinia graminis f. sp. tritici CRL 75-36-700-3]	0.67	-	-	0.55	0	0	0	96.97	63.3	0.275	0	96.97	63.3	0	0.00283593	0.00434439	1.53191	-	-	19377	1.2	31.4	37.2	31.4
CSEP0360	PTTG_27555T0	PTTG_27555	MLFKYLLAPVAFAAASVPSYSPGEKSVYKTFDFQTAVTATTQYEKSITSACGQDKVQDVISDLNHIYKPVAENTEKFRSSIEKYDANFLSEQAVIFSGFLKSFENILKAISQRPKIYQSCNAKFSQFDNKFSVIITEFKRDDINLGPAFSKVKLDISLFAKLGFKFQQELGY	328	0.6	16	SVPSYSPGEKSVYKTFDFQTAVTATTQYEKSITSACGQDKVQDVISDLNHIYKPVAENTEKFRSSIEKYDANFLSEQAVIFSGFLKSFENILKAISQRPKIYQSCNAKFSQFDNKFSVIITEFKRDDINLGPAFSKVKLDISLFAKLGFKFQQELGY	Nucleus	0.47427	2.0463e-79	Tribe_0093	Tribe93	Pgt	PGTG_222340	50.29	3e-38	hypothetical protein PGTG_22234	0.65	gi|403175101|ref|XP_003889049.1|hypothetical protein PGTG_22234 [Puccinia graminis f. sp. tritici CRL 75-36-700-3] >gi|375171456|gb|EHS64377.1| hypothetical protein PGTG_22234 [Puccinia graminis f. sp. tritici CRL 75-36-700-3]	0.68	-	-	0.12	0.26	0	0	294.14	150.11	0.19	0	294.14	150.11	0	0.000645951	0.00126574	1.9595	-	-	19406	1.2	32.6	36.1	31.4
CSEP0361	PTTG_08468T0	PTTG_08468	MLFKYLMATVALAAFAMSSPTEPTATVAKPADTLSKCQTTITEVKEPVVVSCNEGKVEKVKSHLIKVQKPVQALSISIIFSSTLTIQKEVVTKYSHEFIKVLIKFQAILKVIYYHPKISAGCTEVYAKLDAHFDSICTVFYKKHGVEIYKMIHEEVSLNVTVWEKSGFKFQSKGNYSTISQ	328	0.68	19	SPTEPTATVAKPADTLSKCQTTITEVKEPVVVSCNEGKVEKVKSHLIKVQKPVQALSISIIFSSTLTIQKEVVTKYSHEFIKVLIKFQAILKVIYYHPKISAGCTEVYAKLDAHFDSICTVFYKKHGVEIYKMIHEEVSLNVTVWEKSGFKFQSKGNYSTISQ	Cytoplasm	0.33611	2.0265e-117	Tribe_0093	Tribe93	Pgt	PGTG_186230	80.11	2e-79	hypothetical protein PGTG_18623	0.78	gi|331168843|ref|XP_003337043.1|hypothetical protein PGTG_18623 [Puccinia graminis f. sp. tritici CRL 75-36-700-3] >gi|309316033|gb|EFP92616.1| hypothetical protein PGTG_18623 [Puccinia graminis f. sp. tritici CRL 75-36-700-3] >gi|312222559|emb|CBL69127.1| hypothetical protein [Puccinia graminis f. sp. tritici] >gi|312222561|emb|CBL69128.1| hypothetical protein [Puccinia graminis f. sp. tritici]	0.89	-	-	59.39	201.1	8186.83	3540.86	52.51	80.65	130.245	5863.85	52.51	80.65	45.0217	2.48038	1.61494	0.651085	-	-	20238	2.2	26	38.7	35.4
CSEP0362	PTTG_06804T0	PTTG_06804	MLFKYLMAPIALAASVACYPPSYGGDQSPSTRPDYNNPSTRPDYNNPSTRPDYNNNGVDFSGCLDKIRQVKGPLVASCQRQSIRDANSKLDGLYEPIHSLSTKLHVSIRSDSSVAFKSTRSLVSLFNNFQGIVDTIGKYPRVFRRSEAQETIFEFNSQFEAILNDYSSAGVNVQQVFSQSTNVRFESWQQVGFTFPEKFGFYGDK	328	0.65	25	GDQSPSTRPDYNNPSTRPDYNNPSTRPDYNNNGVDFSGCLDKIRQVKGPLVASCQRQSIRDANSKLDGLYEPIHSLSTKLHVSIRSDSSVAFKSTRSLVSLFNNFQGIVDTIGKYPRVFRRSEAQETIFEFNSQFEAILNDYSSAGVNVQQVFSQSTNVRFESWQQVGFTFPEKFGFYGDK	Nucleus	0.5733	3.1917e-258	Tribe_0093	Tribe93	Pgt	PGTG_060520	72.2	2e-83	hypothetical protein PGTG_06052	0.72	gi|403164070|ref|XP_003316150.2|hypothetical protein PGTG_06052 [Puccinia graminis f. sp. tritici CRL 75-36-700-3] >gi|375164730|gb|EFP79731.2| hypothetical protein PGTG_06052 [Puccinia graminis f. sp. tritici CRL 75-36-700-3]	0.81	-	F:GTP binding; F:GTPase activity; P:GTP catabolic process; F:nucleotide binding	0.08	11.94	0.48	0	249.69	247.05	6.01	0.24	249.69	247.05	0.0399334	0.0240698	0.0243271	1.01069	-	-	22979	1.5	32.2	40.5	27.3
CSEP0363	PTTG_04620T0	PTTG_04620	MRSALFVFVLIAVFGSLAGRKLEPRQAPPQLPPPAPQALGLPPIQPPPKPEGGGPNTLPPVGSRGIGTVVVESVPGRSGGGRDAGTFVNAGGDLNGGGGASGDINLTVLNFALTLENLEAQFYQDALAIFPVQAMQKAGLSAFQATAITQQMQRQLADEQSHVQILQAAIQAAGGTPFSGCQFNFRSILTDPITFLASARSIEAAGVSAYMGAASMISQNAVLSAAVTILPVEARHSTLLNMFSGGSASPQAFDLPLSPPQVLAIVGGLLQNCQASDLGLTANQPLSIIDGLTQSTLFTAGSILQFQTSAQVQNLEANTLSCQMLVGGMNTALVMPASSCIIPAQTSNGPLNGMVAVYLTSNAQPLTSSLKGQAQNVVAGPALIFVDSNKDEVLNKVFI…	328	0.84	20	RKLEPRQAPPQLPPPAPQALGLPPIQPPPKPEGGGPNTLPPVGSRGIGTVVVESVPGRSGGGRDAGTFVNAGGDLNGGGGASGDINLTVLNFALTLENLEAQFYQDALAIFPVQAMQKAGLSAFQATAITQQMQRQLADEQSHVQILQAAIQAAGGTPFSGCQFNFRSILTDPITFLASARSIEAAGVSAYMGAASMISQNAVLSAAVTILPVEARHSTLLNMFSGGSASPQAFDLPLSPPQVLAIVGGLLQNCQASDLGLTANQPLSIIDGLTQSTLFTAGSILQFQTSAQVQNLEANTLSCQMLVGGMNTALVMPASSCIIPAQTSNGPLNGMVAVYLTSNAQPLTSSLKGQAQNVVAGPALIFVDSNKDEVLNKVFIVKGLNLKSLPTANLASAAL…	Membrane	0.48302	0	Tribe_0094	Tribe94	Pgt	PGTG_026370	87.47	0	twin-arginine translocation pathway signal	0.55	gi|403160053|ref|XP_003320615.2|hypothetical protein PGTG_02637 [Puccinia graminis f. sp. tritici CRL 75-36-700-3] >gi|375169391|gb|EFP76196.2| hypothetical protein PGTG_02637 [Puccinia graminis f. sp. tritici CRL 75-36-700-3]	0.91	-	P:oxidation-reduction process; F:oxidoreductase activity; F:transition metal ion binding	3.04	5.57	0	0	9.63	2.86	4.305	0	9.63	2.86	0	0.44704	1.50524	3.36713	-	-	51209	0.8	23.6	47.8	28.6
CSEP0364	PTTG_04620T1	PTTG_04620	MRSALFVFVLIAVFGSLAGRKLEPRQAPPQLPPPAPQALGLPPIQPPPKPEGGGPNTLPPVGSRGIGTVVVESVPGRSGGGRDAGTFVNAGGDLNGGGGASGDINLTVLNFALTLENLEAQFYQDALAIFPVQAMQKAGLSAFQATAITQQMQRQLADEQSHVQILQAAIQAAGGTPFSGCQFNFRSILTDPITFLASARSIEAAGVSAYMGAASMISQNAVLSAAVTILPVEARHSTLLNMFSGGSASPQAFDLPLSPPQVLAIVGGLLQNCQASDLGLTANQPLSIIDGLTQSTLFTAGSILQFQTSAQVQNLEANTLSCQMLVGGMNTALVMPASSCIIPAQTSNGPLNGMVAVYLTSNAQPLTSSLKGQAQNVVAGPALIFVDSNKDEVLNKVFI…	328	0.84	20	RKLEPRQAPPQLPPPAPQALGLPPIQPPPKPEGGGPNTLPPVGSRGIGTVVVESVPGRSGGGRDAGTFVNAGGDLNGGGGASGDINLTVLNFALTLENLEAQFYQDALAIFPVQAMQKAGLSAFQATAITQQMQRQLADEQSHVQILQAAIQAAGGTPFSGCQFNFRSILTDPITFLASARSIEAAGVSAYMGAASMISQNAVLSAAVTILPVEARHSTLLNMFSGGSASPQAFDLPLSPPQVLAIVGGLLQNCQASDLGLTANQPLSIIDGLTQSTLFTAGSILQFQTSAQVQNLEANTLSCQMLVGGMNTALVMPASSCIIPAQTSNGPLNGMVAVYLTSNAQPLTSSLKGQAQNVVAGPALIFVDSNKDEVLNKVFIVKGLNLKSLPTANLASAAL…	Membrane	0.48302	0	Tribe_0094	Tribe94	Pgt	PGTG_026370	87.47	0	twin-arginine translocation pathway signal	0.55	gi|403160053|ref|XP_003320615.2|hypothetical protein PGTG_02637 [Puccinia graminis f. sp. tritici CRL 75-36-700-3] >gi|375169391|gb|EFP76196.2| hypothetical protein PGTG_02637 [Puccinia graminis f. sp. tritici CRL 75-36-700-3]	0.91	-	P:oxidation-reduction process; F:oxidoreductase activity; F:transition metal ion binding	3.04	5.57	0	0	9.63	2.86	4.305	0	9.63	2.86	0	0.44704	1.50524	3.36713	-	-	51209	0.8	23.6	47.8	28.6
CSEP0365	PTTG_09620T0	PTTG_09620	MRLIIGGIPWYLLVCLHGSYVAADTASLRQKLAALRIDAVFPQDPDYEKVSAAYNKRFTYKPAAIVFPHNATEVANAVKVGVAEKIPVSPRSGGHSYAAYGLAGKNGALVIDLERLKHISVDKASGQALIGAGSRLGDIALGLNDHGGRAIPHGTCPHVGLGGHAAFGGYGFSSRMWGLTLDQITEHEIVLANGTIVTSSATVNPDLFWALRGAGSSFGIMTAMRFRTQPAPSQATNFVYEWTLDVGEFSNALIQLQIFCMSELPAQLGLESNLGKGEGGSGKLYLDLTGVWYGAENVLANVIRPFLSQMPTPAKKSVKTTSWIASLKGTADGQPLSTSGVDLRKEHDMFYAKSLTTPQSTPMSNSSILAFSKYLANQGHKSNTDWFVQFELYGGKNSA…	328	0.59	16	HGSYVAADTASLRQKLAALRIDAVFPQDPDYEKVSAAYNKRFTYKPAAIVFPHNATEVANAVKVGVAEKIPVSPRSGGHSYAAYGLAGKNGALVIDLERLKHISVDKASGQALIGAGSRLGDIALGLNDHGGRAIPHGTCPHVGLGGHAAFGGYGFSSRMWGLTLDQITEHEIVLANGTIVTSSATVNPDLFWALRGAGSSFGIMTAMRFRTQPAPSQATNFVYEWTLDVGEFSNALIQLQIFCMSELPAQLGLESNLGKGEGGSGKLYLDLTGVWYGAENVLANVIRPFLSQMPTPAKKSVKTTSWIASLKGTADGQPLSTSGVDLRKEHDMFYAKSLTTPQSTPMSNSSILAFSKYLANQGHKSNTDWFVQFELYGGKNSAVTAVGEDETAFAQRSI…	Cytoplasm	0.34389	9.7845e-142	Tribe_0095	Tribe95	Pgt	PGTG_141430	70.75	0	glucooligosaccharide oxidase	0.61	gi|403173384|ref|XP_003331661.2|hypothetical protein PGTG_13846 [Puccinia graminis f. sp. tritici CRL 75-36-700-3] >gi|375170251|gb|EFP88042.2| hypothetical protein PGTG_13846 [Puccinia graminis f. sp. tritici CRL 75-36-700-3]	0.87	EC:1.1.1.158	F:ion binding; P:biological_process; F:oxidoreductase activity	8.7	1.34	19.85	12.39	0.42	0.25	5.02	16.12	0.42	0.25	3.21116	11.9524	20.08	1.68	-	-	54835	0.6	25.3	46.1	28.7
CSEP0366	PTTG_01615T0	PTTG_01615	MMMVNSITIFLSACLSGYLVLADTASLRQKFTALKIDAVFPGDPNYVKFATPFNKRLSYMPAAIVFPNNTNAVANCVKVGVGEKLPVSPRAGGHSYAAYGLGGTNGALVIDLQRINQISIDSGGEATIGTGSRLGDIALSLNRQGGRALPHGVCPYVGLGGHASFGGYGFTSRQWGLTIDQLLGHEVVLGNGSVITTSKTVNSDLFWALRGAGSSYGIMTAMRFRTQTAPAQATNYVYDWDLSEAELTTALIKLQTYCMSNLPAQLGMTANLRKSTQSGKLRFSFTGAWYGAQNAFSGVVQPFLSQMPTPAGKSVKTSDWITSLQGLAGNQALSTSGVDLTQEHDTFYAKSITTPQSAPMSNSSIRAFSKYLANQGVQSNTVWFVQLELYGGKNSAVTA…	328	0.67	23	DTASLRQKFTALKIDAVFPGDPNYVKFATPFNKRLSYMPAAIVFPNNTNAVANCVKVGVGEKLPVSPRAGGHSYAAYGLGGTNGALVIDLQRINQISIDSGGEATIGTGSRLGDIALSLNRQGGRALPHGVCPYVGLGGHASFGGYGFTSRQWGLTIDQLLGHEVVLGNGSVITTSKTVNSDLFWALRGAGSSYGIMTAMRFRTQTAPAQATNYVYDWDLSEAELTTALIKLQTYCMSNLPAQLGMTANLRKSTQSGKLRFSFTGAWYGAQNAFSGVVQPFLSQMPTPAGKSVKTSDWITSLQGLAGNQALSTSGVDLTQEHDTFYAKSITTPQSAPMSNSSIRAFSKYLANQGVQSNTVWFVQLELYGGKNSAVTAVSADETAFAQRAILFTIQFYAS…	Cytoplasm	0.42429	0	Tribe_0095	-	-	-	-	-	glucooligosaccharide oxidase	0.61	gi|403174162|ref|XP_003333223.2|hypothetical protein PGTG_14143 [Puccinia graminis f. sp. tritici CRL 75-36-700-3] >gi|375170890|gb|EFP88804.2| hypothetical protein PGTG_14143 [Puccinia graminis f. sp. tritici CRL 75-36-700-3]	0.93	EC:1.1.1.158	P:biological_process; F:ion binding; F:oxidoreductase activity	10.08	40.2	41.17	153.76	12.36	24.58	25.14	97.465	12.36	24.58	3.87689	2.03398	1.02278	0.502848	-	-	55613	0.8	25.1	46.6	28.4
CSEP0367	PTTG_25440T0	PTTG_25440	MMMVNSMTLFIFACLSGHVVLADTASLRQKFTALKIDAVFPGDLNYEKFSTPFNKRLSYMPAAIVFPSNTNAVASCVKVGVAEKFPISPRAGGHSYAAYGLGGTNGALIIDLQRINQISVDSGGEATIGTGSRLGDIALSLNREGGRALPHGFYGLTSRQWGLTIDQLLGHEVVLGNGSVITTSKTATNFAYDWHLSEAEVAGALIKLQTYCMSNLPAQLGLTANLRKSTQSGKVTFSFTGAWYGAQNAFSSVVQPFLSQMPTPAGNSVKTTDWITSLQGLAGVDLTREHDTFYAKSITTPQSAPMSNSSIRAFSKYLATQGIQSNTVWFVQLELYGGKNSAVTTVPADGTAFAQRAILFTIQFYASSYNFAPPYPAAGFALLDNMVDSIVNNNPLGWS…	328	0.77	23	DTASLRQKFTALKIDAVFPGDLNYEKFSTPFNKRLSYMPAAIVFPSNTNAVASCVKVGVAEKFPISPRAGGHSYAAYGLGGTNGALIIDLQRINQISVDSGGEATIGTGSRLGDIALSLNREGGRALPHGFYGLTSRQWGLTIDQLLGHEVVLGNGSVITTSKTATNFAYDWHLSEAEVAGALIKLQTYCMSNLPAQLGLTANLRKSTQSGKVTFSFTGAWYGAQNAFSSVVQPFLSQMPTPAGNSVKTTDWITSLQGLAGVDLTREHDTFYAKSITTPQSAPMSNSSIRAFSKYLATQGIQSNTVWFVQLELYGGKNSAVTTVPADGTAFAQRAILFTIQFYASSYNFAPPYPAAGFALLDNMVDSIVNNNPLGWSYGAYANYVDDRLSPVQWKSLYY…	Cytoplasm	0.4316	0	Tribe_0095	Tribe95	Pgt	PGTG_141430	74.07	0	glucooligosaccharide oxidase	0.54	gi|403174162|ref|XP_003333223.2|hypothetical protein PGTG_14143 [Puccinia graminis f. sp. tritici CRL 75-36-700-3] >gi|375170890|gb|EFP88804.2| hypothetical protein PGTG_14143 [Puccinia graminis f. sp. tritici CRL 75-36-700-3]	0.8	EC:1.1.1.158	P:biological_process; F:ion binding; F:oxidoreductase activity	0.79	0.44	0	0	1.53	0.81	0.615	0	1.53	0.81	0	0.401961	0.759259	1.88889	-	-	56392	0.8	16.4	46.5	29
CSEP0368	PTTG_04474T0	PTTG_04474	MTCKLYGVLVAVCALAWANQVAGLALVPLDKGKPTLTLPVRIPKLPAFAGVTLSGMDFDSNSTSQNVPQVPSGLDNDPFTIPDFEQAMHYLDDRNVSLIKLPLSWESLAHNITKLEVYTDVVATVTSRNATAVVSLAISTIHFSNFTSHIVEKDGPSLRKAANASFVEFWGKMAKHFQHDRRVIFHLMAVPHGSVLPRNWNETIQAAVTAIRESGARNVIVLPSFAAPSASATFNTFRDFPKDFERMQHIKNPDGTTHGIVFDVSQTLGLKQNSQRCGGVDVSDIVQPVVKILKEHKRQAIVGTLAGGSDPSCTRTLVKFVKEVSKSYPSLAGFIMYGAGAFDESSPWALIKEGQSDSSHCVSEEWVDQPNFTSVQPYFPKNAEDSGETKDLKDPEHPA…	328	0.81	19	NQVAGLALVPLDKGKPTLTLPVRIPKLPAFAGVTLSGMDFDSNSTSQNVPQVPSGLDNDPFTIPDFEQAMHYLDDRNVSLIKLPLSWESLAHNITKLEVYTDVVATVTSRNATAVVSLAISTIHFSNFTSHIVEKDGPSLRKAANASFVEFWGKMAKHFQHDRRVIFHLMAVPHGSVLPRNWNETIQAAVTAIRESGARNVIVLPSFAAPSASATFNTFRDFPKDFERMQHIKNPDGTTHGIVFDVSQTLGLKQNSQRCGGVDVSDIVQPVVKILKEHKRQAIVGTLAGGSDPSCTRTLVKFVKEVSKSYPSLAGFIMYGAGAFDESSPWALIKEGQSDSSHCVSEEWVDQPNFTSVQPYFPKNAEDSGETKDLKDPEHPARKDQARKKSDRKGDHPKT…	Peroxisome	0.37019	22992	Tribe_0098	Tribe98	Pgt	PGTG_222410	28.86	5e-37	glycoside hydrolase family 5 protein	0.46	gi|331235455|ref|XP_003330388.1|hypothetical protein PGTG_11725 [Puccinia graminis f. sp. tritici CRL 75-36-700-3] >gi|309309378|gb|EFP85969.1| hypothetical protein PGTG_11725 [Puccinia graminis f. sp. tritici CRL 75-36-700-3]	0.81	-	P:carbohydrate metabolic process; F:hydrolase activity, acting on glycosyl bonds	14.59	7.05	51.74	24.4	344.87	107.47	10.82	38.07	344.87	107.47	3.51848	0.0313741	0.100679	3.20899	-	-	47784	1.1	30.1	40.4	29.6
CSEP0369	PTTG_25968T0	PTTG_25968	MIFCRVEALICALSLVVLSGAHRAIRPRALPSSQTASSEALQPARTNTSSISTSATWVPDHPDWEYLNGIPWWKTDATQQDHLRFHAYLSMAAYGDYAALCPSTFPKGFTVLENFNTEDGQAGFTALIPDMDKVVIVFRGYENYRALDWSEASIEDLVKDCQGCTVAAGVKKLYLSAKAATNNWEVAKKAVAAHCVVLDPSQPDKKKCIKFSVTGHAMGGAVAALAAMDLGSTGDVHYSHNQAMARVFNYASVVRYDNLFQVLAGQSIVAKDDYMVQIIPLGNFCHVGTKVVILGEMQQWLINCYGNNENSTCLGTGNNYAIHDNYFTPKGQCGTAHKAW	328	0.6	25	RPRALPSSQTASSEALQPARTNTSSISTSATWVPDHPDWEYLNGIPWWKTDATQQDHLRFHAYLSMAAYGDYAALCPSTFPKGFTVLENFNTEDGQAGFTALIPDMDKVVIVFRGYENYRALDWSEASIEDLVKDCQGCTVAAGVKKLYLSAKAATNNWEVAKKAVAAHCVVLDPSQPDKKKCIKFSVTGHAMGGAVAALAAMDLGSTGDVHYSHNQAMARVFNYASVVRYDNLFQVLAGQSIVAKDDYMVQIIPLGNFCHVGTKVVILGEMQQWLINCYGNNENSTCLGTGNNYAIHDNYFTPKGQCGTAHKAW	Plastid	0.48964	0	Tribe_0099	Tribe99	Pgt	PGTG_018890	71.38	5e-129	protein of class 3 family	0.57	gi|403159055|ref|XP_003890752.1|hypothetical protein, variant [Puccinia graminis f. sp. tritici CRL 75-36-700-3] >gi|403159057|ref|XP_003319715.2| hypothetical protein PGTG_01889 [Puccinia graminis f. sp. tritici CRL 75-36-700-3] >gi|375166570|gb|EHS63197.1| hypothetical protein, variant [Puccinia graminis f. sp. tritici CRL 75-36-700-3] >gi|375166571|gb|EFP75296.2| hypothetical protein PGTG_0188…	0.79	-	P:lipid metabolic process	16.88	31.83	13.44	49.1	6.57	13.07	24.355	31.27	6.57	13.07	1.28393	3.707	1.86343	0.502678	1	0	37105	3.2	26.2	42.7	31.2
CSEP0370	PTTG_28488T0	PTTG_28488	MMCNSERALVLFQAVTVLVVGLPVQGHEGILGTLNEWGQSCKSAVNRCLSSVKSSASDVNSWLPSASSIRSAPETPDTPVCPFCRNDWCEQDFMAEWPTCTHTIAQSPESTSSNLSDQGEGFRGLWDMNHSDPEHMEWSFNHFHFHTDSIISSAREELEQRMQESWDSHHIDSPPSRSHPTPLENANLGQPPSTEAQPIQPSTYVHTRKLPRTVAGRNATPKQSVVSSTSRGSDAQKIVERGLHLPIRPASSPPPAQAPRTHFGKCFVQGLGSTPSILRRALAGGRLLRQRSGLSSDTATVPRRPRLERLRKPSPAGAEEPPGRVRAPARPEGPPAIPLHSPVAFLGAGGARKQARKTGVGAGPRGFWRRRTAGQGRQALACSSNGGPGRARRGGPGSW…	328	0.62	27	HEGILGTLNEWGQSCKSAVNRCLSSVKSSASDVNSWLPSASSIRSAPETPDTPVCPFCRNDWCEQDFMAEWPTCTHTIAQSPESTSSNLSDQGEGFRGLWDMNHSDPEHMEWSFNHFHFHTDSIISSAREELEQRMQESWDSHHIDSPPSRSHPTPLENANLGQPPSTEAQPIQPSTYVHTRKLPRTVAGRNATPKQSVVSSTSRGSDAQKIVERGLHLPIRPASSPPPAQAPRTHFGKCFVQGLGSTPSILRRALAGGRLLRQRSGLSSDTATVPRRPRLERLRKPSPAGAEEPPGRVRAPARPEGPPAIPLHSPVAFLGAGGARKQARKTGVGAGPRGFWRRRTAGQGRQALACSSNGGPGRARRGGPGSWAHHSPASLCMRSSPSGTVSQLLEAAQ…	Nucleus	0.5759	1.6873e-263	Tribe_0099	Tribe99	Pst	PST130_06198	80.21	3e-45	hypothetical protein PGTG_08403	0.63	gi|403167038|ref|XP_003326866.2|hypothetical protein PGTG_08403 [Puccinia graminis f. sp. tritici CRL 75-36-700-3] >gi|375166832|gb|EFP81647.2| hypothetical protein PGTG_08403 [Puccinia graminis f. sp. tritici CRL 75-36-700-3]	0.87	-	P:lipid metabolic process; F:hydrolase activity; F:triglyceride lipase activity	1.67	2.41	17	25.99	12.15	22.1	2.04	21.495	12.15	22.1	10.5368	0.167901	0.0923077	0.549774	-	-	98613	2.2	29.3	49.6	21.1
CSEP0371	PTTG_09281T0	PTTG_09281	MFNPTLIATLVALPAIFAQSTNTTAATGTNSTAASSTNTNAQPSDSTAASSSTFTPTNFTPATVSGTTCGSAQQNLNQCITKVGKDISSCTDNTCLCQTYANIAACYNGCAELVDQGKQYQAQSTQYCTVAGVKPNTTATATTPTTPTPNTSTTTTTPNTTPVRTNTTANPSSNNAGTFSAAKPGAAAPGAKVSTVGLFGVLASGIMAMCL	328	0.72	19	QSTNTTAATGTNSTAASSTNTNAQPSDSTAASSSTFTPTNFTPATVSGTTCGSAQQNLNQCITKVGKDISSCTDNTCLCQTYANIAACYNGCAELVDQGKQYQAQSTQYCTVAGVKPNTTATATTPTTPTPNTSTTTTTPNTTPVRTNTTANPSSNNAGTFSAAKPGAAAPGAKVSTVGLFGVLASGIMAMCL	Plastid	0.5218	0	Tribe_0100	Tribe100	Pgt	PGTG_197380	80.19	6e-78	secreted protein	0.83	gi|331251583|ref|XP_003338385.1|hypothetical protein PGTG_19738 [Puccinia graminis f. sp. tritici CRL 75-36-700-3] >gi|309317375|gb|EFP93966.1| hypothetical protein PGTG_19738 [Puccinia graminis f. sp. tritici CRL 75-36-700-3]	0.93	-	-	1857.14	2892.93	471.22	38.27	153.8	400.4	2375.03	254.745	153.8	400.4	0.107259	15.4424	5.93166	0.384116	-	-	21115	4.3	19.4	60.2	20.4
[truncated: 989 more rows]
