# Supplementary material for: Comparative Analysis Highlights Variable Genome Content of Wheat Rusts and Divergence of the Mating Loci
Source: G3 (Bethesda). 2016 Dec 1;7(2):361–76. doi: 10.1534/g3.116.032797 (PMC5295586; doi:10.1534/g3.116.032797)
Supplement: Supplementary file 22 [file 361TableS6.xlsx]

## Sheet: pt_tables6_pt_rnaseq_matrix_edg
Supplementary Table 6. Expression values of P. triticina RNA-Seq samples. Gene names:transcript names are listed. Sample values are TMM-normalized FPKM. For each differential expression comparison, log fold change (logFC), p-value (P) and q-value (Q) are shown for all genes significant at p < 0.05.
Gene::Transcript	gene name	G2864_FSpores	G2865_GermSpo	G2866_InfWheat	JF_InfWheat	G17781_mixed	G17686_pycnia	pycnia_v_fspores_logFC	pycnia_v_fspores_FDR	fspores_v_mixed_logFC	fspores_v_mixed_FDR	infwheat_v_fspores_logFC	infwheat_v_fspores_FDR	pycnia_v_mixed_logFC	pycnia_v_mixed_FDR	pycnia_v_infwheat_logFC	pycnia_v_infwheat_FDR
PTTG_03438::PTTG_03438T0	hypothetical protein	0.11	0.13	0	0	115.93	2962.4	-14.5	1.07e-30	-10.1	2.65e-19			-4.69	7.06e-08	-42.7	8.05e-26
PTTG_29284::PTTG_29284T0	hypothetical protein	302.54	283.7	2.55	2.62	1341.02	11607.3	-5.02	1.39e-09	-2.15	0.00582	-6.83	1.08e-12	-3.13	0.000281	-12.1	8.05e-26
PTTG_00341::PTTG_00341T0	hypothetical protein	0.05	0	0	0	118.47	1786.96	-15	1.53e-29	-11.3	2.49e-20			-3.93	4.65e-06	-41.9	1.37e-23
PTTG_04838::PTTG_04838T0	hypothetical protein	0.05	0	0	6.16	53.69	1062.34	-14.2	6.14e-29	-10.1	1.06e-18			-4.32	5.24e-07	-41.6	6.19e-23
PTTG_12702::PTTG_12702T0	hypothetical protein	2.24	3.39	0.87	0	556.99	2603.25	-9.94	1.95e-22	-7.96	1.01e-16			-2.24	0.0142	-11.5	7.14e-23
PTTG_26054::PTTG_26054T0	hypothetical protein	0.83	1.07	0	0	52.6	1023.76	-10	3.05e-22	-5.99	2.49e-11			-4.3	6.1e-07	-41.3	2.7e-22
PTTG_04517::PTTG_04517T0	hypothetical protein	0	0	0	0	64.04	1326.8	-40.5	5.57e-28	-36.2	1.45e-18			-4.39	3.7e-07	-41.3	4.24e-22
PTTG_01817::PTTG_01817T0	hypothetical protein	0.82	0	1.12	0	128.11	2566.83	-11.4	3.13e-25	-7.3	1.68e-14			-4.34	4.69e-07	-11.1	6.23e-22
PTTG_05219::PTTG_05219T0	hypothetical protein	0.83	0.8	0	1.39	21.48	742.79	-9.57	3.83e-21	-4.71	3.52e-08			-5.13	6.91e-09	-40.9	3.28e-21
PTTG_08503::PTTG_08503T0	hypothetical protein	15.61	20.1	852.46	141.55	12.92	0.8	4.52	5.78e-07			5.84	9.83e-12	3.99	5.59e-05	10.1	1.68e-20
PTTG_09276::PTTG_09276T1	hypothetical protein	2.56	0	0	3.43	90.3	411.98	-7.09	5.93e-15	-5.15	1.47e-09	-32.4	0.000213	-2.2	0.0164	-40.4	7.41e-20
PTTG_02901::PTTG_02901T0	hypothetical protein	12.49	19.28	0.67	0	45.11	837.24	-5.83	1.13e-11	-1.86	0.0187	-4.15	4.92e-05	-4.23	9.26e-07	-10.3	1.86e-19
PTTG_02309::PTTG_02309T0	hypothetical protein	0.03	0	0	0	31.54	670.8	-14.2	1.33e-24	-9.99	2.72e-15			-4.43	3.23e-07	-40	1.18e-18
PTTG_11958::PTTG_11958T0	hypothetical protein	3.12	8.11	0.16	0	14.65	327.74	-6.47	2.5e-13	-2.24	0.00476	-4.23	0.00216	-4.5	2.15e-07	-11	1.34e-18
PTTG_03980::PTTG_03980T0	hypothetical protein	4.57	8.32	577.68	905.64	1.32	0.72	2.91	0.00581	1.78	0.0433	7.05	4.54e-14			9.67	3.58e-18
PTTG_30555::PTTG_30555T0	hypothetical protein	0	46.14	1.02	0	447.32	941.82	-39.7	9.79e-26	-38.7	2.1e-25					-9.83	3.58e-18
PTTG_02900::PTTG_02900T0	hypothetical protein	0	0.17	0.67	0	33.94	716.5	-39.5	2.21e-25	-35.2	5.42e-16			-4.41	3.42e-07	-10.1	1.06e-17
PTTG_01715::PTTG_01715T0	hypothetical protein	7.48	14.08	654.61	96.02	9.22	1.14	2.96	0.00148			6.52	2.97e-13	3	0.00596	9.18	1.57e-17
PTTG_01987::PTTG_01987T0	hypothetical protein	3.99	18.17	3.42	2.11	57.05	1259.12	-8.06	1.06e-17	-3.84	1.95e-06			-4.48	2.21e-07	-8.51	2.03e-17
PTTG_27079::PTTG_27079T0	hypothetical protein	0	0	0	0	12.37	345.8	-38.7	2.48e-23	-34	6.75e-13			-4.82	4.59e-08	-39.5	2.94e-17
PTTG_26773::PTTG_26773T0	hypothetical protein	6.59	20.1	2.11	2	24.98	759.85	-6.61	8.94e-14	-1.93	0.0148			-4.94	1.93e-08	-8.48	4.67e-17
PTTG_26808::PTTG_26808T0	hypothetical protein	0.38	2.68	0	0	8.74	203.27	-8.84	1.18e-18	-4.55	2.36e-07			-4.55	1.69e-07	-39.3	7.01e-17
PTTG_29507::PTTG_29507T0	hypothetical protein	6.96	13.9	0	0	20.52	388.74	-5.56	7.39e-11			-32.8	0.000136	-4.26	8.78e-07	-39.2	1.28e-16
PTTG_11878::PTTG_11878T0	hypothetical protein	1.03	2.96	0	0	27.16	244.1	-7.64	4.58e-16	-4.72	3.74e-08			-3.18	0.000235	-39.1	3.66e-16
PTTG_07988::PTTG_07988T0	hypothetical protein	1.12	3.19	172.62	102.68	0.48	0.14	3.28	0.0447			7.33	2.79e-14			10.3	3.66e-16
PTTG_04313::PTTG_04313T0	hypothetical protein	13.4	34.15	1383.89	58.92	3.16	5.05			2.08	0.0135	6.75	1.19e-13			8.12	5.28e-16
PTTG_03405::PTTG_03405T0	hypothetical protein	1.66	3.99	263.32	162.05	0.52	0.22	3.15	0.0365			7.37	2.84e-14			10.2	6.11e-16
PTTG_09449::PTTG_09449T0	hypothetical protein	0	0	0	0	0	0	31	0.00397	30.9	6.83e-05	7.1	7.3e-14			38.6	6.11e-16
PTTG_28324::PTTG_28324T0	hypothetical protein	0.72	3.89	221.45	15.14	0.41	0.31					8.33	1.16e-15			9.51	9.89e-16
PTTG_06760::PTTG_06760T0	hypothetical protein	8.79	2.24	0.33	10.26	8.95	210.84	-4.34	9.19e-08			-4.66	1.52e-05	-4.57	1.55e-07	-9.29	1.12e-15
PTTG_00857::PTTG_00857T0	hypothetical protein	0.03	0	0	0	9.73	307.67	-12.9	1.35e-21	-8.2	1.12e-10			-5	1.99e-08	-38.8	2.09e-15
PTTG_02303::PTTG_02303T0	hypothetical protein	0.31	0.74	0	0	46.93	141.23	-8.57	1.06e-17	-7.23	4.25e-14					-38.8	2.67e-15
PTTG_10273::PTTG_10273T0	hypothetical protein	33.66	522.03	5273.06	702.18	3.12	29.83			3.42	3.53e-05	7.36	9.04e-15	-3.27	0.000511	7.48	2.83e-15
PTTG_01966::PTTG_01966T0	hypothetical protein	0.02	0	0.13	0	3.94	109.99	-12.1	3.87e-22	-7.58	9.77e-11			-4.82	4.77e-08	-9.74	2.88e-15
PTTG_27676::PTTG_27676T0	hypothetical protein	0	0	0.21	0	7.55	176.97	-38.2	3.94e-22	-33.8	2.97e-12			-4.57	1.71e-07	-9.73	2.95e-15
PTTG_03911::PTTG_03911T0	hypothetical protein	20.18	37.91	36.85	39.38	0.06	0	36.9	1.93e-16	8.43	6.04e-16					38.3	4.52e-15
PTTG_06256::PTTG_06256T0	hypothetical protein	7.73	10.39	4.26	6.36	199.15	820.1	-6.49	1.92e-13	-4.69	1.68e-08			-2.06	0.0282	-7.57	5.77e-15
PTTG_06804::PTTG_06804T0	hypothetical protein	0.08	11.94	0.48	0	247.05	249.69	-11.4	8.62e-23	-11.6	3.02e-23					-9.02	5.77e-15
PTTG_08468::PTTG_08468T0	hypothetical protein	59.39	201.1	8186.83	3540.86	80.65	52.51					7.17	1.8e-14			7.3	5.84e-15
PTTG_10271::PTTG_10271T0	hypothetical protein	6.98	28.63	1068.41	59.44	1.29	5.96			2.42	0.00435	7.32	1.16e-14			7.5	6.51e-15
PTTG_05220::PTTG_05220T0	hypothetical protein	10.58	10.97	0	0.48	12.75	48.9	-1.97	0.011			-35.7	8.19e-11	-1.95	0.0415	-38.6	6.96e-15
PTTG_04816::PTTG_04816T0	hypothetical protein	0	0	0	0	17.89	228.77	-37.7	8.22e-21	-34.1	2.7e-13			-3.69	1.94e-05	-38.5	1.11e-14
PTTG_28011::PTTG_28011T0	hypothetical protein	6.41	1.27	0	0	10.26	170.3	-4.49	4.21e-08			-33.1	2.68e-05	-4.07	2.8e-06	-38.5	1.12e-14
PTTG_11645::PTTG_11645T0	hypothetical protein	2.8	9.45	350.96	180.51	1.61	1.58					7.04	5.73e-14			7.81	1.27e-14
PTTG_11967::PTTG_11967T0	hypothetical protein	17.82	60.82	0	0	17.46	100.95	-2.26	0.00353			-35.3	8.83e-10	-2.55	0.0042	-38.5	1.35e-14
PTTG_08489::PTTG_08489T1	hypothetical protein	8.24	24.43	1.6	0	19.27	291.05	-4.9	3.13e-09			-2.3	0.00855	-3.93	4.69e-06	-7.49	1.65e-14
PTTG_12603::PTTG_12603T0	hypothetical protein	5.33	11.6	0.53	3.27	30.74	368.91	-5.87	1.35e-11	-2.53	0.00154	-3.26	0.0412	-3.6	3.03e-05	-9.42	1.73e-14
PTTG_27555::PTTG_27555T0	hypothetical protein	0.12	0.26	0	0	150.11	294.14	-11	1.29e-20	-10.3	5.01e-19					-38.4	1.73e-14
PTTG_00965::PTTG_00965T0	hypothetical protein	14.86	22.36	18.25	10.07	81.84	2596.6	-7.21	1.88e-15	-2.47	0.00167			-5	1.36e-08	-7.14	2.25e-14
PTTG_00528::PTTG_00528T0	hypothetical protein	0.96	3.24	190.74	40.63	0.29	0.25					7.69	2.22e-14			9.61	2.48e-14
PTTG_03570::PTTG_03570T0	hypothetical protein	2.73	8.99	429.4	35.62	1.41	2.11					7.36	1.8e-14			7.69	2.59e-14
PTTG_29644::PTTG_29644T0	hypothetical protein	0	0	0	0	0	0	29.9	0.0337			7.63	2.27e-14	32	0.00901	38	2.64e-14
PTTG_00522::PTTG_00522T0	hypothetical protein	0	0	0	0	0	0			29.2	0.0053	8.16	3.74e-15			38	2.64e-14
PTTG_25256::PTTG_25256T0	hypothetical protein	0	0	0	0	0	0			29.6	0.00176	7.7	1.8e-14			37.9	4.29e-14
PTTG_25462::PTTG_25462T0	hypothetical protein	0.69	1.34	58.01	43.85	0.8	0.08	3.31	0.0447			6.46	1.12e-12			9.47	5.54e-14
PTTG_26772::PTTG_26772T0	hypothetical protein	0	0	0	0	3.81	147.13	-37.4	5.93e-20	-32.2	1.71e-08			-5.28	5.14e-09	-38.2	7.02e-14
PTTG_07352::PTTG_07352T0	hypothetical protein	0	0	0	0	0	0	38	8.1e-19	7.68	1.99e-15					37.8	7.92e-14
PTTG_28057::PTTG_28057T0	hypothetical protein	0.5	2.48	0.89	0	3922.18	509.74	-9.74	1.3e-19	-12.9	5.74e-28			2.93	0.000723	-9.15	9.09e-14
PTTG_04880::PTTG_04880T0	hypothetical protein	0.98	1.94	26.45	17.29	2711.12	3182.58	-11.4	1.93e-25	-11.4	1.65e-25	4.82	5.75e-08			-6.89	9.22e-14
PTTG_08528::PTTG_08528T0	hypothetical protein	1.21	0.33	0.39	2.38	12.75	106.71	-6.22	1.63e-12	-3.4	2.59e-05			-3.08	0.000384	-8.1	1.05e-13
PTTG_01043::PTTG_01043T1	AGC protein kinase	1.38	1.93	0.37	0	8.86	135.8	-6.38	6.98e-13	-2.69	0.000859			-3.95	4.72e-06	-8.51	1.16e-13
PTTG_04633::PTTG_04633T0	hypothetical protein	0	0	0	0	17.11	277.08	-37.3	1.3e-19	-33.4	2.92e-11			-4.03	3.51e-06	-38.1	1.49e-13
PTTG_01190::PTTG_01190T0	hypothetical protein	0.05	0	0	0	4.9	300.14	-12.2	1.38e-19	-6.5	1.18e-06			-5.95	3.04e-10	-38	1.61e-13
PTTG_00460::PTTG_00460T0	hypothetical protein	2.5	5.53	0.91	1.86	9.8	233.8	-6.3	1e-12	-1.97	0.0149			-4.59	1.55e-07	-7.99	1.96e-13
PTTG_28779::PTTG_28779T0	hypothetical protein	4.11	4.21	400.27	28.35	7.51	1.04					6.67	3.75e-13			8.61	2e-13
PTTG_05956::PTTG_05956T0	hypothetical protein	1.69	4.41	173.72	5.34	0.14	0.81			3.54	0.00139	6.75	2.21e-13			7.75	2.06e-13
PTTG_25717::PTTG_25717T0	hypothetical protein	0	0	0.41	0	11.23	206.8	-37.4	4.84e-20	-33.3	3.39e-11			-4.22	1.37e-06	-8.97	2.75e-13
PTTG_06137::PTTG_06137T0	hypothetical protein	0.9	1.96	100.76	38.63	7.83	0.27			-3.12	0.00016	6.87	2.24e-13	4.83	0.000101	8.55	2.79e-13
PTTG_06193::PTTG_06193T0	hypothetical protein	2.1	1.9	74.44	85.32	4.91	0.38	2.7	0.00618			5.21	5.44e-10	3.66	0.000476	7.62	2.85e-13
PTTG_12166::PTTG_12166T0	hypothetical protein	14.62	21.28	5.2	1.14	22.96	590.28	-5.1	9.56e-10					-4.7	7.15e-08	-6.81	2.93e-13
PTTG_30097::PTTG_30097T0	hypothetical protein	0.05	0.24	0	0	7.49	128.64	-11.1	2.5e-19	-7.23	7.48e-10			-4.12	2.51e-06	-37.9	2.93e-13
PTTG_06017::PTTG_06017T0	hypothetical protein	0.75	2.66	83.1	50.24	0.04	0.38			4.18	0.00159	6.85	1.68e-13			7.77	3.26e-13
PTTG_05922::PTTG_05922T0	hypothetical protein	65.95	35.94	0	0	326.93	114.32			-2.32	0.00307	-36.5	1.05e-12			-37.9	3.26e-13
PTTG_04475::PTTG_04475T1	S-adenosylmethionine synthase	3.72	9.83	3.67	0	78.3	437.65	-6.64	9.56e-14	-4.4	9.94e-08			-2.5	0.00497	-6.88	4.09e-13
PTTG_01119::PTTG_01119T0	hypothetical protein	1.22	2	74.38	27.32	0.49	0.14	3.38	0.038			5.99	1.69e-11			9.08	5.54e-13
PTTG_03978::PTTG_03978T0	hypothetical protein	89.96	52.42	1221.39	1954.57	102.24	12.55	3.08	0.000129			3.83	1.3e-06	3.01	0.000785	6.62	6.9e-13
PTTG_09121::PTTG_09121T0	hypothetical protein	0.67	0.4	2.05	0	16.09	273.75	-8.44	5.05e-18	-4.6	8.54e-08			-4.1	2e-06	-7.05	7.34e-13
PTTG_01995::PTTG_01995T0	hypothetical protein	0.59	1.13	59.16	44.37	0	0.11			30.1	0.00176	6.71	6.33e-13			9.04	7.34e-13
PTTG_08382::PTTG_08382T0	hypothetical protein	5.48	17.73	591.11	33.8	2.61	5.52					6.82	1.13e-13			6.76	7.93e-13
PTTG_00503::PTTG_00503T0	hypothetical protein	5.2	16.46	2.07	1.41	271.66	270.03	-5.46	1.27e-10	-5.71	4.6e-11					-7.01	9e-13
PTTG_08472::PTTG_08472T0	hypothetical protein	1.47	17.2	0.13	0	34.22	56.85	-5.04	2.33e-09	-4.55	4.75e-08	-3.43	0.0258			-8.76	9.2e-13
PTTG_27246::PTTG_27246T0	hypothetical protein	0	0	0	0	0	0	30.5	0.00716			6.44	2.69e-12			37.4	9.62e-13
PTTG_00006::PTTG_00006T0	hypothetical protein	1.69	0.09	0.35	0	21.09	151.86	-6.25	2.81e-12	-3.65	9.56e-06			-2.86	0.00108	-8.74	1.01e-12
PTTG_04588::PTTG_04588T0	hypothetical protein	1.29	5.73	103.78	9.1	0.31	0.21					6.39	2.82e-12			8.98	1.01e-12
PTTG_12725::PTTG_12725T0	hypothetical protein	2.28	4.64	180.94	23.8	0.43	0.37			2.39	0.0288	6.38	3.06e-12			8.96	1.11e-12
PTTG_12737::PTTG_12737T0	hypothetical protein	0.07	0.62	0.41	5.01	5.76	172.14	-11.1	2.27e-19	-6.45	5.84e-08			-4.92	4.41e-08	-8.71	1.21e-12
PTTG_12397::PTTG_12397T0	hypothetical protein	22.41	35.64	263.31	31.51	3.62	1.68	3.98	1.68e-05	2.63	0.00122	3.62	4.77e-06			7.31	1.21e-12
PTTG_04825::PTTG_04825T0	hypothetical protein	0.68	1.51	95.95	224.45	0.35	0.2					7.2	1.59e-13			8.94	1.22e-12
PTTG_27704::PTTG_27704T0	hypothetical protein	10.14	497.38	188.24	193.35	1.12	1.12	3.42	0.000529	3.17	0.000289	4.28	1.28e-07			7.41	1.52e-12
PTTG_12127::PTTG_12127T0	hypothetical protein	24.68	38.69	87.17	66.99	0.21	0.48	5.92	1.32e-09	6.85	5.61e-12	1.89	0.0175			7.52	1.52e-12
PTTG_25232::PTTG_25232T0	hypothetical protein	0.95	3.22	168.63	28.78	0.67	0.57					7.54	5.82e-14			8.22	1.9e-12
PTTG_07819::PTTG_07819T1	hypothetical protein	0.3	0.22	83.96	0	6.77	0			-4.52	1.16e-06	8.21	9.04e-15	33.6	1.41e-05	37.3	2.01e-12
PTTG_00304::PTTG_00304T0	hypothetical protein	0.34	0.6	0.89	3.65	10.26	173.39	-8.77	5.78e-18	-4.93	7.28e-08			-4.09	2.45e-06	-7.59	2.04e-12
PTTG_12305::PTTG_12305T0	hypothetical protein	6.24	3.34	0	0	13.57	173.99	-4.56	3.98e-08			-32.1	0.000801	-3.69	2.15e-05	-37.6	2.05e-12
PTTG_27744::PTTG_27744T0	hypothetical protein	0	0	0.88	0	557.82	346.37	-37.1	4.32e-19	-37.9	5.21e-23					-8.6	2.21e-12
PTTG_01799::PTTG_01799T0	hypothetical protein	29.69	82.12	3206.79	319.47	21.16	41.58					6.82	7.36e-14			6.29	2.25e-12
PTTG_08735::PTTG_08735T0	hypothetical protein	20.2	277.51	3565.54	366.42	6.23	47.18			1.69	0.0368	7.53	5.62e-15	-2.94	0.00101	6.26	2.85e-12
PTTG_10178::PTTG_10178T0	hypothetical protein	0	0	0	0	0	0					7.25	1.5e-13			37.2	2.88e-12
PTTG_06584::PTTG_06584T0	hypothetical protein	35.81	2.77	5.44	25.8	643.22	545.8	-3.69	3.51e-06	-4.17	2.86e-07	-2.65	0.0023			-6.63	2.9e-12
PTTG_04151::PTTG_04151T2	hypothetical protein	0	0	0	10.53	18.94	26.37	-36.6	5.79e-18	-36.3	1.06e-18					-37.4	6.14e-12
PTTG_30104::PTTG_30104T0	hypothetical protein	0.03	0.43	0	0	19.8	98.68	-11.6	6.4e-18	-9.49	5.59e-14			-2.33	0.0107	-37.4	6.88e-12
PTTG_06709::PTTG_06709T0	hypothetical protein	21.93	7.66	0.39	0	15.78	87.24	-1.75	0.0243			-5.76	5.67e-08	-2.48	0.0056	-7.8	7.77e-12
PTTG_00387::PTTG_00387T0	hypothetical protein	0.05	0.11	0.59	0	5.51	80.5	-10.5	2.28e-20	-6.85	9.1e-11	3.69	0.0269	-3.88	7.25e-06	-7.08	9.14e-12
PTTG_27945::PTTG_27945T0	hypothetical protein	0.32	3.81	37.26	0	0.41	0					6.92	8.02e-13			37	9.21e-12
PTTG_02637::PTTG_02637T0	hypothetical protein	0	0	0	1.66	25.18	75.35	-36.6	8.5e-18	-35.1	9.89e-16					-37.4	9.21e-12
PTTG_05620::PTTG_05620T0	hypothetical protein	0.77	5.12	139.29	43.36	0.59	0.57					7.55	4.55e-14			7.96	9.59e-12
PTTG_00590::PTTG_00590T0	hypothetical protein	21.86	14.22	0.69	0	21.72	150.7	-2.55	0.00107			-4.92	6.15e-06	-2.81	0.00139	-7.75	1.03e-11
PTTG_26326::PTTG_26326T0	hypothetical protein	0.87	1.73	91.24	70.87	4.83	0.74			-2.47	0.00274	6.77	2.64e-13	2.69	0.0204	6.96	1.03e-11
PTTG_30686::PTTG_30686T0	hypothetical protein	1.73	2.3	0	0	10.99	143.43	-6.13	9.63e-12	-2.67	0.00144			-3.72	2.21e-05	-37.3	1.28e-11
PTTG_06013::PTTG_06013T0	hypothetical protein	11.25	1266.21	3.84	0	31.7	309.67	-4.54	2.82e-08					-3.3	0.000127	-6.32	1.37e-11
PTTG_05544::PTTG_05544T0	hypothetical protein	8.53	27.89	1296.9	90.04	21.71	20.05					7.31	1.12e-14			6.03	1.37e-11
PTTG_01444::PTTG_01444T0	hypothetical protein	29.44	3.09	3.93	224.5	4114.29	354.3	-3.35	2.15e-05	-7.13	7.78e-15	-2.84	0.00125	3.52	3.88e-05	-6.48	1.5e-11
PTTG_04151::PTTG_04151T1	hypothetical protein	0.58	5.76	18	0	3	0	31.4	0.000981	-2.39	0.00358	5.03	3.29e-09	34.3	1.76e-06	36.9	1.57e-11
PTTG_12138::PTTG_12138T0	hypothetical protein	2.39	23.07	0.38	1.18	9.02	78.94	-4.81	8.01e-09	-1.92	0.0171	-2.57	0.0433	-3.14	0.000308	-7.67	1.76e-11
PTTG_27448::PTTG_27448T0	hypothetical protein	0.03	0	0	0	2.38	91.6	-11.4	1.78e-17	-6.37	2.46e-06			-5.28	9.24e-09	-37.2	1.88e-11
PTTG_11707::PTTG_11707T0	hypothetical protein	0.59	1.86	72.69	15.76	0.79	0.21					7	7.04e-13			8.48	1.96e-11
PTTG_03325::PTTG_03325T0	hypothetical protein	33.19	23.52	0	0	13.41	35.17					-36.5	1.01e-12			-37.2	2.18e-11
PTTG_12171::PTTG_12171T0	hypothetical protein	0.89	4.13	86.21	49.36	0	0			29.5	0.00176	6.67	2.07e-12			36.9	2.57e-11
PTTG_28214::PTTG_28214T0	hypothetical protein	0.03	0	0.38	0	3.57	111.85	-11.6	5.29e-18	-6.87	1.81e-07			-4.98	3.52e-08	-8.2	2.62e-11
PTTG_25492::PTTG_25492T0	hypothetical protein	0.21	0.3	55.82	30.78	0.68	0.17					8.09	5.82e-14			8.41	3.04e-11
PTTG_28700::PTTG_28700T0	hypothetical protein	2.13	27.91	205.28	19.08	1.31	2.82					6.66	2.64e-13			6.2	3.06e-11
PTTG_06178::PTTG_06178T0	hypothetical protein	96.18	64.83	12.18	59.13	339.68	799.97	-2.82	0.000291	-1.83	0.0203	-2.92	0.000332			-6.02	3.06e-11
PTTG_07345::PTTG_07345T0	hypothetical protein	0	0	0	0	0	0	30.1	0.0197			6.17	1.46e-11			36.8	3.72e-11
PTTG_03945::PTTG_03945T0	hypothetical protein	0.22	1.53	29.03	20.53	0.03	0.09					7.11	5.08e-13			8.36	4.15e-11
PTTG_06685::PTTG_06685T0	hypothetical protein	0	0	0	0	0	0					6.61	3.48e-12			36.8	4.28e-11
PTTG_01333::PTTG_01333T0	hypothetical protein	10.6	3.31	104.29	939.24	0.52	0.51	4.63	2.92e-05	4.33	3.97e-06	3.36	2.42e-05			7.7	4.5e-11
PTTG_06697::PTTG_06697T0	hypothetical protein	0.33	0.96	0.27	1.66	20.65	74.96	-7.59	1.3e-14	-5.98	1.91e-10					-8.1	4.58e-11
PTTG_01128::PTTG_01128T0	hypothetical protein	110.97	70.08	5.52	0	49.93	345.58					-4.26	2.42e-07	-2.81	0.00129	-5.95	5.13e-11
PTTG_11738::PTTG_11738T0	hypothetical protein	0.29	0.76	53.38	27.73	1.4	0.17			-2.26	0.0283	7.58	8.72e-14			8.32	5.24e-11
PTTG_30129::PTTG_30129T0	hypothetical protein	11.46	23.19	267.77	29.21	7.66	1.78	2.93	0.0105			4.61	3.18e-08			7.25	5.42e-11
PTTG_09967::PTTG_09967T0	hypothetical protein	7.83	2.22	59.14	138.31	4.26	0.3	4.96	5.53e-06			2.98	0.000164	3.83	0.00352	7.65	5.91e-11
PTTG_25295::PTTG_25295T0	hypothetical protein	0.49	0.41	55.77	25.53	0.58	0.18					6.89	7.24e-13			8.3	6.02e-11
PTTG_29314::PTTG_29314T0	hypothetical protein	2.35	3.97	176.78	24.62	2.06	1.71					6.3	3.2e-12			6.7	6.75e-11
PTTG_05437::PTTG_05437T0	hypothetical protein	5.31	40.92	35.13	30.78	0.7	0.18	5.11	2.6e-06	2.92	0.000467	2.79	0.000405			7.61	7.48e-11
PTTG_04134::PTTG_04134T0	minichromosome maintenance protein 5	3.66	0	0	0	19.74	30.06	-2.8	0.000378	-2.44	0.00202	-33.3	1.07e-05			-37	8.18e-11
PTTG_07888::PTTG_07888T0	hypothetical protein	40.87	4.12	2.36	0	32.61	163.23	-1.76	0.0234			-4.05	2.25e-06	-2.34	0.00977	-6.09	8.46e-11
PTTG_00660::PTTG_00660T0	hypothetical protein	0.57	4.51	2.93	1.13	11.58	189.1	-8.15	2.89e-17	-4.36	3.53e-07	2.44	0.0131	-4.04	2.8e-06	-6	9.28e-11
PTTG_01128::PTTG_01128T1	hypothetical protein	17.72	0.5	0	5.01	8.22	34.58					-35.3	6.91e-10	-2.09	0.0281	-37	9.45e-11
PTTG_04944::PTTG_04944T0	hypothetical protein	0.07	0	0.8	0	9.9	200.63	-11.3	2.28e-17	-7.25	2.27e-08			-4.35	1e-06	-7.95	1.14e-10
PTTG_02276::PTTG_02276T0	hypothetical protein	0	0	0	0	6.19	102.27	-36.1	1.29e-16	-32.2	2.12e-08			-4.06	4.47e-06	-36.9	1.22e-10
PTTG_00444::PTTG_00444T0	hypothetical protein	0.59	0.08	1.32	2.03	8.61	132.78	-7.58	5.12e-15	-3.88	7.33e-06			-3.96	5.72e-06	-6.64	1.25e-10
PTTG_27554::PTTG_27554T0	hypothetical protein	0.55	0	0	0	63.3	96.97	-7.23	8.62e-14	-6.86	9.39e-13					-36.9	1.48e-10
PTTG_07819::PTTG_07819T0	hypothetical protein	5	10.1	666.96	391.26	38.92	13.07			-2.97	0.000192	7.12	2.84e-14			5.69	1.54e-10
PTTG_04312::PTTG_04312T0	hypothetical protein	44.55	166.9	3549.24	204.43	29.02	74.68					6.38	4.51e-13			5.59	1.58e-10
PTTG_12649::PTTG_12649T0	hypothetical protein	0	0	0	0	0	0					7.65	1.66e-13			36.5	1.59e-10
PTTG_27728::PTTG_27728T0	hypothetical protein	0.33	0.59	32.87	23.53	0.21	0.12					6.71	1.89e-12			8.12	1.65e-10
PTTG_03780::PTTG_03780T0	hypothetical protein	0.96	1.76	82.34	12.79	1.32	0.78					6.49	3.39e-12			6.74	1.67e-10
PTTG_08453::PTTG_08453T0	hypothetical protein	1.04	64.57	95.41	28.37	1.57	1.41					6.59	5.73e-13			6.09	1.78e-10
PTTG_00839::PTTG_00839T0	hypothetical protein	15.61	4.13	19.25	0	6.74	0	35.6	4.46e-13					34.9	6.01e-08	36.5	1.85e-10
PTTG_27311::PTTG_27311T0	hypothetical protein	2.44	56.58	264.83	93.52	10.77	4.68			-2.15	0.0084	6.83	1.38e-13			5.84	1.9e-10
PTTG_05346::PTTG_05346T0	hypothetical protein	12.55	106.38	0	0	14.57	46.51	-1.65	0.0358			-34.3	1.26e-07			-36.8	1.92e-10
PTTG_08580::PTTG_08580T0	hypothetical protein	1.5	3.59	91.35	33.83	8.75	0.66			-2.55	0.00224	5.99	2.31e-11	3.71	0.00188	7.12	1.99e-10
PTTG_12594::PTTG_12594T0	hypothetical protein	0.12	0.24	28.32	18.49	1.06	0.11			-3.13	0.0022	7.92	5.82e-14			8.08	2.07e-10
PTTG_03168::PTTG_03168T0	hypothetical protein	38.55	10.97	162.8	15.44	0.56	2.67	4.09	1.59e-06	6.11	4.68e-11	2.14	0.00632			5.95	2.1e-10
PTTG_26041::PTTG_26041T0	hypothetical protein	0.4	2.44	102.35	59.19	0.55	1.39					8.06	8e-15			6.22	2.22e-10
PTTG_07885::PTTG_07885T0	hypothetical protein	0.15	0.52	33.74	5.58	0.3	0.13					7.9	5.82e-14			8.06	2.22e-10
PTTG_11996::PTTG_11996T0	hypothetical protein	1.78	16.4	0	2.51	78.9	38.87	-4.21	3.63e-07	-5.47	2.5e-10	-31.7	0.00442			-36.8	2.22e-10
PTTG_02995::PTTG_02995T0	hypothetical protein	14.84	4.41	22.84	17.12	7.55	0	35.3	4.18e-12					34.8	1.12e-07	36.5	2.42e-10
PTTG_12704::PTTG_12704T0	hypothetical protein	27.06	11.58	107.68	5.75	2.65	1.52	4.39	7.46e-07	3.35	3.92e-05	2.06	0.00909			6.16	2.69e-10
PTTG_12075::PTTG_12075T0	hypothetical protein	0.92	2.32	29.49	36.09	1.08	0.11					5.07	3.84e-09			8.03	2.76e-10
PTTG_06860::PTTG_06860T0	hypothetical protein	1380.12	818.19	20.12	14.88	229.64	947.7			2.58	0.000966	-6.04	4e-12	-2.06	0.028	-5.54	2.86e-10
PTTG_25553::PTTG_25553T0	hypothetical protein	5.21	0.09	4.13	2.12	436.93	250.83	-5.35	2.86e-10	-6.4	8.63e-13					-5.91	3.14e-10
PTTG_10480::PTTG_10480T0	hypothetical protein	0.61	1.06	42.44	22.1	1.34	0.17					6.19	2.88e-11			7.99	3.45e-10
PTTG_06087::PTTG_06087T0	hypothetical protein	1.4	6.76	179.13	38.32	1.55	3.6					7.06	5.82e-14			5.65	3.49e-10
PTTG_26937::PTTG_26937T0	H+-transporting ATPase [EC:3.6.3.6]	35.35	49.07	121.24	35.64	7.72	2.46	4.08	7.87e-07	2.19	0.0053	1.84	0.0196			5.64	3.69e-10
PTTG_07156::PTTG_07156T0	hypothetical protein	0	0	0	0	46.21	111.7	-35.9	4.35e-16	-34.8	6.3e-15					-36.7	3.7e-10
PTTG_11872::PTTG_11872T0	hypothetical protein	0.05	0	0.6	9.2	9.69	85.31	-10.5	7.22e-18	-7.65	6.46e-11			-3.15	0.00032	-7.14	3.74e-10
PTTG_06474::PTTG_06474T0	hypothetical protein	29.88	281.51	971.75	478.01	20.4	22.1					5.09	8.13e-10			5.47	3.77e-10
PTTG_25201::PTTG_25201T0	hypothetical protein	1.84	2.33	75.84	63.05	3.64	0.79					5.43	4.78e-10			6.59	3.81e-10
PTTG_05159::PTTG_05159T0	hypothetical protein	3.11	10.37	662.38	83.77	2.36	14.85	-2.01	0.0134			7.8	2.63e-15	-2.67	0.0048	5.5	3.82e-10
PTTG_05844::PTTG_05844T0	hypothetical protein	1.06	0.6	82.99	9.7	2.23	0.89					6.36	4.63e-12			6.56	4.45e-10
PTTG_03215::PTTG_03215T0	hypothetical protein	55.14	119.05	3.35	4.76	31.13	187.78	-1.53	0.05			-3.98	3.54e-06	-2.61	0.00322	-5.79	4.47e-10
PTTG_07707::PTTG_07707T0	hypothetical protein	77.09	56.34	16.31	0.05	7.38	0.1	9.88	8.82e-18	3.38	2.18e-05	-2.18	0.00596	6.24	4.69e-07	7.42	5.64e-10
PTTG_27471::PTTG_27471T0	hypothetical protein	0	0	0	0	0	0	29.9	0.0337	29.7	0.00641	5.94	1.12e-10			36.3	5.64e-10
PTTG_03917::PTTG_03917T0	hypothetical protein	1.36	5.6	201.02	5.43	3.6	3.73					7.27	6.33e-14			5.77	5.99e-10
PTTG_04366::PTTG_04366T0	hypothetical protein	20.51	17.37	8.75	5.04	46.58	424.23	-4.13	3.06e-07					-3.2	0.000205	-5.58	6.09e-10
PTTG_12753::PTTG_12753T0	hypothetical protein	0.74	2.56	84.48	0	0.17	0.57					6.9	9.9e-13			7.24	6.62e-10
PTTG_12381::PTTG_12381T0	hypothetical protein	4.98	2.81	40.1	16.28	1.04	0.27	4.44	7.23e-05	2.25	0.00753	3.07	0.000111			7.23	7.15e-10
PTTG_08200::PTTG_08200T0	hypothetical protein	45.64	14.88	0.74	0	76.31	72.36					-5.88	4.69e-09			-6.59	7.82e-10
PTTG_12071::PTTG_12071T0	hypothetical protein	10.15	1.72	0.39	2.38	14.09	49.86	-2.06	0.00822			-4.65	1.58e-05			-6.99	9.1e-10
PTTG_07543::PTTG_07543T0	hypothetical protein	0.4	0.67	72.72	0	0.31	0.63					7.58	1.38e-13			6.86	9.67e-10
PTTG_12050::PTTG_12050T0	hypothetical protein	0	0	0	0	0	0					7.87	1.5e-13			36.2	9.71e-10
PTTG_11770::PTTG_11770T0	hypothetical protein	0.38	0.31	32.98	33.37	0.27	0.23					6.49	3.86e-12			7.18	9.79e-10
PTTG_05451::PTTG_05451T0	hypothetical protein	0.81	7.24	70.01	12.76	0.83	1.44					6.5	7.08e-13			5.62	9.87e-10
PTTG_09706::PTTG_09706T0	hypothetical protein	0	0	0	0	0	0					6.33	3.44e-11			36.2	1.01e-09
PTTG_11650::PTTG_11650T0	hypothetical protein	0.7	0.68	0	0	127.77	85.04	-6.69	2.08e-12	-7.53	1.01e-14					-36.5	1.05e-09
PTTG_12768::PTTG_12768T0	hypothetical protein	0.9	1.28	79.45	39.92	2.51	0.57					6.53	4.52e-12			7.15	1.14e-09
PTTG_27724::PTTG_27724T0	hypothetical protein	36.9	108.69	100.95	48.71	18.57	2.04	4.42	3.03e-07					3.18	0.000924	5.65	1.24e-09
PTTG_28506::PTTG_28506T0	hypothetical protein	0	0	0	0	0	0	32.2	3.84e-05	32	2.74e-07	3.51	1.48e-05			36.2	1.24e-09
PTTG_05616::PTTG_05616T0	hypothetical protein	0.48	4.64	110.03	4.62	2.4	1.38			-2.32	0.0255	7.9	2.64e-14			6.33	1.26e-09
PTTG_11893::PTTG_11893T1	hypothetical protein	3.89	4.39	1.6	0	17.62	87.8	-4.26	1.72e-07	-2.19	0.00578			-2.33	0.0103	-5.76	1.4e-09
PTTG_06725::PTTG_06725T1	hypothetical protein	5.43	9.54	0	4.47	3.09	18.42					-34.1	4.55e-07	-2.59	0.00442	-36.5	1.51e-09
PTTG_28226::PTTG_28226T0	hypothetical protein	1.95	3.29	218.52	42.71	10.32	4.9			-2.41	0.00321	6.87	1.3e-13			5.5	1.51e-09
PTTG_12456::PTTG_12456T0	hypothetical protein	1.11	1.42	77.94	26.87	1.43	1.77					6.2	2.98e-12			5.48	1.54e-09
PTTG_00951::PTTG_00951T0	hypothetical protein	9.71	13.19	0	0	6.7	36.77	-1.68	0.0327			-33.9	1.26e-06	-2.47	0.00682	-36.5	1.72e-09
PTTG_25166::PTTG_25166T0	hypothetical protein	1.81	3.58	165.59	21.71	8.65	3.8			-2.26	0.00556	6.58	4.48e-13			5.46	1.75e-09
PTTG_05502::PTTG_05502T0	hypothetical protein	4.95	4.99	2.28	0	46.49	128.64	-4.46	6.03e-08	-3.24	4.89e-05					-5.8	2.06e-09
PTTG_07279::PTTG_07279T0	hypothetical protein	24	6.2	6.37	4.96	117.86	269.74	-3.25	3.57e-05	-2.3	0.0033	-1.85	0.0321			-5.39	2.15e-09
PTTG_07069::PTTG_07069T0	hypothetical protein	2.84	2.54	0.88	1.35	6.98	48.93	-3.87	1.49e-06					-2.82	0.0013	-5.78	2.35e-09
PTTG_25884::PTTG_25884T0	ATP-dependent protease La	4.86	7.5	12.07	16.57	3.6	0	34.2	2.75e-09					34.3	2e-06	36.1	2.36e-09
PTTG_27529::PTTG_27529T0	hypothetical protein	7.92	1.99	0	0	8.4	125.01	-3.74	4.25e-06			-31.8	0.00375	-3.91	1.24e-05	-36.4	2.43e-09
PTTG_11967::PTTG_11967T1	hypothetical protein	13.85	51.48	5.6	0	38.4	216.96	-3.73	2.8e-06					-2.51	0.00472	-5.26	2.73e-09
PTTG_28204::PTTG_28204T0	hypothetical protein	0.43	1.36	45.59	37.79	0.36	0.45					6.78	2.41e-12			6.68	2.73e-09
PTTG_12480::PTTG_12480T0	hypothetical protein	0.34	0	0	0	5.33	54.59	-7.07	7.04e-13	-3.96	2.44e-05			-3.37	0.000163	-36.4	2.76e-09
PTTG_05614::PTTG_05614T0	hypothetical protein	2.74	5.93	180.54	24.53	25.28	3.56			-3.21	9.23e-05	6.11	9.07e-12	2.81	0.00535	5.68	2.76e-09
PTTG_27657::PTTG_27657T0	hypothetical protein	1.85	3.44	0	0	2.28	23.53	-3.43	2.04e-05			-32	0.00124	-3.38	0.000145	-36.4	2.88e-09
PTTG_27113::PTTG_27113T0	hypothetical protein	0.25	0.13	3.59	37.94	13.15	195.67	-9.37	4.82e-18	-5.72	7.05e-09	3.91	0.0132	-3.91	7.27e-06	-5.75	2.9e-09
PTTG_28830::PTTG_28830T0	hypothetical protein	3.7	3.88	0	0	22.65	39.52	-3.18	7.56e-05	-2.62	0.000988	-32.3	0.000463			-36.4	2.98e-09
PTTG_11936::PTTG_11936T0	hypothetical protein	0.37	2.77	0	3.54	162.05	80.57	-7.51	2.04e-13	-8.77	7.92e-17					-36.4	2.98e-09
PTTG_26414::PTTG_26414T0	hypothetical protein	6.99	1.2	70.16	10.32	1.84	0.57	3.87	0.000917	1.92	0.0315	3.39	2.77e-05			6.97	3.1e-09
PTTG_00616::PTTG_00616T0	hypothetical protein	0	2.47	0.63	0	51.42	69.79	-36.2	6.35e-17	-35.9	8.05e-18					-6.78	3.1e-09
PTTG_10298::PTTG_10298T0	hypothetical protein	0	0	0	0	0	0					7.44	4.06e-13			36	3.23e-09
PTTG_12126::PTTG_12126T0	hypothetical protein	128.25	97.66	53.36	28.29	12.08	1.13	7.06	3.96e-14	3.4	1.87e-05			3.4	0.000366	5.58	3.4e-09
PTTG_09006::PTTG_09006T0	hypothetical protein	0.4	0.83	45.15	20.12	0.59	0.46					6.89	1.07e-12			6.63	3.44e-09
PTTG_12208::PTTG_12208T0	hypothetical protein	0.15	0.71	32.74	1.9	0	0.17					7.83	4.68e-13			7.57	3.86e-09
PTTG_26719::PTTG_26719T0	hypothetical protein	4.65	3.34	0.16	0	2.21	26.46	-2.27	0.00378			-4.78	0.000183	-3.6	4.83e-05	-7.34	3.87e-09
PTTG_02386::PTTG_02386T0	hypothetical protein	8.99	0.58	1.43	0	19.36	91.01	-3.1	8.67e-05			-2.59	0.0122	-2.25	0.0149	-5.97	3.94e-09
PTTG_28657::PTTG_28657T0	hypothetical protein	0.41	0.67	4.8	0	7.67	181.69	-8.54	4.07e-18	-4.22	9.07e-07	3.6	9.28e-05	-4.58	1.55e-07	-5.23	3.97e-09
PTTG_02111::PTTG_02111T0	hypothetical protein	4.77	1.82	47.08	0	1.08	1.02	2.46	0.00599	2.13	0.0103	3.37	2.13e-05			5.54	4.57e-09
PTTG_07924::PTTG_07924T0	hypothetical protein	176.83	287.71	667.83	144.01	18.49	20.05	3.38	2.23e-05	3.25	4.17e-05	1.98	0.0116			5.07	4.66e-09
PTTG_01045::PTTG_01045T0	serine/threonine protein kinase	0.03	0	0	0	3.94	41.25	-10.4	7.6e-15	-7.29	1.98e-08			-3.4	0.000143	-36.3	4.67e-09
PTTG_03969::PTTG_03969T0	hypothetical protein	4934.13	933.89	59.22	43.69	549.48	1945.48	1.58	0.0415	3.16	5.97e-05	-6.32	7.24e-13			-5.02	5.04e-09
PTTG_27955::PTTG_27955T0	hypothetical protein	5.06	1.88	54.83	2.15	0.23	0.78	2.93	0.00543	4.44	1.52e-05	3.5	1.47e-05			6.14	5.29e-09
PTTG_11745::PTTG_11745T0	hypothetical protein	0.38	0.64	52.34	188.43	0.74	1.26					7.19	1.21e-13			5.39	5.45e-09
PTTG_26150::PTTG_26150T0	hypothetical protein	1.11	0	0.57	0	91.79	88.8	-6.08	2.71e-11	-6.38	5.8e-12					-7.27	5.48e-09
PTTG_08542::PTTG_08542T0	hypothetical protein	0.27	0.43	43.1	25.23	0.2	0.68					7.36	2.21e-13			6.01	6.36e-09
PTTG_12406::PTTG_12406T0	hypothetical protein	162.66	18.61	23.16	0	4.4	0	38.1	2.73e-19	5.2	1.05e-09	-2.75	0.000482	33.4	2.63e-05	35.9	6.64e-09
PTTG_12701::PTTG_12701T0	hypothetical protein	1.65	3.88	210.98	186.42	16.44	6.2	-1.67	0.0479	-3.33	4.62e-05	7.07	6.33e-14			5.11	6.93e-09
PTTG_28656::PTTG_28656T0	hypothetical protein	1.15	4.59	53.84	8.73	2.06	0.6					5.61	3.04e-10			6.51	7.33e-09
PTTG_12214::PTTG_12214T0	hypothetical protein	3.76	0.17	2.28	4.01	100	111.1	-4.65	2.33e-08	-4.74	1.61e-08					-5.59	7.33e-09
PTTG_01085::PTTG_01085T0	hypothetical protein	0	0	0	0	0	0					6.84	6e-12			35.9	7.45e-09
PTTG_12156::PTTG_12156T0	hypothetical protein	0	0	0	0	0	0					6.6	2.78e-11			35.9	7.45e-09
PTTG_11925::PTTG_11925T2	hypothetical protein	2.71	5.15	0.01	17.82	7.72	7.36					-8.78	8.83e-07			-10.3	7.5e-09
PTTG_08966::PTTG_08966T0	hypothetical protein	0.62	0	0	0	36.03	53.19	-6.18	4.34e-11	-5.86	2.32e-10					-36.2	7.5e-09
PTTG_09999::PTTG_09999T0	hypothetical protein	0.95	1.17	46.38	104.11	110.39	0.69			-6.87	1.53e-13	5.68	3.23e-10	7.3	4.26e-11	6.08	7.51e-09
PTTG_06498::PTTG_06498T0	hypothetical protein	48.57	18.38	189.45	851.31	54.48	5.27	3.44	2.87e-05			2.03	0.00994	3.35	0.000219	5.18	7.51e-09
PTTG_11884::PTTG_11884T0	hypothetical protein	0	0	0	4.81	8.84	97.2	-35.4	1.32e-14	-32.1	4.49e-08			-3.47	9.43e-05	-36.2	7.72e-09
PTTG_11656::PTTG_11656T0	hypothetical protein	0.14	0.71	32.29	21.23	0.07	0.49					7.91	5.82e-14			6.07	7.72e-09
PTTG_07356::PTTG_07356T1	hypothetical protein	0	0	0	0	0	0					7.69	9.32e-13			35.9	7.72e-09
PTTG_05038::PTTG_05038T1	CMGC/DYRK/PRP4 protein kinase	6.55	11.36	0	10.97	11.32	15.82					-34.3	1.5e-07			-36.2	7.72e-09
PTTG_00056::PTTG_00056T0	hypothetical protein	0.43	1.55	75.31	9.38	1.65	1.29					7.51	1.22e-13			5.89	7.79e-09
PTTG_28683::PTTG_28683T0	hypothetical protein	0.99	0	2.61	1.79	4.05	116.36	-6.64	4.1e-13	-2.04	0.0187			-4.86	5.43e-08	-5.46	8.52e-09
PTTG_12080::PTTG_12080T0	hypothetical protein	0.22	0	4.14	5.67	163.59	185.03	-9.45	3.05e-18	-9.52	1.39e-18	4.27	0.000577			-5.47	8.52e-09
PTTG_09712::PTTG_09712T0	hypothetical protein	1.04	1.21	49.84	90.5	5.54	1.05			-2.42	0.00314	5.64	1.18e-10	2.39	0.0435	5.59	8.72e-09
PTTG_01653::PTTG_01653T0	hypothetical protein	25.99	101.6	15.3	11.09	38.31	493.24	-4.01	5.97e-07					-3.7	1.65e-05	-4.99	8.79e-09
PTTG_27893::PTTG_27893T0	hypothetical protein	5.92	15.5	2.07	5.47	40.31	98.23	-3.81	2.26e-06	-2.77	0.000472					-5.55	8.79e-09
PTTG_27764::PTTG_27764T0	hypothetical protein	9.38	11.82	3.53	0	43.88	181.33	-4.03	6.86e-07	-2.23	0.00507			-2.06	0.0298	-5.67	9.17e-09
PTTG_00951::PTTG_00951T1	hypothetical protein	25.39	26.15	3.2	0	18.2	125.15	-2.06	0.00776			-2.92	0.000772	-2.8	0.00144	-5.27	9.19e-09
PTTG_11873::PTTG_11873T0	hypothetical protein	0.34	0.88	0.35	4.26	3.34	50.09	-6.97	5.77e-13	-3.31	0.00051			-3.92	1.16e-05	-7.16	9.8e-09
PTTG_28427::PTTG_28427T0	hypothetical protein	0	0	0	4.24	3.9	82.25	-35.3	1.94e-14	-31.1	8.2e-06			-4.41	1.47e-06	-36.1	1.03e-08
PTTG_28834::PTTG_28834T0	hypothetical protein	0	0	0	2.24	5.81	43.41	-35.3	1.94e-14	-32.6	2.96e-09			-2.92	0.00127	-36.1	1.03e-08
PTTG_05692::PTTG_05692T0	hypothetical protein	106.8	53.37	4.81	0.63	49.69	154.17					-4.41	8.13e-08			-4.99	1.03e-08
PTTG_01527::PTTG_01527T0	hypothetical protein	0.29	0.62	36.75	264.5	0.66	0.62					7.07	1.05e-12			5.91	1.08e-08
PTTG_02169::PTTG_02169T0	hypothetical protein	154.63	70.36	85.39	92.71	21.25	2.37	6.27	3.28e-12	2.86	0.000281			3.15	0.000907	5.19	1.12e-08
PTTG_08869::PTTG_08869T0	hypothetical protein	1.76	2.08	1.67	0	2.6	68.84	-5.05	1.97e-09					-4.74	8.64e-08	-5.35	1.13e-08
PTTG_09831::PTTG_09831T0	hypothetical protein	78.23	116.88	30.46	18.38	4.65	0.36	8	1.64e-14	4.07	6.38e-07			3.68	0.00219	6.42	1.15e-08
PTTG_12096::PTTG_12096T0	hypothetical protein	0.26	1.57	46.5	16.03	0.27	0.55					7.52	3.02e-13			6.42	1.15e-08
PTTG_12573::PTTG_12573T0	hypothetical protein	0	0	0	0	0	0					7.89	1.43e-12			35.8	1.18e-08
PTTG_27307::PTTG_27307T0	hypothetical protein	0.8	0.53	20.97	4.31	0.23	0.13					4.78	5.55e-08			7.34	1.37e-08
PTTG_02698::PTTG_02698T0	hypothetical protein	0.6	2.9	2.35	0	79.7	105.75	-7.22	4.79e-14	-7.06	1.27e-13					-5.47	1.37e-08
PTTG_07591::PTTG_07591T0	hypothetical protein	1.48	0.83	49.21	32.06	1.34	1.1					5.12	1.87e-09			5.5	1.43e-08
PTTG_07361::PTTG_07361T1	hypothetical protein	9.46	5.61	0	18.05	19.85	20.95					-34.3	1.44e-07			-36.1	1.48e-08
PTTG_12154::PTTG_12154T0	hypothetical protein	0	0	0	0	0	0					7.35	1.86e-12			35.7	1.56e-08
PTTG_09932::PTTG_09932T0	hypothetical protein	0.13	0	1.03	0	167.32	94.19	-9.3	4e-16	-10.4	2.51e-19					-6.49	1.58e-08
PTTG_03885::PTTG_03885T0	hypothetical protein	0.55	1.22	0.96	0	36	86.98	-7.08	2.33e-13	-6.05	1.22e-10					-6.49	1.58e-08
PTTG_03003::PTTG_03003T0	hypothetical protein	1.65	3.39	7.78	0	67.5	253.2	-7.02	1.84e-14	-5.36	6.23e-10	2.3	0.011	-1.92	0.0455	-5.01	1.6e-08
PTTG_04854::PTTG_04854T0	hypothetical protein	1.48	1.3	54.47	35.34	3.72	1.27					5.26	8.83e-10			5.44	1.6e-08
PTTG_01985::PTTG_01985T0	hypothetical protein	0.22	1.27	48.67	20.45	0.37	0.31					7.82	2.07e-12			7.3	1.66e-08
PTTG_06571::PTTG_06571T0	hypothetical protein	1.72	1.27	77.77	16.34	0.2	1.99			3.13	0.00489	5.56	1.77e-10	-3.36	0.0171	5.3	1.67e-08
PTTG_07763::PTTG_07763T0	hypothetical protein	241.77	1445.32	9.27	4.39	244.41	271.93					-4.64	1.76e-08			-4.86	1.69e-08
PTTG_25601::PTTG_25601T0	hypothetical protein	0	0	0	0	3.75	46.06	-35.2	3.97e-14	-31.7	2.62e-07			-3.63	5.55e-05	-36	1.93e-08
PTTG_05177::PTTG_05177T0	hypothetical protein	2.02	0.1	0	0	6.15	41.39	-4.12	7.36e-07			-31	0.0182	-2.77	0.00246	-36	2.03e-08
PTTG_11995::PTTG_11995T0	hypothetical protein	0.09	0.53	25.59	36.94	0	0.26					8.16	3.4e-13			6.64	2.03e-08
PTTG_01781::PTTG_01781T0	hypothetical protein	0.39	1.76	40.48	8.99	0.18	0.41					6.78	9.5e-12			6.64	2.03e-08
PTTG_08990::PTTG_08990T0	hypothetical protein	8.14	0.17	0.33	0	46.43	42.79	-2.15	0.00622	-2.52	0.00145	-4.57	0.000464			-7.01	2.27e-08
PTTG_26576::PTTG_26576T0	hypothetical protein	0	0	0	0	2.47	41.08	-35.2	4.79e-14	-31.3	2.78e-06			-4.07	8.44e-06	-36	2.28e-08
PTTG_09033::PTTG_09033T0	hypothetical protein	0	0	0	0	5.14	37.77	-35.2	5.05e-14	-32.4	5.81e-09			-2.89	0.00134	-36	2.42e-08
PTTG_02212::PTTG_02212T0	hypothetical protein	48.97	70.07	9.4	8.91	94.73	273.25	-2.24	0.00373			-2.32	0.00457			-4.85	2.59e-08
PTTG_03567::PTTG_03567T0	hypothetical protein	2.59	4.03	52.83	96.55	6.55	1.44					4.41	8.44e-08			5.22	2.65e-08
PTTG_27959::PTTG_27959T0	hypothetical protein	0	0	0	0	0	0					7.08	3.39e-12			35.6	2.74e-08
PTTG_26435::PTTG_26435T0	hypothetical protein	0.09	0	0	1	0.62	17.05	-7.29	5.42e-13	-2.76	0.00815			-4.8	3.02e-07	-36	2.86e-08
PTTG_02411::PTTG_02411T0	hypothetical protein	3.05	4.55	63.81	29.13	22.7	1.33			-2.9	0.000317	4.45	9.17e-08	4.08	4.79e-05	5.6	2.86e-08
PTTG_03623::PTTG_03623T0	hypothetical protein	36.39	138.48	36.63	38.23	6.84	0.76	5.81	4.95e-10	2.41	0.0023			3.15	0.00337	5.6	2.86e-08
PTTG_27844::PTTG_27844T0	hypothetical protein	0	0	0	0	0	0					6.46	2.73e-11			35.6	2.92e-08
PTTG_27691::PTTG_27691T0	hypothetical protein	12.03	19.71	231.17	26.3	1.42	6.81			3.08	0.000554	4.33	1.21e-07			5.1	2.92e-08
PTTG_00557::PTTG_00557T0	hypothetical protein	59.72	55.75	44.52	12.92	104.05	1166.21	-4.05	4.49e-07					-3.5	4.33e-05	-4.69	2.94e-08
PTTG_12527::PTTG_12527T0	hypothetical protein	0.47	2.24	50.24	6.28	2.6	0.96			-2.48	0.00715	6.81	2.84e-12			5.73	2.94e-08
PTTG_09276::PTTG_09276T0	hypothetical protein	809.07	243.4	12.12	94.1	47.38	327.41	1.55	0.0469	4.09	4.44e-07	-6	4.77e-12	-2.8	0.0013	-4.74	2.97e-08
PTTG_11739::PTTG_11739T0	hypothetical protein	0.82	2.74	85.1	4.16	0.22	1.52					6.76	3.17e-12			5.82	3.11e-08
PTTG_26988::PTTG_26988T0	hypothetical protein	0.08	0.79	27.84	4.23	0.06	0.19					8.44	4.08e-12			7.19	3.11e-08
PTTG_12548::PTTG_12548T0	hypothetical protein	0.8	2.61	100.72	27.87	4.58	2.78			-2.52	0.00437	7.04	3.39e-13			5.2	3.12e-08
PTTG_07958::PTTG_07958T0	hypothetical protein	7282.45	10847.6	77.02	6.21	1459.46	1977.72	2.12	0.00592	2.31	0.00306	-6.5	2.64e-13			-4.67	3.24e-08
PTTG_27021::PTTG_27021T0	hypothetical protein	12.86	3.33	60.48	127.99	3.28	1.23	3.62	0.000117	1.97	0.016	2.3	0.00383			5.63	3.27e-08
PTTG_29948::PTTG_29948T0	hypothetical protein	0	0	0	0	0	0					7.22	4.08e-12			35.6	3.32e-08
PTTG_25496::PTTG_25496T0	hypothetical protein	0	0	0	0	0	0			28.4	0.0372	6.57	3.15e-11			35.6	3.32e-08
PTTG_01476::PTTG_01476T0	hypothetical protein	102.19	132.14	7.7	3.95	37.93	207.96					-3.67	4.93e-06	-2.47	0.00556	-4.74	3.39e-08
PTTG_26499::PTTG_26499T0	hypothetical protein	0	0	0	0	0	0					7.42	4.59e-12			35.6	3.58e-08
PTTG_00482::PTTG_00482T0	hypothetical protein	6.74	0.9	25.39	67.84	1.12	0.5	3.99	3.74e-05	2.58	0.00184	1.98	0.0136			5.68	3.74e-08
PTTG_01659::PTTG_01659T0	copper/zinc superoxtranscriptAccessionNume dismutase	0	0	0	0	22.08	59.84	-35.1	8.26e-14	-33.8	2.38e-12					-35.9	3.74e-08
PTTG_30380::PTTG_30380T0	hypothetical protein	2.42	2.92	1.12	0	5.42	56.09	-4.29	2.02e-07					-3.38	0.000125	-5.63	3.83e-08
PTTG_07356::PTTG_07356T0	hypothetical protein	0	0	0	0	0	0					34.9	5e-12			35.6	3.83e-08
PTTG_27573::PTTG_27573T0	hypothetical protein	0	0	0	0	0	0					8.4	5.14e-12			35.6	3.83e-08
PTTG_03685::PTTG_03685T0	hypothetical protein	0	0	1.25	2.58	12.25	75.88	-35.9	4.11e-16	-33.4	1.91e-11			-2.64	0.00337	-5.9	3.86e-08
PTTG_11924::PTTG_11924T0	hypothetical protein	8.63	4.49	1.57	0	12.81	60.78	-2.58	0.000945			-2.39	0.0114	-2.26	0.0145	-5.26	3.94e-08
PTTG_07582::PTTG_07582T0	hypothetical protein	1.38	1.72	24.78	9.65	43.47	639.66	-8.62	8.13e-19	-4.98	5.55e-09	4.23	5.65e-07	-3.89	5.8e-06	-4.67	4.01e-08
PTTG_12171::PTTG_12171T1	hypothetical protein	3.09	3.22	318.33	0	12.3	11.86	-1.7	0.0422	-2	0.0146	6.75	1.99e-13			4.76	4.5e-08
PTTG_00274::PTTG_00274T0	hypothetical protein	8.07	5.79	9.33	0	11.65	0	34.7	1.04e-10					35.8	6.31e-10	35.5	4.79e-08
PTTG_03142::PTTG_03142T1	hypothetical protein	5.85	11.26	8.06	6.27	39.57	209.96	-4.93	2.92e-09	-2.76	0.000441			-2.42	0.00683	-4.69	4.79e-08
PTTG_12066::PTTG_12066T0	hypothetical protein	0	0	0	0	0	0					6.95	6.18e-12			35.5	4.79e-08
PTTG_26219::PTTG_26219T0	hypothetical protein	0	0	0	0	0	0					7.16	6.18e-12			35.5	4.79e-08
PTTG_27521::PTTG_27521T0	hypothetical protein	0	0	0	0	0	0			-2.97	0.0127	7.63	6.37e-12			35.5	4.79e-08
PTTG_03096::PTTG_03096T0	hypothetical protein	15.16	7.98	0	0	7.77	15.34					-35.2	1.95e-09			-35.8	5e-08
PTTG_01002::PTTG_01002T0	hypothetical protein	0	0	0	0	0	0			28.9	0.0135	5.99	2.46e-10			35.5	5.19e-08
PTTG_05378::PTTG_05378T0	hypothetical protein	26.13	55.95	1733.87	296.15	70.77	72.98					6.12	1.95e-12			4.59	5.21e-08
PTTG_02954::PTTG_02954T0	hypothetical protein	0	0	0	0	2.99	37.09	-35	1.32e-13	-31.5	7.47e-07			-3.64	5.56e-05	-35.8	5.29e-08
PTTG_06393::PTTG_06393T1	hypothetical protein	6.44	5	0	0	1.09	8.41			2.55	0.00152	-34.8	7.46e-09	-2.96	0.00121	-35.8	5.29e-08
PTTG_00820::PTTG_00820T0	hypothetical protein	0.08	19.2	4.21	1.53	23.94	127.61	-10.4	4.09e-20	-8.22	2.56e-14	5.77	5.19e-06	-2.43	0.00699	-4.91	5.53e-08
PTTG_28380::PTTG_28380T0	hypothetical protein	1.27	1.67	61.55	45.52	1.23	0.46					5.67	1.02e-09			7.07	5.58e-08
PTTG_02059::PTTG_02059T0	hypothetical protein	6.18	2.66	0	0	0	13.88			34	5.81e-12	-34	6.58e-07	-35.8	5.58e-11	-35.8	5.61e-08
PTTG_26401::PTTG_26401T0	hypothetical protein	12.17	4.04	96	6.57	1.09	2.55	2.5	0.00656	3.48	9.08e-05	3.04	0.000125			5.25	5.65e-08
PTTG_04379::PTTG_04379T2	hypothetical protein	3.43	4.91	0	0	3.62	9.38					-33.7	3.1e-06			-35.8	5.97e-08
PTTG_09549::PTTG_09549T0	hypothetical protein	13.46	13.67	10.11	0	3.8	0	13.3	3.42e-12	1.82	0.0233			11.3	7.91e-06	12.7	6.55e-08
PTTG_28256::PTTG_28256T0	hypothetical protein	0	0	0	0	0	0					8.89	9.2e-12			35.5	6.55e-08
PTTG_26840::PTTG_26840T0	hypothetical protein	3.17	5.03	1.28	15.75	49.87	96.36	-4.69	2.97e-08	-3.98	1.79e-06					-6.22	6.97e-08
PTTG_12136::PTTG_12136T1	hypothetical protein	4.68	0	0	0.75	27.07	13.98			-2.54	0.00127	-33.5	3.01e-06			-35.8	7.28e-08
PTTG_05820::PTTG_05820T0	large subunit ribosomal protein L9e	7.37	3.24	80.28	96.93	26.43	2.32	1.91	0.0445	-1.85	0.0214	3.51	1.22e-05	3.49	0.000478	5.13	7.4e-08
PTTG_12769::PTTG_12769T0	hypothetical protein	1.19	0.74	36.66	4	1.35	0.55					5.01	7.36e-09			6.08	7.61e-08
PTTG_11868::PTTG_11868T0	hypothetical protein	46.83	23.69	42.76	8.46	0.91	1.22	5.51	1.05e-09	5.67	1.63e-10					5.15	8.27e-08
PTTG_11863::PTTG_11863T0	hypothetical protein	0	0	0	0	0	0			-4.06	2.69e-06	5.4	4.47e-09	34.1	4.67e-06	35.4	8.43e-08
PTTG_01087::PTTG_01087T0	hypothetical protein	0.1	0.27	22.69	5.42	0.35	0.5					7.89	1.33e-13			5.53	8.67e-08
PTTG_12011::PTTG_12011T0	hypothetical protein	36.85	25.63	139.96	792.6	18.76	5.71	2.93	0.000252			1.99	0.0114			4.63	8.67e-08
PTTG_27141::PTTG_27141T0	hypothetical protein	189.08	26.27	26.01	58.16	142.48	605.73					-2.8	0.000369	-2.1	0.0238	-4.52	8.86e-08
PTTG_02531::PTTG_02531T0	hypothetical protein	4.71	2.62	0.45	0	24.79	48.76	-3.13	0.000105	-2.4	0.00265	-3.33	0.0368			-6.75	9.51e-08
PTTG_00932::PTTG_00932T0	guanine nucleottranscriptAccessionNume-binding protein subunit beta	79.84	116.39	34.16	11.52	172.41	775.18	-3.04	9.8e-05					-2.18	0.0176	-4.49	9.65e-08
PTTG_12453::PTTG_12453T0	hypothetical protein	0	0	0	0	0	0					8.23	1.51e-11			35.4	9.95e-08
PTTG_06907::PTTG_06907T0	hypothetical protein	247.02	338.28	26.73	10.21	223.38	613.92					-3.14	6.49e-05			-4.5	9.97e-08
PTTG_01201::PTTG_01201T0	hypothetical protein	0.52	1.41	104.03	58.79	2.58	3.58	-2.55	0.0101	-2.33	0.0108	7.72	5.82e-14			4.88	1e-07
PTTG_12348::PTTG_12348T0	hypothetical protein	0.18	0.19	26.34	9.02	1.14	0.55			-2.68	0.0117	7.27	2.77e-12			5.6	1.06e-07
PTTG_02978::PTTG_02978T0	hypothetical protein	25.43	63.77	0	0	10.98	12.78					-36	1.18e-11			-35.7	1.08e-07
PTTG_04977::PTTG_04977T0	hypothetical protein	19.02	4.79	8.53	17.52	137.95	221.03	-3.3	2.92e-05	-2.86	0.000272					-4.68	1.09e-07
PTTG_11677::PTTG_11677T0	hypothetical protein	6.22	8.94	1.54	0	21.52	65	-3.15	7.65e-05	-1.8	0.0249					-5.38	1.09e-07
PTTG_06510::PTTG_06510T0	hypothetical protein	1.33	69	105.11	52.13	7.97	4.26			-2.59	0.00143	6.37	1.08e-12			4.64	1.1e-07
PTTG_12541::PTTG_12541T0	hypothetical protein	1.77	2.81	43.94	5.11	1.56	1.25					4.69	3.01e-08			5.16	1.12e-07
PTTG_01876::PTTG_01876T0	hypothetical protein	0.79	0.89	2.33	2.39	31.96	87.63	-6.56	1.91e-12	-5.35	2.54e-09					-5.22	1.12e-07
PTTG_05196::PTTG_05196T0	hypothetical protein	0.27	0.75	26.36	2.6	0.21	0.59					6.65	1.19e-11			5.49	1.14e-07
PTTG_00839::PTTG_00839T1	hypothetical protein	9.77	0	0	17.67	7.96	11.53					-34.8	6.77e-09			-35.7	1.14e-07
PTTG_12758::PTTG_12758T0	hypothetical protein	0	0	0	0	0	0					7.79	1.67e-11			35.4	1.16e-07
PTTG_07249::PTTG_07249T0	hypothetical protein	3.86	6.13	4.37	0	4.77	113.39	-4.64	1.84e-08					-4.58	1.68e-07	-4.68	1.21e-07
PTTG_06441::PTTG_06441T0	hypothetical protein	114.92	86.11	5.9	0.93	17.3	141.13			2.73	0.000514	-4.22	2.81e-07	-3.04	0.000449	-4.56	1.24e-07
PTTG_09205::PTTG_09205T0	hypothetical protein	6.25	3.85	61.7	14.35	2.23	0.98	2.91	0.0088			3.37	3.69e-05			5.99	1.24e-07
PTTG_09974::PTTG_09974T0	hypothetical protein	8.09	133.9	52.84	36.18	8.38	1.57	2.6	0.0043			2.77	0.000453	2.4	0.029	5.08	1.3e-07
PTTG_00438::PTTG_00438T0	hypothetical protein	9.35	31.11	10.75	14.74	2.35	0	34.6	3.19e-10	1.99	0.0138			33.1	0.000138	35.3	1.37e-07
PTTG_00174::PTTG_00174T0	hypothetical protein	0.43	1.42	56.88	13.75	0.84	1.89					7.11	2.44e-13			4.93	1.37e-07
PTTG_26831::PTTG_26831T0	hypothetical protein	0.59	0.79	108.37	57.25	2.58	1.74			-2.14	0.0483	7.59	5.02e-13			5.97	1.37e-07
PTTG_12335::PTTG_12335T0	hypothetical protein	0	0	0	0	0	0					6.75	2.14e-11			35.3	1.37e-07
PTTG_26875::PTTG_26875T0	hypothetical protein	0	0	0	0	0	0					8.17	2.2e-11			35.3	1.37e-07
PTTG_08490::PTTG_08490T1	hypothetical protein	14.46	39.31	32.43	15.65	101.64	721.48	-5.4	1.66e-10	-2.82	0.000344			-2.84	0.00109	-4.46	1.44e-07
PTTG_00751::PTTG_00751T0	hypothetical protein	19.04	74.27	0	0	21.31	11.77					-35.7	9.7e-11			-35.6	1.48e-07
PTTG_28550::PTTG_28550T0	hypothetical protein	0.53	1.56	72.56	42.27	3.18	2.24			-2.6	0.00472	7.17	2.67e-13			5.04	1.54e-07
PTTG_30888::PTTG_30888T0	hypothetical protein	2.72	4.42	5.16	7.94	9.01	170.62	-5.73	8.39e-11	-1.73	0.0466			-4.26	1.47e-06	-5.03	1.56e-07
PTTG_01670::PTTG_01670T0	hypothetical protein	322.67	369.18	2.94	1.91	29.66	74.9	2.35	0.0024	3.44	1.5e-05	-6.71	2.76e-13			-4.65	1.59e-07
PTTG_01655::PTTG_01655T0	hypothetical protein	1.35	1.1	5.66	4.1	42.9	135.05	-6.4	6.62e-13	-4.99	4.5e-09	2.13	0.0138			-4.56	1.59e-07
PTTG_28648::PTTG_28648T0	hypothetical protein	0.36	1.44	72.74	9.71	0.73	2.48	-2.56	0.0208			7.74	5.73e-14			4.89	1.63e-07
PTTG_28724::PTTG_28724T0	hypothetical protein	0.12	0.69	18.43	4.46	0.15	0.41					7.36	6.33e-13			5.52	1.63e-07
PTTG_12405::PTTG_12405T0	hypothetical protein	0	0	0	0	0	0			28.8	0.0135	5.82	9.2e-10			35.3	1.63e-07
PTTG_00742::PTTG_00742T0	hypothetical protein	8.26	2.44	0	2.28	28.98	31.03	-1.67	0.0358	-1.82	0.023	-33	3.51e-05			-35.6	1.7e-07
PTTG_00138::PTTG_00138T0	hypothetical protein	0.12	0.24	0.48	0	118.2	48.51	-8.45	9.12e-14	-9.98	1.93e-18					-6.64	1.72e-07
PTTG_25220::PTTG_25220T0	hypothetical protein	3.69	3.33	46.96	32.03	8.46	1.73					3.73	3.54e-06	2.27	0.0352	4.78	1.75e-07
PTTG_27832::PTTG_27832T1	hypothetical protein	5.67	0	20.3	0	12.72	0	32.9	4.31e-06			1.9	0.0229	34.5	4.56e-07	35.3	1.77e-07
PTTG_02246::PTTG_02246T0	hypothetical protein	6.21	17.63	76.18	37.93	5.51	3.19					3.68	3.67e-06			4.6	1.78e-07
PTTG_02778::PTTG_02778T0	hypothetical protein	0	0	0	2.26	2.01	30.33	-34.8	5.44e-13	-31	9.4e-06			-3.93	2.43e-05	-35.6	1.81e-07
PTTG_26889::PTTG_26889T0	hypothetical protein	2.7	2.43	0.42	2.56	10.99	41.39	-3.7	6.75e-06	-2.03	0.0135					-6.62	1.82e-07
PTTG_10405::PTTG_10405T0	hypothetical protein	0.97	0.53	176.69	27.31	4.54	7.35	-2.68	0.0035	-2.23	0.0143	7.57	4.57e-14			4.6	1.83e-07
PTTG_05496::PTTG_05496T0	hypothetical protein	1.91	2.12	0.8	4.52	36.34	39.83	-4.14	6.31e-07	-4.26	3.17e-07					-5.62	1.83e-07
PTTG_25730::PTTG_25730T0	hypothetical protein	46.26	38.81	5.13	1.38	16.38	125.85					-3.11	0.00017	-2.96	0.000694	-4.6	1.89e-07
PTTG_25165::PTTG_25165T1	hypothetical protein	18.01	8.8	0	0	9.28	13.89					-35.3	8.25e-10			-35.6	1.93e-07
PTTG_08574::PTTG_08574T0	hypothetical protein	6.69	17.32	463.86	719.95	61.01	22.49			-3.2	5.72e-05	6.18	1.62e-12			4.38	1.96e-07
PTTG_07547::PTTG_07547T0	hypothetical protein	0.26	0.69	26.98	11.64	0.45	0.46					6.74	5.01e-12			5.9	2.04e-07
PTTG_11671::PTTG_11671T0	hypothetical protein	0.21	0.77	42.47	13.35	0.36	0.98					7.72	8.53e-13			5.46	2.18e-07
PTTG_05194::PTTG_05194T3	hypothetical protein	2.03	5.99	0	0	10.73	11.15	-2.22	0.00524	-2.41	0.00239	-32.4	0.000213			-35.6	2.24e-07
PTTG_30109::PTTG_30109T0	hypothetical protein	0.57	0.52	37.33	31.73	3.6	1.16			-2.68	0.00206	6.11	5.58e-11			5.02	2.35e-07
PTTG_26049::PTTG_26049T0	hypothetical protein	2.66	0	0.87	2.69	102.21	56.3	-4.16	5.47e-07	-5.27	9.79e-10					-5.99	2.38e-07
PTTG_06414::PTTG_06414T0	hypothetical protein	1.11	2.76	164.75	42.76	6.7	7.87	-2.59	0.00173	-2.61	0.00142	7.28	2.84e-14			4.4	2.39e-07
PTTG_05077::PTTG_05077T0	hypothetical protein	0.22	0	0	0	13.51	52.85	-7.69	7.8e-13	-5.97	1.46e-08			-1.98	0.0473	-35.5	2.4e-07
PTTG_26783::PTTG_26783T0	hypothetical protein	0.02	11.1	0.38	0	17.22	24.06	-10.4	1.03e-14	-10.1	1.14e-15					-5.98	2.48e-07
PTTG_04367::PTTG_04367T0	hypothetical protein	42.09	160.78	14.51	1.83	83.43	314.02	-2.66	0.00061					-1.93	0.0448	-4.42	2.51e-07
PTTG_08167::PTTG_08167T0	hypothetical protein	4.98	1.4	24.53	8.46	0.91	0.77	2.93	0.00152	2.44	0.00352	2.37	0.00309			5	2.53e-07
PTTG_09022::PTTG_09022T0	hypothetical protein	51.55	97.09	6.32	7.09	46.22	137.28					-2.96	0.00022			-4.42	2.55e-07
PTTG_02797::PTTG_02797T0	hypothetical protein	0.55	1.03	0	0	48.57	35.57	-5.78	1.08e-09	-6.47	1.02e-11					-35.5	2.57e-07
PTTG_28403::PTTG_28403T0	hypothetical protein	1.73	22.74	161.78	288.53	65.66	7.57	-1.89	0.0246	-5.25	1e-09	6.61	3.75e-13	3.1	0.000498	4.43	2.59e-07
PTTG_08811::PTTG_08811T0	hypothetical protein	0.66	0	16.48	54.25	9.76	0	30	0.0258	-3.89	5.07e-06	4.7	1.1e-07	34.4	1.11e-06	35.2	2.75e-07
PTTG_06962::PTTG_06962T0	hypothetical protein	0.02	0	0	0	1	17.48	-9.67	9.16e-13	-5.79	3.36e-05			-4.14	7.87e-06	-35.5	2.75e-07
PTTG_28957::PTTG_28957T0	hypothetical protein	0.62	0.26	49.33	8.56	1.16	1.57					6.38	1.13e-11			4.99	2.75e-07
PTTG_00069::PTTG_00069T0	hypothetical protein	0	0	0	0	0	0					6.81	4.89e-11			35.2	2.75e-07
PTTG_28975::PTTG_28975T0	hypothetical protein	0.35	0	26.18	28.59	1.82	0.37			-2.38	0.0119	6.29	1.92e-10			6.15	2.75e-07
PTTG_04726::PTTG_04726T0	CAMK protein kinase	0.15	0.37	12.62	3.82	0.17	0.12					6.45	3.96e-10			6.78	2.75e-07
PTTG_30774::PTTG_30774T0	hypothetical protein	0.04	2.49	1.46	2.66	31.37	60.78	-10.5	4.31e-15	-9.81	7.78e-15					-5.37	2.75e-07
PTTG_26649::PTTG_26649T0	hypothetical protein	16.94	35.75	14.52	13.52	47.27	295.15	-3.88	1.18e-06					-2.66	0.0025	-4.33	2.88e-07
PTTG_25095::PTTG_25095T0	hypothetical protein	0.14	0	0	0	2.41	22.36	-7.07	8.91e-12	-4.1	3.69e-05			-3.23	0.000464	-35.5	2.94e-07
PTTG_12202::PTTG_12202T0	hypothetical protein	0	0	0	0	5.31	38.16	-34.7	9.63e-13	-32	6.23e-08			-2.86	0.00198	-35.5	2.94e-07
PTTG_09409::PTTG_09409T1	hypothetical protein	11.62	6.25	0	15.58	10.74	15.04					-34.5	4.59e-08			-35.5	2.94e-07
PTTG_03373::PTTG_03373T1	hypothetical protein	0	0	0	0	0	0					34.6	5.09e-11			35.2	3e-07
PTTG_12079::PTTG_12079T0	hypothetical protein	0.34	0	20.94	47.33	0.29	0.2					6.01	4.49e-10			6.75	3e-07
PTTG_02986::PTTG_02986T0	hypothetical protein	179.08	133.53	4.88	4.01	24.28	121.18			2.88	0.000258	-5.13	3.43e-09	-2.33	0.0104	-4.62	3.04e-07
PTTG_29326::PTTG_29326T0	hypothetical protein	24.2	42.35	10.51	3.67	60.32	218.42	-2.93	0.000168							-4.36	3.11e-07
PTTG_01702::PTTG_01702T1	hypothetical protein	8.26	43.79	0	0	19.47	16.74					-33.8	1.69e-06			-35.5	3.15e-07
PTTG_04548::PTTG_04548T1	hypothetical protein	12.62	23.71	3.4	17.02	33.71	71.67	-2.27	0.00341			-1.83	0.0277			-4.38	3.15e-07
PTTG_10000::PTTG_10000T0	hypothetical protein	622.6	406.87	54.06	23.97	18.77	1.75	8.71	4.54e-18	5.05	2.22e-09	-3.46	1.16e-05	3.41	0.000909	4.96	3.19e-07
PTTG_09969::PTTG_09969T0	hypothetical protein	0	0	0	0	0	0					8.01	5.79e-11			35.2	3.29e-07
PTTG_06376::PTTG_06376T0	hypothetical protein	1.96	0.55	32.77	135.37	1.8	1.12					4.13	4.78e-07			4.89	3.36e-07
PTTG_01256::PTTG_01256T0	hypothetical protein	0.63	0	0.91	0	16.14	55.91	-6.23	2.11e-11	-4.69	1.81e-07					-5.92	3.37e-07
PTTG_05842::PTTG_05842T0	hypothetical protein	0.34	0.47	16.23	5.05	3.58	0			-3.42	0.000189	5.66	2.33e-09	32.9	0.000273	35.1	3.64e-07
PTTG_05843::PTTG_05843T0	hypothetical protein	0.03	8.11	0	0	1.83	31.07	-9.61	1.33e-12	-5.77	3.97e-05			-4.1	1.1e-05	-35.5	3.66e-07
PTTG_08384::PTTG_08384T0	hypothetical protein	0	0	0	1.97	4.85	23.97	-34.7	1.33e-12	-32.5	4.5e-09			-2.32	0.0153	-35.5	3.66e-07
PTTG_05697::PTTG_05697T0	hypothetical protein	28.14	64.02	2671.2	143.25	104.06	144.44	-2.12	0.00624	-1.89	0.0164	6.63	1.48e-13			4.23	3.66e-07
PTTG_04787::PTTG_04787T0	hypothetical protein	1.11	0	0.94	1.45	34.17	35.41	-4.76	2.24e-08	-4.95	8.65e-09					-5.22	3.67e-07
PTTG_12255::PTTG_12255T0	hypothetical protein	0.23	1.02	16.1	17.26	0.29	0.3					6.21	1.75e-10			5.78	3.68e-07
PTTG_25620::PTTG_25620T1	hypothetical protein	10.64	6.41	5.47	16.11	26.17	122.53	-3.29	3.19e-05					-2.24	0.0149	-4.47	3.84e-07
PTTG_06795::PTTG_06795T0	hypothetical protein	4.16	9.7	8.83	9.09	20.56	170.53	-5.12	8.72e-10	-2.31	0.00325			-3.07	0.000386	-4.26	3.93e-07
PTTG_05266::PTTG_05266T0	hypothetical protein	0	0	0	0	0	0	36.7	7.37e-16	4.67	3.05e-08	-2.05	0.0115	32.5	0.00143	35.1	3.97e-07
PTTG_12625::PTTG_12625T0	hypothetical protein	0	0	0	0	0	0					6.74	7.83e-11			35.1	3.97e-07
PTTG_12486::PTTG_12486T0	hypothetical protein	1.99	1.33	71.28	13.47	3.28	2.46					5.23	2.33e-09			4.87	4.12e-07
PTTG_29205::PTTG_29205T0	hypothetical protein	78.26	105.64	15.17	9.43	56.29	289.41	-1.65	0.0337			-2.3	0.00357	-2.38	0.0081	-4.24	4.19e-07
PTTG_05699::PTTG_05699T0	hypothetical protein	11.83	53.32	698.12	22.25	16.1	37.42					5.95	5.76e-12			4.24	4.19e-07
PTTG_04931::PTTG_04931T0	hypothetical protein	2.31	6.25	0.47	0	31.47	42.34	-3.96	2.23e-06	-3.78	5.17e-06					-6.47	4.19e-07
PTTG_27920::PTTG_27920T0	hypothetical protein	10.4	12.4	121.09	55.01	96.75	6.25			-3.22	4.59e-05	3.61	4.92e-06	3.94	6.39e-06	4.29	4.24e-07
PTTG_03315::PTTG_03315T0	hypothetical protein	1.7	1.92	60.37	39.35	5.41	1.64					5.22	4.48e-09			5.22	4.69e-07
PTTG_28933::PTTG_28933T0	hypothetical protein	1.91	2	213.7	135.37	14.52	10.78	-2.25	0.00709	-2.93	0.000377	6.87	1.38e-13			4.33	4.77e-07
PTTG_00165::PTTG_00165T0	hypothetical protein	0.57	0.36	0.28	0	18.17	24.67	-5.19	8.24e-09	-5	1.88e-08					-6.44	4.78e-07
PTTG_09052::PTTG_09052T0	hypothetical protein	13.37	39.55	8.61	19.7	11.97	0	35.1	9.37e-12					35.5	3.06e-09	35.1	4.85e-07
PTTG_00365::PTTG_00365T0	hypothetical protein	0.51	1.26	14.95	1.92	215.76	293.92	-8.94	1.14e-18	-8.74	5.53e-18	4.95	1.64e-07			-4.28	4.91e-07
PTTG_05706::PTTG_05706T0	hypothetical protein	4.8	21.93	807.43	39.64	17.7	44.55	-2.97	0.000203	-1.89	0.0191	7.46	9.04e-15			4.2	4.96e-07
PTTG_01277::PTTG_01277T0	hypothetical protein	0.34	1.3	6.99	8.62	129.88	138.02	-8.42	1.39e-17	-8.58	8.75e-18	4.42	6.93e-07			-4.29	5.02e-07
PTTG_00917::PTTG_00917T0	hypothetical protein	0.09	1.61	0.35	0	4.21	30.65	-8.24	3.39e-13	-5.62	2.03e-07			-2.88	0.00178	-6.43	5.08e-07
PTTG_00964::PTTG_00964T0	hypothetical protein	0.26	4.85	18.92	15.94	1.48	0.55			-2.5	0.0053	6.23	6.07e-11			5.13	5.22e-07
PTTG_11922::PTTG_11922T0	hypothetical protein	1.08	138.84	143.78	4.45	11.47	7.11	-2.47	0.00562	-3.41	5.21e-05	7.11	9.45e-14			4.35	5.26e-07
PTTG_09612::PTTG_09612T0	hypothetical protein	11.47	31.03	313.2	12.95	65.45	15.6			-2.52	0.00154	4.84	5.99e-09	2.05	0.0428	4.34	5.28e-07
PTTG_07210::PTTG_07210T0	hypothetical protein	0.22	12.38	0	0	22.23	14.05	-5.73	9.55e-10	-6.64	3.71e-12					-35.4	5.36e-07
PTTG_00040::PTTG_00040T0	hypothetical protein	1.22	2.14	13.4	17.28	26.5	265.94	-7.53	9.22e-16	-4.45	1.71e-07	3.53	4.18e-05	-3.34	0.000107	-4.29	5.42e-07
PTTG_08790::PTTG_08790T0	hypothetical protein	216.7	371.58	44.4	18.91	245.48	819.15	-1.68	0.0305			-2.22	0.00492			-4.19	5.43e-07
PTTG_04288::PTTG_04288T1	hypothetical protein	6.04	7.8	0	14.22	1.73	16.3			1.8	0.0323	-33.3	1.07e-05	-3.25	0.00042	-35.4	5.81e-07
PTTG_12012::PTTG_12012T0	hypothetical protein	9.15	7.95	0	0	11.71	8.29					-34.9	4.75e-09			-35.4	5.81e-07
PTTG_27310::PTTG_27310T0	hypothetical protein	0.26	0.23	25.12	16.89	0.08	0.26					6.66	1.22e-10			6.63	5.88e-07
PTTG_11732::PTTG_11732T0	hypothetical protein	0	0	0	0	0	0					7.47	1.28e-10			35	5.88e-07
PTTG_26916::PTTG_26916T0	hypothetical protein	0	0	0	0	0	0					7.88	1.28e-10			35	5.88e-07
PTTG_25262::PTTG_25262T0	hypothetical protein	0.54	1.27	56.09	8.83	3.81	2.42	-1.92	0.0413	-2.82	0.00119	6.75	9.47e-13			4.55	6.05e-07
PTTG_03381::PTTG_03381T0	hypothetical protein	3.07	7.03	210.92	4.37	833.97	3728.34	-10	1.04e-22	-8.09	3.83e-17	6.17	2.73e-12	-2.17	0.0181	-4.13	6.09e-07
PTTG_08754::PTTG_08754T0	hypothetical protein	1637.29	1795.01	31.53	1.72	57.08	0.94	11	1.04e-23	4.84	6.71e-09	-5.63	3.75e-11	5.91	4.22e-09	5.08	6.75e-07
PTTG_07895::PTTG_07895T0	STE/STE20/FRAY protein kinase	24.27	34.34	12.76	4.31	30.02	235.38	-3.04	0.000101					-2.99	0.000572	-4.19	6.86e-07
PTTG_07917::PTTG_07917T0	hypothetical protein	70.52	74.32	21.17	6.56	124.01	376.34	-2.18	0.00478			-1.67	0.0384			-4.14	7.04e-07
PTTG_02398::PTTG_02398T0	hypothetical protein	558.87	914.72	59	8.56	15.72	1.17	9.14	1.33e-17	5.15	1.39e-09	-3.18	5.86e-05	3.73	0.00173	5.67	7.08e-07
PTTG_07532::PTTG_07532T0	hypothetical protein	0.11	0.43	15.9	8.17	0.82	0.43			-2.93	0.00458	7.27	3.04e-12			5.24	7.08e-07
PTTG_06717::PTTG_06717T0	hypothetical protein	0.27	0.12	20.27	7.44	1.97	0.54			-2.85	0.00232	6.27	1.08e-10			5.24	7.08e-07
PTTG_01436::PTTG_01436T0	hypothetical protein	1.21	1.04	28.66	4.73	0.43	0.87					4.63	6.15e-08			5.07	7.08e-07
PTTG_12762::PTTG_12762T2	hypothetical protein	1.08	18.23	2.55	0	19.36	58.3	-5.51	1.83e-10	-4.17	5.37e-07					-4.5	7.11e-07
PTTG_04457::PTTG_04457T0	hypothetical protein	0.39	0	12.81	0	2.45	0			-2.67	0.00269	5.12	5.96e-08	32.6	0.00122	35	7.22e-07
PTTG_27354::PTTG_27354T0	hypothetical protein	0	0	0	0	0	0					7.44	1.47e-10			35	7.22e-07
PTTG_27015::PTTG_27015T0	hypothetical protein	0	0	0	0	1.41	26.35	-34.5	2.94e-12	-30.4	0.000145			-4.24	9.15e-06	-35.3	7.35e-07
PTTG_26410::PTTG_26410T0	hypothetical protein	0.54	0	34.84	0	0.17	0.57					6.09	5.94e-10			5.96	7.35e-07
PTTG_02454::PTTG_02454T0	tubulin beta chain	489.72	248.3	400.94	137.3	81.38	23.17	4.64	1.69e-08	2.58	0.000966					4.13	7.68e-07
PTTG_27590::PTTG_27590T0	hypothetical protein	0	0	0	0	0	0					6.61	1.78e-10			35	8.05e-07
PTTG_01252::PTTG_01252T0	protein NMT1	40.73	42.87	2541.67	2965.46	998.44	153.42	-1.67	0.0315	-4.62	2.27e-08	6.03	3.05e-12	2.69	0.00216	4.07	8.54e-07
PTTG_04406::PTTG_04406T0	hypothetical protein	1.18	1.81	41.62	35.45	0.9	1.33					5.2	3.55e-09			4.98	8.54e-07
PTTG_05910::PTTG_05910T0	hypothetical protein	54.26	29.01	219.91	266.73	29.3	12.28	2.38	0.00271			2.08	0.008			4.18	8.64e-07
PTTG_11875::PTTG_11875T0	hypothetical protein	18.02	15.16	0.71	1.09	5.7	23.9			1.65	0.0394	-4.6	1.85e-06	-2.08	0.0301	-5.06	8.65e-07
PTTG_27145::PTTG_27145T0	hypothetical protein	0.56	1.12	66.34	9.09	1.23	2.49					6.95	1.81e-12			4.75	8.65e-07
PTTG_11655::PTTG_11655T0	hypothetical protein	8.12	3.27	87.86	93.21	12.73	4.39					3.5	1.13e-05			4.34	8.72e-07
PTTG_29929::PTTG_29929T0	hypothetical protein	0	0	0	0	0	0					6.8	2.04e-10			35	8.93e-07
PTTG_25649::PTTG_25649T0	hypothetical protein	5.44	10.22	1.35	0	4.26	35.66	-2.47	0.00161					-3.08	0.000522	-4.71	9.03e-07
PTTG_12724::PTTG_12724T0	hypothetical protein	3.67	139.34	101.35	58.19	14.85	5.44			-2.02	0.0111	4.85	5.2e-09			4.24	9.15e-07
PTTG_08732::PTTG_08732T0	hypothetical protein	0.08	0	0.76	0.36	2.11	16.71	-7.54	1.02e-14	-4.79	9.66e-08	3.39	0.00197	-3	0.000614	-4.44	9.22e-07
PTTG_00801::PTTG_00801T0	hypothetical protein	0	0	0	0	1.64	26.43	-34.5	3.9e-12	-30.6	6.7e-05			-4.02	1.77e-05	-35.3	9.44e-07
PTTG_02780::PTTG_02780T0	hypothetical protein	2.73	1.67	0	0	3.43	10	-1.63	0.0432			-32.7	0.000152			-35.3	9.44e-07
PTTG_00662::PTTG_00662T0	hypothetical protein	142.3	45.46	3.36	0	101.71	79.1					-5.34	1.85e-09			-4.54	9.57e-07
PTTG_12627::PTTG_12627T0	hypothetical protein	2.98	2.74	1.08	3.32	135.54	57.72	-4.04	1.2e-06	-5.51	2.91e-10					-5.73	9.63e-07
PTTG_04067::PTTG_04067T0	hypothetical protein	1423.06	3691.04	18.62	0.98	471.88	321.28	2.39	0.00198	1.59	0.0453	-6.19	1.46e-12			-4.09	9.64e-07
PTTG_11748::PTTG_11748T0	hypothetical protein	1.7	8.4	154.38	636.45	7.2	8.56	-2.09	0.0133	-2.08	0.011	6.57	4.4e-13			4.19	9.75e-07
PTTG_07195::PTTG_07195T0	hypothetical protein	0	0	0	0	0	0	37.2	2.17e-17	3.97	1.08e-06	-2.79	0.000482	33.8	2.38e-05	34.9	9.87e-07
PTTG_03209::PTTG_03209T0	hypothetical protein	0.33	0	20.32	12.37	7.56	0.42			-4.54	3.86e-07	6.03	1.45e-10	4.14	0.000527	5.6	9.92e-07
PTTG_11651::PTTG_11651T0	hypothetical protein	3.56	10.26	394.92	862.47	33.21	24.11	-2.52	0.0013	-3.23	4.77e-05	6.86	7.3e-14			4.05	1.02e-06
PTTG_12745::PTTG_12745T0	hypothetical protein	103.85	85.95	2010.6	9880.75	1031.34	123.07			-3.32	2.8e-05	4.34	7.06e-08	3.05	0.000442	4.05	1.06e-06
PTTG_11722::PTTG_11722T0	hypothetical protein	0.17	0.27	27.92	0	0.35	0.59					7.42	4.59e-12			5.58	1.06e-06
PTTG_11984::PTTG_11984T0	hypothetical protein	27.02	21.59	0.28	1.73	6.79	22.18			1.99	0.0128	-6.52	3.03e-08			-6.28	1.06e-06
PTTG_25442::PTTG_25442T0	hypothetical protein	6.02	177.03	60.48	6.2	2.01	1.7					3.39	3.7e-05			5.17	1.06e-06
PTTG_26447::PTTG_26447T0	hypothetical protein	0.49	10.16	43.82	27.67	5.02	2.05			-3.37	8.94e-05	6.56	2.91e-12			4.44	1.08e-06
PTTG_12184::PTTG_12184T0	hypothetical protein	0.21	0.15	23.02	1.8	1.46	0.66			-2.78	0.008	6.82	4e-11			5.15	1.15e-06
PTTG_28265::PTTG_28265T0	hypothetical protein	3.89	11.08	190.2	203.01	8.14	8.98					5.68	2.32e-10			4.42	1.16e-06
PTTG_11940::PTTG_11940T0	hypothetical protein	0.58	1.68	77.73	30.7	3.9	4.5	-2.71	0.00118	-2.74	0.000771	7.12	5.82e-14			4.13	1.17e-06
PTTG_07173::PTTG_07173T0	hypothetical protein	14.25	8.82	11.56	17.81	83.89	205.76	-3.61	5.59e-06	-2.56	0.00109					-4.14	1.2e-06
PTTG_08456::PTTG_08456T1	hypothetical protein	2.38	6.71	0	0	2.36	12.03	-2.1	0.00863			-32.2	0.000529	-2.36	0.0134	-35.2	1.21e-06
PTTG_12457::PTTG_12457T0	hypothetical protein	1.01	0	0	0	29.51	20.44	-4.1	1.47e-06	-4.88	1.64e-08					-35.2	1.21e-06
PTTG_06084::PTTG_06084T0	hypothetical protein	2872.86	4508.45	38.53	1.84	194.2	1.51	11.1	1.67e-24	3.88	1.38e-06	-6.16	1.77e-12	6.99	3.23e-11	4.69	1.22e-06
PTTG_12427::PTTG_12427T0	hypothetical protein	0	0	0	0	0	0					7.01	3.04e-10			34.9	1.22e-06
PTTG_04147::PTTG_04147T0	hypothetical protein	19.23	11.24	206.73	153.48	13.24	12.76					3.49	8.6e-06			4.03	1.22e-06
PTTG_09620::PTTG_09620T0	hypothetical protein	8.7	1.34	19.85	12.39	0.25	0.42	4.6	8.97e-06	5.11	1.2e-07					5.56	1.22e-06
PTTG_06142::PTTG_06142T1	hypothetical protein	11.02	10	5.94	0	47.83	104.15	-3	0.000124	-2.12	0.00678					-4.12	1.22e-06
PTTG_27333::PTTG_27333T0	hypothetical protein	9.74	23.77	132.95	270.13	26.02	4.12					3.84	4.59e-06	2.65	0.0348	5.03	1.25e-06
PTTG_28625::PTTG_28625T0	hypothetical protein	0.11	0.34	34.39	10.19	2.48	1.12	-3.14	0.0449	-4.53	2.81e-05	8.39	5.47e-13			4.96	1.25e-06
PTTG_12474::PTTG_12474T0	hypothetical protein	0.27	1.16	37.84	17.94	0.97	1.17					7.19	1.55e-12			5.03	1.25e-06
PTTG_30735::PTTG_30735T0	hypothetical protein	20.22	8.51	0.96	0	16.25	49.59					-4.34	7.86e-05			-5.68	1.25e-06
PTTG_29230::PTTG_29230T0	hypothetical protein	4.46	9.89	6.39	14.32	52.21	121.26	-4.52	3.99e-08	-3.55	1.01e-05					-4.23	1.26e-06
PTTG_25631::PTTG_25631T0	hypothetical protein	31.18	70.63	12.53	11.03	83.87	240.2	-2.71	0.000527							-4.24	1.35e-06
PTTG_28148::PTTG_28148T0	hypothetical protein	0	0	2.45	10.06	185.68	93.32	-35.3	2.92e-14	-36.4	5.99e-19					-5.24	1.36e-06
PTTG_03867::PTTG_03867T0	hypothetical protein	2.16	4.1	202.3	323.86	33.44	12.29	-2.27	0.00529	-3.96	1.4e-06	6.61	3.06e-13			4.06	1.38e-06
PTTG_28609::PTTG_28609T0	hypothetical protein	8.56	0.33	0.43	0	20.51	32.45	-1.68	0.0358			-4.25	0.00199			-6.22	1.41e-06
PTTG_28029::PTTG_28029T0	hypothetical protein	0.04	0	0	0	2.37	30.42	-9.35	6.61e-12	-5.92	2.05e-05			-3.7	9.3e-05	-35.2	1.43e-06
PTTG_01925::PTTG_01925T1	hypothetical protein	0.95	1.49	0	0	1.9	5.96	-2.4	0.00275			-31.9	0.00229			-35.2	1.43e-06
PTTG_03084::PTTG_03084T0	hypothetical protein	91.3	4.39	1.38	0	18.11	43.2			2.33	0.0031	-5.98	6.2e-10			-4.95	1.45e-06
PTTG_02160::PTTG_02160T0	hypothetical protein	15.75	5.55	19.44	11.12	23.42	318.4	-4.1	3.56e-07					-3.78	1.08e-05	-4.02	1.52e-06
PTTG_05252::PTTG_05252T0	hypothetical protein	26.73	59.44	4.3	0	96.76	91.52	-1.54	0.0498	-1.86	0.0184	-2.57	0.00389			-4.39	1.53e-06
PTTG_02930::PTTG_02930T0	hypothetical protein	0.33	268.41	0.54	3.35	2.35	27.26	-6.12	1.3e-10	-2.83	0.00258			-3.55	9.16e-05	-5.63	1.57e-06
PTTG_08904::PTTG_08904T0	hypothetical protein	0.15	0.66	3.72	2.29	12.38	81.29	-8.83	6.73e-16	-6.36	8.49e-10	4.69	0.000357	-2.73	0.00223	-4.43	1.57e-06
PTTG_29078::PTTG_29078T1	hypothetical protein	9.19	21.72	0	7.45	7.5	11.65					-34.2	2.41e-07			-35.2	1.57e-06
PTTG_25672::PTTG_25672T0	hypothetical protein	2.93	64.22	0.61	0	84.65	30.46	-3.14	0.000102	-4.86	8.47e-09					-5.62	1.66e-06
PTTG_08532::PTTG_08532T0	hypothetical protein	0.17	0.13	0	0	1.16	7.84	-5.31	1.02e-08	-2.79	0.0019			-2.77	0.00322	-35.2	1.72e-06
PTTG_06083::PTTG_06083T0	hypothetical protein	3.17	4.08	4.87	7.8	0.42	0.13	4.9	1.79e-06	2.93	0.000405					5.3	1.72e-06
PTTG_01991::PTTG_01991T0	hypothetical protein	3.24	7.5	111.15	250.74	28.41	6.65			-3.14	8.39e-05	5.16	8.76e-10	2.08	0.033	4.08	1.75e-06
PTTG_25963::PTTG_25963T0	hypothetical protein	16.89	9.19	2.23	1.61	32.28	48.62					-2.85	0.00119			-4.43	1.75e-06
PTTG_03754::PTTG_03754T0	hypothetical protein	0.71	0.42	0.83	5.11	40.31	40.88	-5.61	7.74e-10	-5.84	1.88e-10					-5.61	1.76e-06
PTTG_00876::PTTG_00876T0	hypothetical protein	18.38	16.57	0.27	0	5.61	19.58			1.71	0.0347	-6.04	4.69e-07			-6.18	1.77e-06
PTTG_00074::PTTG_00074T0	hypothetical protein	1.44	10.5	131.92	7.81	6.54	7.99	-2.23	0.007	-2.19	0.00786	6.58	6.02e-13			4.06	1.82e-06
PTTG_11512::PTTG_11512T0	hypothetical protein	0.19	0.87	23.28	16.47	0.57	0.43					7.03	4.89e-11			5.78	1.88e-06
PTTG_26279::PTTG_26279T0	hypothetical protein	3.67	18.87	5.06	0.01	6.75	85.84	-4.31	1.23e-07					-3.68	1.92e-05	-4.07	1.89e-06
PTTG_11848::PTTG_11848T0	hypothetical protein	1.08	2.84	25.21	28.02	7.64	1.05			-2.83	0.000553	4.62	6.81e-08	2.85	0.00789	4.61	1.92e-06
PTTG_26091::PTTG_26091T0	hypothetical protein	2.05	2.05	2.65	0	5.22	62.04	-4.68	3.03e-08					-3.59	4.9e-05	-4.53	1.97e-06
PTTG_29786::PTTG_29786T0	hypothetical protein	1.55	15.64	12.65	1.07	15.69	202.55	-6.79	5.12e-14	-3.35	3.55e-05	3.09	0.000186	-3.7	1.65e-05	-3.98	2.07e-06
PTTG_04554::PTTG_04554T0	CAMK/CAMK1/CAMK1-CMK protein kinase	129.29	67.98	19.34	8.67	86.1	300.01					-2.68	0.000664			-3.94	2.2e-06
PTTG_28689::PTTG_28689T0	copper/zinc superoxtranscriptAccessionNume dismutase	9.94	3.2	0	1.8	11.45	17.14					-33.7	4.01e-06			-35.1	2.29e-06
PTTG_25367::PTTG_25367T1	hypothetical protein	3.47	11.04	24.17	0	0.72	1.39			2.26	0.00579	2.86	0.000271			4.14	2.29e-06
PTTG_09906::PTTG_09906T0	hypothetical protein	41.49	35.98	10.66	3.34	20.1	170.14	-1.8	0.0204			-1.9	0.0201	-3.1	0.000353	-3.98	2.33e-06
PTTG_03152::PTTG_03152T0	hypothetical protein	0.62	1.15	30.99	11.75	1.55	1.34					5.71	3.11e-10			4.54	2.37e-06
PTTG_12292::PTTG_12292T0	hypothetical protein	0.51	22.29	2.26	7.49	41.27	43.72	-6.19	6.88e-12	-6.35	3.29e-12	2.22	0.0378			-4.26	2.41e-06
PTTG_12723::PTTG_12723T0	hypothetical protein	0.66	0.92	20.1	6.88	0.56	0.47					5	2.71e-08			5.43	2.44e-06
PTTG_27988::PTTG_27988T0	hypothetical protein	2.51	1.11	0.82	0	1.96	20.66	-2.8	0.000419					-3.41	0.000119	-4.64	2.47e-06
PTTG_27360::PTTG_27360T0	hypothetical protein	3.4	8.31	2.69	9.66	8.79	53.72	-3.74	3.45e-06					-2.63	0.00335	-4.31	2.47e-06
PTTG_06096::PTTG_06096T0	hypothetical protein	212.61	109.5	11.68	1.24	114.41	185.91					-4.12	3.87e-07			-3.98	2.47e-06
PTTG_25367::PTTG_25367T0	hypothetical protein	14.55	24.04	0	24.43	7.72	5.23	1.72	0.0303			-35.9	2.45e-11			-35.1	2.49e-06
PTTG_06910::PTTG_06910T0	hypothetical protein	0.09	0	13.1	9.58	0.07	0.25					7.25	6.57e-11			5.73	2.49e-06
PTTG_04620::PTTG_04620T0	hypothetical protein	3.04	5.57	0	0	2.86	9.63					-32.8	0.000136			-35.1	2.49e-06
PTTG_25617::PTTG_25617T0	hypothetical protein	0.13	0	0.4	0	0.87	19.01	-6.94	7.13e-12	-2.74	0.00993			-4.47	1.88e-06	-5.55	2.51e-06
PTTG_11646::PTTG_11646T0	hypothetical protein	0.93	2.68	99.06	14.13	13.97	5.43	-2.3	0.0158	-3.91	7.11e-06	6.8	8.54e-13			4.21	2.65e-06
PTTG_04542::PTTG_04542T0	hypothetical protein	2.74	46.32	14.22	15.85	0.45	0.51	2.66	0.0069	2.59	0.00297	2.44	0.00245			4.81	2.67e-06
PTTG_03707::PTTG_03707T0	hypothetical protein	40.95	30.65	4.91	3.13	19.53	82.52					-3	0.000235	-2.09	0.026	-4.05	2.75e-06
PTTG_26562::PTTG_26562T0	hypothetical protein	0.04	0	10.69	12.49	1.5	0.21			-5.07	3.74e-06	7.96	7.83e-11			5.7	2.75e-06
PTTG_11653::PTTG_11653T0	hypothetical protein	0	0	0	0	0	0					7.18	7.88e-10			34.7	2.75e-06
PTTG_29361::PTTG_29361T0	hypothetical protein	0	0	0	0	0	0	33.4	2.63e-07	3.28	0.000156					34.7	2.75e-06
PTTG_08879::PTTG_08879T0	hypothetical protein	0.18	0.67	22.78	25.65	4.41	0.99			-4.64	7.43e-07	7.06	3.69e-12			4.54	2.84e-06
PTTG_07874::PTTG_07874T0	hypothetical protein	6.09	1.47	22.36	0	2.24	0.97	2.9	0.00172			1.94	0.0173			4.55	2.84e-06
PTTG_06226::PTTG_06226T0	hypothetical protein	4.17	2.46	78.12	86.72	14.11	5.2			-1.76	0.0264	4.29	1.12e-07			3.93	2.88e-06
PTTG_30378::PTTG_30378T0	hypothetical protein	0	4.86	0	0	8.29	26.08	-34.3	1.83e-11	-32.7	1.19e-09					-35	3.03e-06
PTTG_00672::PTTG_00672T0	hypothetical protein	0.52	0.97	57.73	53.71	5.85	3.68	-2.58	0.0026	-3.5	2.74e-05	6.86	2.06e-13			3.99	3.07e-06
PTTG_03201::PTTG_03201T0	hypothetical protein	1.21	3.34	30.17	64.68	4.08	0.99			-1.76	0.0467	4.71	8.22e-08			4.95	3.07e-06
PTTG_01762::PTTG_01762T0	hypothetical protein	0.76	0.13	2.41	1.06	17.04	45.83	-5.68	1.13e-10	-4.5	1.13e-07					-4.23	3.07e-06
PTTG_26502::PTTG_26502T0	hypothetical protein	0	0	0	0	0	0					7.14	9.26e-10			34.7	3.1e-06
PTTG_27740::PTTG_27740T0	hypothetical protein	0	0	0	0	0	0					6.56	9.26e-10			34.7	3.1e-06
PTTG_10205::PTTG_10205T0	hypothetical protein	0.61	0.44	56.52	48.82	2.92	3.38	-2.23	0.0133	-2.27	0.00922	6.6	1.43e-12			4.08	3.11e-06
PTTG_06904::PTTG_06904T0	hypothetical protein	0.45	1.32	20.42	2.21	1.1	0.91					5.56	9.87e-10			4.51	3.11e-06
PTTG_05271::PTTG_05271T0	hypothetical protein	0.15	0.18	6.77	2.88	59.4	111.17	-9.28	3.36e-18	-8.62	2e-16	5.54	4.08e-08			-4.02	3.3e-06
PTTG_06043::PTTG_06043T0	hypothetical protein	0	0	0	0	55.53	25.8	-34.2	1.89e-11	-35.5	1.22e-16					-35	3.32e-06
PTTG_09803::PTTG_09803T0	hypothetical protein	21.81	4.55	145.63	683.22	5.93	9.86			1.87	0.0187	2.8	0.000318			3.9	3.34e-06
PTTG_25766::PTTG_25766T0	hypothetical protein	89.36	158.53	38.25	33.23	264.93	553.17	-2.39	0.00196	-1.57	0.0473					-3.84	3.34e-06
PTTG_02176::PTTG_02176T0	hypothetical protein	0.99	0.35	21.05	3.14	1.95	0.96					4.47	1.27e-07			4.48	3.35e-06
PTTG_30264::PTTG_30264T0	hypothetical protein	43.42	48.32	4.73	4.89	22.71	83.72					-3.13	0.000223			-4.13	3.4e-06
PTTG_28622::PTTG_28622T0	hypothetical protein	39.24	45.32	26.26	10.89	36.48	385.6	-3.06	9.23e-05					-3.42	6.85e-05	-3.86	3.41e-06
PTTG_28706::PTTG_28706T0	hypothetical protein	0	0	0	0	0	0					7.53	1.18e-09			34.7	3.5e-06
PTTG_26996::PTTG_26996T0	hypothetical protein	20.7	13.3	5.71	5.86	7.71	99.12	-2.02	0.00935			-1.79	0.0433	-3.7	2.33e-05	-4.1	3.6e-06
PTTG_04373::PTTG_04373T0	hypothetical protein	2.42	1.45	16.18	7.33	0.2	0.4	2.83	0.0116	3.6	0.000301	2.81	0.000659			5.35	3.6e-06
PTTG_07482::PTTG_07482T0	hypothetical protein	51.02	412.36	15.96	4.56	70.27	230.07	-1.93	0.0123			-1.61	0.0466			-3.83	3.6e-06
PTTG_28714::PTTG_28714T0	hypothetical protein	0.28	0.74	1.16	0	49.44	52.19	-7.29	2.23e-12	-7.46	2.67e-13					-5.48	3.6e-06
PTTG_04946::PTTG_04946T0	hypothetical protein	0	0	0	0	3.36	23.23	-34.2	2.11e-11	-31.6	6.72e-07			-2.8	0.00331	-35	3.61e-06
PTTG_11948::PTTG_11948T0	hypothetical protein	0.93	1.12	0	10.82	13.48	12.11	-3.47	3.95e-05	-3.87	3.28e-06	-30.6	0.0449			-35	3.61e-06
PTTG_04628::PTTG_04628T0	hypothetical protein	0.02	0	0	0	15.76	15.56	-9.17	2.11e-11	-9.43	7.44e-14					-35	3.61e-06
PTTG_02336::PTTG_02336T0	hypothetical protein	0	0	0.87	52.83	18.17	33.69	-34.7	9.63e-13	-33.9	9.07e-13					-5.26	3.61e-06
PTTG_00428::PTTG_00428T0	hypothetical protein	0.23	0.1	0	0	5.83	10.34	-5.25	2.65e-08	-4.66	3.31e-07					-35	3.61e-06
PTTG_07365::PTTG_07365T0	hypothetical protein	21.92	106.19	13.71	8.54	79.99	200.53	-2.95	0.000152	-1.87	0.0174					-3.85	3.68e-06
PTTG_11918::PTTG_11918T0	hypothetical protein	1.67	2.68	1.17	3.65	4.49	27.95	-3.83	3.17e-06					-2.65	0.00333	-4.56	3.7e-06
PTTG_06895::PTTG_06895T0	hypothetical protein	0.31	0.39	41.66	46.14	9.15	2.3	-2.65	0.0101	-4.88	1.02e-07	7.13	4.13e-13			4.19	3.86e-06
PTTG_08505::PTTG_08505T0	hypothetical protein	0.64	0.78	14.78	6.28	35.16	216.28	-8.17	1.69e-17	-5.8	6.66e-11	4.6	1.28e-07	-2.64	0.00278	-3.85	3.88e-06
PTTG_02101::PTTG_02101T2	hypothetical protein	2.35	2.6	4.46	0	6.78	0	33.2	8.11e-07					35.2	1.36e-08	34.7	3.91e-06
PTTG_05605::PTTG_05605T0	hypothetical protein	219.59	92.89	14.12	9.57	19.21	0.64	8.67	5.74e-18	3.51	1.04e-05	-3.89	1.16e-06	4.9	4.69e-07	4.49	3.91e-06
PTTG_11743::PTTG_11743T0	hypothetical protein	0.24	0.54	17.69	2.6	0.14	0.24					6.27	1.41e-09			6.24	3.91e-06
PTTG_25530::PTTG_25530T0	hypothetical protein	68.1	27.75	9.51	14.66	54.23	150.65					-2.77	0.000657			-3.97	3.91e-06
PTTG_01002::PTTG_01002T1	hypothetical protein	3.74	0.37	14.63	45.91	0.09	0.3	3.89	0.000843	5.41	1.85e-06	2.03	0.0152			5.64	3.97e-06
PTTG_04607::PTTG_04607T0	hypothetical protein	2.92	7.88	6.2	17.84	72.15	109.84	-4.99	3.77e-09	-4.63	3.8e-08					-4.13	4.07e-06
PTTG_27402::PTTG_27402T0	hypothetical protein	2.13	1.2	2.1	6.46	99.3	57	-4.5	1.31e-07	-5.55	2.82e-10					-4.75	4.17e-06
PTTG_25364::PTTG_25364T0	hypothetical protein	0.45	0.8	0.39	2.43	30.37	25.81	-5.6	2.14e-09	-6.08	1e-10					-6.01	4.19e-06
PTTG_08277::PTTG_08277T0	hypothetical protein	0.13	0.68	22.36	20.24	1.98	1.04	-2.72	0.0199	-3.9	7.72e-05	7.45	3.83e-13			4.44	4.41e-06
PTTG_06235::PTTG_06235T0	hypothetical protein	4.75	10.22	18.1	8.18	1.27	0.37	3.91	0.00078	1.9	0.0306	2	0.0165			5.61	4.41e-06
PTTG_26774::PTTG_26774T0	hypothetical protein	6.77	11.16	4.33	3.34	21.01	69.74	-3.13	7.45e-05	-1.64	0.0401					-3.99	4.41e-06
PTTG_03609::PTTG_03609T0	hypothetical protein	36.6	211.45	80.56	20.3	103.21	1118.36	-4.69	1.05e-08					-3.45	5.51e-05	-3.78	4.43e-06
PTTG_12398::PTTG_12398T0	hypothetical protein	0	0	0.47	0	2.51	30.29	-34.4	5.41e-12	-31	1.09e-05			-3.61	0.000107	-5.99	4.57e-06
PTTG_03074::PTTG_03074T0	hypothetical protein	2.33	1.26	2.72	1.52	28.85	52.1	-4.24	2.64e-07	-3.64	7.6e-06					-4.24	4.73e-06
PTTG_28013::PTTG_28013T0	hypothetical protein	1.73	2.77	2.6	3.2	46.32	66.69	-5.03	6.63e-09	-4.75	3.68e-08					-4.67	4.79e-06
PTTG_04555::PTTG_04555T0	hypothetical protein	0.65	1.31	61.24	427.52	107.32	4.11	-2.43	0.00422	-7.38	5.61e-15	6.63	5.3e-13	4.69	1.42e-07	3.91	4.86e-06
PTTG_11943::PTTG_11943T0	hypothetical protein	0.16	0.08	17.38	9.92	0.27	0.36					6.86	1.47e-10			5.6	4.86e-06
PTTG_05573::PTTG_05573T0	hypothetical protein	7.6	3.59	0	0	10.07	11.15					-33.7	2.57e-06			-35	4.86e-06
PTTG_05047::PTTG_05047T0	hypothetical protein	0	0.24	0	0	19.7	24.55	-34.2	3.38e-11	-34	8.89e-13					-34.9	4.86e-06
PTTG_26714::PTTG_26714T0	hypothetical protein	0	0	0	1.44	4.62	12.21	-34.2	3.38e-11	-32.9	5.12e-10					-34.9	4.86e-06
PTTG_27114::PTTG_27114T0	hypothetical protein	6.74	12.09	16.89	27.23	3.37	0.44	4.18	7.33e-05					2.93	0.0334	5.28	4.96e-06
PTTG_25638::PTTG_25638T0	hypothetical protein	119.34	79.44	12.79	3.64	63.57	178.63					-3.16	6.09e-05			-3.79	4.98e-06
PTTG_27898::PTTG_27898T0	hypothetical protein	11.09	46.32	1.21	0	12.33	25.42					-3.14	0.000736			-4.38	5e-06
PTTG_26503::PTTG_26503T0	hypothetical protein	0	0	0	0	0	0					8.04	1.82e-09			34.6	5.04e-06
PTTG_12266::PTTG_12266T0	hypothetical protein	0.68	0.21	17.07	2.57	1.32	0.23					4.72	6.49e-07			6.2	5.04e-06
PTTG_05834::PTTG_05834T0	hypothetical protein	1.65	3.78	143.43	26.79	13.57	9.79	-2.33	0.0066	-3.05	0.000204	6.51	1.12e-12			3.89	5.06e-06
PTTG_26501::PTTG_26501T0	hypothetical protein	0.68	0.59	59.18	11.49	0.7	2.89					6.5	1.02e-11			4.37	5.18e-06
PTTG_03106::PTTG_03106T0	hypothetical protein	5.28	2.33	98.2	579.57	29.42	6.72			-2.48	0.00169	4.28	1.44e-07	2.12	0.0336	3.89	5.31e-06
PTTG_02750::PTTG_02750T1	hypothetical protein	5.7	1.5	0	0	14.1	17.52					-32.6	0.000233			-34.9	5.37e-06
PTTG_12124::PTTG_12124T0	hypothetical protein	1098.09	950.28	17.29	11.65	61.06	0.61	11.1	2.84e-23	4.16	2.97e-07	-5.92	8.2e-12	6.63	4.48e-10	4.84	5.38e-06
PTTG_03172::PTTG_03172T0	hypothetical protein	609.04	588.98	50.28	21.86	207.47	676.94					-3.53	7.04e-06			-3.73	5.4e-06
PTTG_25167::PTTG_25167T0	hypothetical protein	0.13	0.63	19.69	0	0.21	0.93	-2.55	0.0312			7.26	1.08e-12			4.41	5.48e-06
PTTG_01943::PTTG_01943T1	hypothetical protein	4.42	2.5	9.25	0	3.07	0	32.9	2.92e-06					32.9	0.000273	34.6	5.74e-06
PTTG_25566::PTTG_25566T0	hypothetical protein	0	0	0	0	0	0					7.42	2.33e-09			34.6	5.74e-06
PTTG_27353::PTTG_27353T0	hypothetical protein	0	0	0	0	0	0					33.9	2.33e-09			34.6	5.74e-06
PTTG_01125::PTTG_01125T0	hypothetical protein	22.59	58.62	31.96	4.38	8.35	1.73	3.94	6.24e-06					2.25	0.0415	4.22	5.75e-06
PTTG_02175::PTTG_02175T0	hypothetical protein	312.45	177.33	13.1	8.66	24.25	0.55	9.38	1.55e-19	3.68	4.19e-06	-4.51	3.46e-08	5.44	5.4e-08	4.58	5.92e-06
PTTG_03144::PTTG_03144T0	hypothetical protein	3.38	43.32	21.32	0	6.06	1.29					2.72	0.000599	2.22	0.0389	4.06	5.92e-06
PTTG_04382::PTTG_04382T0	hypothetical protein	0	0	0	0	2	18.08	-34.1	4.17e-11	-31.1	8.2e-06			-3.19	0.000712	-34.9	5.93e-06
PTTG_06232::PTTG_06232T0	hypothetical protein	0.34	3.26	15.74	0	0	0.76			29.7	0.00641	5.59	9.87e-10	-31.6	0.0179	4.38	5.97e-06
PTTG_12531::PTTG_12531T1	hypothetical protein	17.1	9.97	1.66	0	14.01	31.54					-3.3	0.000182			-4.23	5.97e-06
PTTG_12385::PTTG_12385T0	hypothetical protein	165.85	21.29	6.52	8.38	29.23	100.61			2.5	0.00144	-4.6	4.61e-08			-3.93	6.01e-06
PTTG_04524::PTTG_04524T0	hypothetical protein	40.36	20.5	1.55	4.1	14.72	31.7					-4.64	2.92e-07			-4.34	6.3e-06
PTTG_06532::PTTG_06532T0	hypothetical protein	300.48	256.33	8.91	32.68	63.13	127.5			2.24	0.00409	-5.01	2.36e-09			-3.82	6.33e-06
PTTG_12641::PTTG_12641T0	hypothetical protein	19.19	0.52	0	0	19.91	26.14					-33.8	2.02e-06			-34.9	6.6e-06
PTTG_04940::PTTG_04940T1	hypothetical protein	32.71	25.15	19.57	7.12	0.7	0.51	6.23	1.98e-09	5.55	1.85e-09					5.27	6.6e-06
PTTG_04176::PTTG_04176T0	hypothetical protein	1.53	4.79	193.05	214.54	13.18	14.82	-3.03	0.000154	-3.11	0.000112	7.04	5.82e-14			3.72	6.63e-06
PTTG_03517::PTTG_03517T0	fructose-bisphosphate aldolase, class II	47.1	32.88	308.31	229.93	64.18	23.47					2.78	0.000353			3.73	6.72e-06
PTTG_12220::PTTG_12220T0	hypothetical protein	2.3	2.78	1.71	3.15	6.53	30.76	-3.5	1.4e-05					-2.25	0.0159	-4.16	6.76e-06
PTTG_10059::PTTG_10059T0	hypothetical protein	13.63	12.07	2.92	5.13	30.4	49.74	-1.63	0.0376			-2.16	0.0147			-4.08	6.78e-06
PTTG_28791::PTTG_28791T1	hypothetical protein	0.74	1.39	60.65	36.63	1.62	3.95	-2.17	0.0196			6.41	3.66e-12			3.96	6.91e-06
PTTG_11969::PTTG_11969T1	hypothetical protein	3.2	3.88	2.14	0	3.23	42.04	-3.48	1.62e-05					-3.71	3.39e-05	-4.28	7.1e-06
PTTG_03750::PTTG_03750T0	hypothetical protein	0.13	6.45	0	6.6	0	7.61	-5.62	7.8e-09					-34.8	4.55e-09	-34.9	7.27e-06
PTTG_00480::PTTG_00480T0	hypothetical protein	13.61	18.14	13.81	11.39	16.83	181.42	-3.5	9.56e-06					-3.44	5.85e-05	-3.7	7.27e-06
PTTG_27887::PTTG_27887T0	hypothetical protein	5.19	3.64	0	0	1.51	7.59			1.78	0.0322	-33.7	3.75e-06	-2.35	0.0167	-34.9	7.27e-06
PTTG_11706::PTTG_11706T1	hypothetical protein	44.97	0	0	0	10.51	7.53	2.82	0.000368	2.09	0.00781	-36.8	2.11e-13			-34.9	7.27e-06
PTTG_03884::PTTG_03884T0	hypothetical protein	2.93	2.78	176.02	494.37	14.26	13.35	-1.95	0.0151	-2.29	0.004	5.97	7.5e-12			3.74	7.27e-06
PTTG_26177::PTTG_26177T0	hypothetical protein	3.4	47.78	189.52	119.3	22.49	14.12	-1.82	0.0284	-2.73	0.000638	5.87	1.89e-11			3.76	7.27e-06
PTTG_27526::PTTG_27526T0	hypothetical protein	33.31	17.69	0	0	24.55	11.74	1.75	0.0278			-35.7	7.91e-11			-34.9	7.27e-06
PTTG_28842::PTTG_28842T0	hypothetical protein	0.02	0	4.77	1.77	63.17	75.99	-11.4	1.35e-17	-11.4	7.65e-19	7.74	7.01e-06			-3.98	7.27e-06
PTTG_28836::PTTG_28836T0	hypothetical protein	8811.89	3374.96	86.8	4.72	350.1	6.04	10.8	1.74e-24	4.65	1.93e-08	-6.6	1.64e-13	5.84	3.04e-10	3.86	7.3e-06
PTTG_26074::PTTG_26074T0	hypothetical protein	0	0	0.88	2.71	2.38	22.02	-35.1	9.51e-14	-32	6.23e-08			-3.23	0.00037	-4.63	7.38e-06
PTTG_04810::PTTG_04810T1	hypothetical protein	0	0	5.6	33.52	0.03	0					33.9	2.83e-09			34.5	7.42e-06
PTTG_04930::PTTG_04930T0	hypothetical protein	211.97	41.45	1.62	2.72	22.68	28.82	3.12	7.03e-05	3.22	4.66e-05	-6.97	1.6e-13			-4.14	7.94e-06
PTTG_10368::PTTG_10368T0	hypothetical protein	62.26	147.62	29.86	6.82	200.4	405.8	-2.46	0.00147	-1.69	0.0326					-3.75	7.94e-06
PTTG_26834::PTTG_26834T0	hypothetical protein	1.61	1.9	0.58	0	24.91	19.94	-3.39	4.43e-05	-3.95	1.76e-06					-5.1	8.06e-06
PTTG_12372::PTTG_12372T0	hypothetical protein	13.26	9.87	0	0	7.26	9.29					-34.7	1.24e-08			-34.9	8.11e-06
PTTG_25212::PTTG_25212T0	hypothetical protein	13.08	10.74	2.6	0	7.51	48.24	-1.64	0.0363			-2.26	0.0158	-2.7	0.00268	-4.2	8.25e-06
PTTG_03217::PTTG_03217T0	hypothetical protein	0.22	0.4	31.16	19.49	8.04	1.91	-2.87	0.00848	-5.2	3.22e-08	7.21	3.79e-13			4.05	8.29e-06
PTTG_11744::PTTG_11744T0	hypothetical protein	0.14	0.56	21.4	162.41	4.99	1.31	-2.97	0.00625	-5.14	4.42e-08	7.3	2.51e-13			4.04	8.5e-06
PTTG_30192::PTTG_30192T0	hypothetical protein	3.24	5.78	2.5	0	5.25	40.79	-3.41	2.04e-05					-2.97	0.000754	-4.01	8.65e-06
PTTG_07588::PTTG_07588T0	hypothetical protein	186.62	300.22	2.47	0	53.53	43.52	2.34	0.00255	1.8	0.0228	-6.17	1.31e-11			-4.12	8.67e-06
PTTG_12212::PTTG_12212T0	hypothetical protein	0.25	0.53	27.66	3.5	2.18	1.71	-2.55	0.0101	-3.15	0.000431	6.88	3.14e-12			4.03	8.84e-06
PTTG_25636::PTTG_25636T0	hypothetical protein	0	0	0	0	1.24	25.51	-34	7.63e-11	-29.8	0.00176			-4.38	7.32e-06	-34.8	9.05e-06
PTTG_11896::PTTG_11896T0	hypothetical protein	1.87	2.01	0	0	1.51	11.47	-2.38	0.00352			-31.5	0.00882	-2.93	0.00189	-34.8	9.05e-06
PTTG_27250::PTTG_27250T0	hypothetical protein	0.34	0.99	0.86	3.17	2.75	13.57	-5.08	2.34e-09	-3.03	0.000202			-2.32	0.0117	-3.97	9.38e-06
PTTG_08017::PTTG_08017T0	hypothetical protein	0.49	0.54	0.91	0	3.19	26.67	-5.51	2.17e-09	-2.7	0.00235			-3.08	0.000749	-4.85	9.42e-06
PTTG_05457::PTTG_05457T0	hypothetical protein	0.32	1.39	53.46	25.55	5.01	3.81	-3.34	0.000384	-3.98	8.48e-06	7.45	8.74e-14			3.83	9.67e-06
PTTG_00529::PTTG_00529T0	hypothetical protein	1.11	0.13	9.74	0	3.14	0	30.8	0.00234			3.2	0.000273	32.8	0.000479	34.5	9.83e-06
PTTG_25724::PTTG_25724T0	hypothetical protein	0	0	0	0	0	0					7.89	4.54e-09			34.5	9.83e-06
PTTG_28602::PTTG_28602T0	hypothetical protein	0	0	0	0	0	0					8.89	4.54e-09			34.5	9.83e-06
PTTG_01756::PTTG_01756T1	hypothetical protein	1.14	0	2.73	13.44	0.09	0	32.6	3.69e-06	3.7	7.87e-05					34.5	9.83e-06
PTTG_27007::PTTG_27007T0	hypothetical protein	0	0	0.28	0	3.6	16.16	-34.3	1.46e-11	-32.2	1.71e-08			-2.18	0.026	-5.83	9.93e-06
PTTG_28115::PTTG_28115T0	hypothetical protein	2.14	1.06	12.33	92.75	1.6	0.35	2.84	0.0116			2.59	0.00167			5.14	9.93e-06
PTTG_04194::PTTG_04194T0	hypothetical protein	0.06	0	0.23	1.42	4.4	13.2	-7.64	1.46e-11	-6.3	5e-09					-5.83	9.93e-06
PTTG_08324::PTTG_08324T2	hypothetical protein	1.67	4.57	0	44.44	1.93	8.35	-2.08	0.0108			-31.8	0.00317	-2.13	0.0389	-34.8	1.01e-05
PTTG_12205::PTTG_12205T0	hypothetical protein	0.87	1.44	55.08	18.14	4.41	3.91	-1.92	0.0312	-2.34	0.00504	6.05	1.44e-11			3.83	1.01e-05
PTTG_11925::PTTG_11925T1	hypothetical protein	2.82	3.8	0	0	0.86	2.8			1.71	0.0365	-34.2	2.53e-07			-34.8	1.01e-05
PTTG_00306::PTTG_00306T0	hypothetical protein	137.55	106.5	11.39	12.26	66.99	147.7					-3.53	1.02e-05			-3.68	1.04e-05
PTTG_05438::PTTG_05438T0	hypothetical protein	7.69	7.28	92.41	16.98	4.92	7.35					3.65	3.88e-06			3.67	1.08e-05
PTTG_04027::PTTG_04027T0	hypothetical protein	30.21	18.91	9.89	9.27	20.9	132	-1.89	0.0149					-2.67	0.00247	-3.72	1.09e-05
PTTG_02755::PTTG_02755T0	hypothetical protein	24.79	30.14	22.42	13.82	59.86	285.97	-3.29	2.94e-05					-2.27	0.013	-3.66	1.09e-05
PTTG_12308::PTTG_12308T0	hypothetical protein	42.04	17.38	16.04	22.54	46.84	208.14	-2.07	0.00745					-2.17	0.0196	-3.68	1.09e-05
PTTG_08973::PTTG_08973T0	hypothetical protein	6.47	6.88	3.91	7.91	3.57	0	34.6	2.4e-10					34.3	2.15e-06	34.4	1.12e-05
PTTG_28030::PTTG_28030T0	hypothetical protein	0.04	0	0	0	1.62	20.08	-8.92	9.87e-11	-5.54	0.000119			-3.64	0.000157	-34.8	1.12e-05
PTTG_11960::PTTG_11960T0	hypothetical protein	0.27	0.97	44.2	17.57	2.53	3.08	-3.27	0.000666	-3.23	0.000434	7.42	1.66e-13			3.86	1.12e-05
PTTG_09726::PTTG_09726T1	hypothetical protein	4.83	1.14	0	13.76	3.89	4.77					-34.1	3.04e-07			-34.8	1.12e-05
PTTG_12446::PTTG_12446T0	hypothetical protein	1.12	0.13	9.05	7.74	0.54	0.14	3.23	0.0261			3.07	0.000361			6.01	1.12e-05
PTTG_05421::PTTG_05421T0	hypothetical protein	2.67	0.59	0	4.79	6.21	12.11	-1.94	0.0173			-31.9	0.00197			-34.8	1.12e-05
PTTG_25776::PTTG_25776T0	hypothetical protein	0	0	0	0	14.7	22.2	-34	9.43e-11	-33.5	1.22e-11					-34.8	1.12e-05
PTTG_07520::PTTG_07520T0	hypothetical protein	47.55	7.82	68.5	229.86	5.46	5.31	3.4	2.34e-05	3.12	8.41e-05					3.7	1.13e-05
PTTG_28720::PTTG_28720T0	hypothetical protein	69.52	52.06	9.37	6.14	38.14	123.12					-2.83	0.000421			-3.7	1.15e-05
PTTG_26012::PTTG_26012T0	hypothetical protein	5.25	12.35	5.14	3.52	33.4	90.77	-3.87	2.24e-06	-2.68	0.000874					-4.13	1.15e-05
PTTG_28269::PTTG_28269T0	thiazole biosynthetic enzyme, mitochondrial	95.1	151.08	2876.22	1982.22	1892.63	244.9			-4.32	1.2e-07	4.98	1.43e-09	2.94	0.000694	3.57	1.17e-05
PTTG_04893::PTTG_04893T0	eukaryotic translation initiation factor 5A	83.01	91.6	38.14	0	24.99	2.5	5.29	1.54e-09	1.73	0.0295			3.31	0.000453	3.95	1.2e-05
PTTG_12303::PTTG_12303T0	hypothetical protein	2.14	4.07	1.73	6.08	7.96	32.23	-3.67	6.44e-06	-1.9	0.0202			-2.03	0.0368	-4.21	1.2e-05
PTTG_27832::PTTG_27832T0	hypothetical protein	13.65	8.92	0	25.11	6.64	14.3					-34	5.91e-07			-34.7	1.25e-05
PTTG_27835::PTTG_27835T0	hypothetical protein	0.19	0	7.23	18.49	51	104.17	-8.89	8.62e-17	-8.11	5.61e-15	5.35	1.93e-06			-3.83	1.25e-05
PTTG_00787::PTTG_00787T1	hypothetical protein	7.49	4.64	0	4.39	4.36	11					-33.5	2.62e-06			-34.8	1.25e-05
PTTG_28807::PTTG_28807T1	hypothetical protein	2.32	4.32	0	9.12	7.26	4.92			-1.65	0.0399	-33	4.22e-05			-34.8	1.25e-05
PTTG_12153::PTTG_12153T0	hypothetical protein	0	0	0	0	0	0			-29.1	0.0135	33.8	6e-09			34.4	1.3e-05
PTTG_12393::PTTG_12393T0	hypothetical protein	4876.47	784.95	176.66	410.94	120.85	14.39	8.64	3.35e-19	5.33	3.79e-10	-4.72	7.13e-09	3.06	0.000531	3.63	1.31e-05
PTTG_27188::PTTG_27188T0	hypothetical protein	463.1	82.09	3.48	0	56.16	69.89	2.97	0.000154	3.04	0.000117	-6.99	4.65e-13			-4.31	1.31e-05
PTTG_01869::PTTG_01869T0	nucleostranscriptAccessionNume diphosphate kinase	947.62	67.96	674.49	258.82	315.52	57.1	4.29	1.21e-07	1.58	0.0464			2.45	0.00634	3.58	1.33e-05
PTTG_09291::PTTG_09291T1	hypothetical protein	124.99	267	14.03	0.58	178.04	170.59					-3.09	8.4e-05			-3.59	1.38e-05
PTTG_25734::PTTG_25734T0	hypothetical protein	1.39	5.18	155.97	75.3	19.84	13.06	-2.99	0.000203	-3.84	2.56e-06	6.88	1.01e-13			3.59	1.39e-05
PTTG_01711::PTTG_01711T0	hypothetical protein	0.25	0.14	2.81	5.2	43.78	45.75	-7.27	1.99e-13	-7.45	5.84e-14	3.55	0.00431			-4.01	1.42e-05
PTTG_11644::PTTG_11644T0	hypothetical protein	0.69	2.74	18.89	48.51	2.36	0.89			-1.77	0.0445	4.83	5.69e-08			4.43	1.46e-05
PTTG_25151::PTTG_25151T0	hypothetical protein	33.6	38.65	7.72	1.32	68.04	100.38					-2.06	0.0132			-3.68	1.46e-05
PTTG_30436::PTTG_30436T0	hypothetical protein	0	0	0	0	0	0					5.99	7.47e-09			34.4	1.51e-05
PTTG_08105::PTTG_08105T1	pyruvate carboxylase	0	0	0	0	0	0					4.77	9.39e-07			34.4	1.51e-05
PTTG_27631::PTTG_27631T0	hypothetical protein	0.73	0.79	12.02	12.7	0.34	0.19					4.11	5.57e-06			5.97	1.51e-05
PTTG_05436::PTTG_05436T0	hypothetical protein	10.26	4.11	2.99	18.44	14.27	42.48	-1.81	0.0203							-3.81	1.51e-05
PTTG_12510::PTTG_12510T1	hypothetical protein	1.29	2.81	42.41	31.81	8.89	3.22			-2.79	0.000559	5.1	2.33e-09			3.74	1.53e-05
PTTG_08315::PTTG_08315T0	hypothetical protein	43.98	11.01	48.27	7.2	7.44	3.66	3.83	3.57e-06	2.56	0.00119					3.74	1.53e-05
PTTG_28217::PTTG_28217T0	hypothetical protein	420.72	113.77	428.37	585.86	126.61	35.2	3.82	2.4e-06	1.73	0.029					3.62	1.53e-05
PTTG_08629::PTTG_08629T0	hypothetical protein	1.49	6.75	242.23	11.28	21.34	20.11	-3.52	4.14e-05	-3.85	4.96e-06	7.41	2.77e-14			3.61	1.54e-05
PTTG_09153::PTTG_09153T0	hypothetical protein	0	0	0	0	4.7	20.92	-33.9	1.47e-10	-31.9	1.24e-07			-2.17	0.0306	-34.7	1.57e-05
PTTG_30263::PTTG_30263T0	hypothetical protein	0.52	0.31	0	0	4.38	13.46	-4.46	7.02e-07	-3.09	0.00049					-34.7	1.57e-05
PTTG_29357::PTTG_29357T0	RAN protein kinase	9.08	23.38	10.3	3.82	72.14	124.66	-3.54	7.96e-06	-3	0.000143					-3.58	1.59e-05
PTTG_03333::PTTG_03333T0	hypothetical protein	0.57	0.88	6.45	0	0.32	0.31					3.57	1.99e-05			4.4	1.66e-05
PTTG_29486::PTTG_29486T0	hypothetical protein	2.24	1.02	2.41	9.88	29.9	40.36	-3.93	1.74e-06	-3.75	4.51e-06					-4.05	1.66e-05
PTTG_11853::PTTG_11853T0	hypothetical protein	15672	1404.36	165.49	161.7	856.5	13.81	10.4	1.03e-23	4.19	2.52e-07	-6.5	2.59e-13	5.94	1.68e-10	3.6	1.7e-05
PTTG_29692::PTTG_29692T1	hypothetical protein	410.23	578	9.95	1.8	5.19	0	39.1	4.97e-22	6.3	1.6e-12	-5.3	4.94e-10	33.4	4.08e-05	34.3	1.75e-05
PTTG_00852::PTTG_00852T0	hypothetical protein	0.11	0	0	0	3.77	28.45	-7.84	1.61e-10	-5.17	3.95e-05			-2.93	0.00258	-34.7	1.78e-05
PTTG_07017::PTTG_07017T0	hypothetical protein	103.42	42.16	86.01	29.91	41.61	6.84	4.16	4.47e-07					2.59	0.00537	3.67	1.78e-05
PTTG_08526::PTTG_08526T0	hypothetical protein	2.61	7.35	1.06	0	34.68	28.4	-3.2	8.66e-05	-3.74	5.17e-06					-4.73	1.79e-05
PTTG_09225::PTTG_09225T0	hypothetical protein	21.47	43.09	20.35	18.03	28.81	237.75	-3.23	3.91e-05					-3.06	0.00041	-3.53	1.82e-05
PTTG_08891::PTTG_08891T0	hypothetical protein	1.02	23.01	26.7	18.2	54.58	308.36	-8	2.71e-17	-5.74	5.21e-11	4.77	1.36e-08	-2.51	0.00466	-3.51	1.85e-05
PTTG_03353::PTTG_03353T0	hypothetical protein	5233.57	971.08	48.76	9.76	215.26	3.92	10.6	3.71e-24	4.6	2.54e-08	-6.68	1.24e-13	5.76	4.19e-10	3.65	1.87e-05
PTTG_03097::PTTG_03097T1	NEK protein kinase	29.01	17.96	11.84	0	21.87	139.45	-2.03	0.00874					-2.69	0.00222	-3.54	1.87e-05
PTTG_09655::PTTG_09655T0	hypothetical protein	241.93	403	48.19	36.19	227.73	552.3					-2.26	0.00384			-3.5	1.87e-05
PTTG_12107::PTTG_12107T0	hypothetical protein	11.27	14.29	4.02	6.37	28.14	50.64	-1.93	0.0129							-3.64	1.88e-05
PTTG_04297::PTTG_04297T0	hypothetical protein	0.13	0.18	19.18	23.35	1.73	0.93	-2.55	0.0492	-3.69	0.000224	7.22	4.08e-12			4.38	1.9e-05
PTTG_12327::PTTG_12327T0	hypothetical protein	0.55	0.94	13.66	13.51	2.83	0.66			-2.38	0.00489	4.7	7.61e-08			4.38	1.9e-05
PTTG_05753::PTTG_05753T0	hypothetical protein	60.16	23.26	31.36	32.92	21.91	2.33	4.93	8.36e-09					3.22	0.000511	3.77	1.92e-05
PTTG_28443::PTTG_28443T0	hypothetical protein	1.2	1.83	7.02	7.02	10.43	88.79	-5.96	1.29e-11	-3.12	0.000133	2.61	0.00251	-3.1	0.000363	-3.64	1.94e-05
PTTG_02238::PTTG_02238T0	hypothetical protein	3963.77	5366.7	43.94	33.92	295.98	3.34	10.5	1.23e-23	3.74	3.01e-06	-6.43	3.75e-13	6.45	4.26e-11	3.73	1.96e-05
PTTG_25086::PTTG_25086T0	hypothetical protein	1.06	1.4	0.79	2.43	3.22	24.21	-4.28	8.59e-07					-2.93	0.00164	-4.92	1.96e-05
PTTG_26842::PTTG_26842T0	hypothetical protein	0	0	0	0	0.53	5.7	-33.9	2.03e-10	-30.6	8.06e-05			-3.44	0.000428	-34.7	1.98e-05
PTTG_04126::PTTG_04126T0	hypothetical protein	4.8	14.76	5.35	8.24	17.01	69.95	-3.63	5.88e-06	-1.83	0.0218			-2.05	0.0299	-3.69	1.98e-05
PTTG_04631::PTTG_04631T0	hypothetical protein	27.84	12.53	0	3.7	8.49	10.44	1.66	0.0381	1.71	0.0328	-35.4	4.61e-10			-34.7	1.98e-05
PTTG_02691::PTTG_02691T1	hypothetical protein	4.2	7.61	0	0	5.1	6.23					-33.4	5.38e-06			-34.7	1.98e-05
PTTG_25812::PTTG_25812T0	hypothetical protein	0.16	0.26	33.34	24.91	0.5	0.57					7.73	1.37e-08			5.89	2.02e-05
PTTG_05757::PTTG_05757T0	hypothetical protein	7.92	12.88	93.34	14.19	7.7	7.99					3.62	4.8e-06			3.56	2.03e-05
PTTG_08269::PTTG_08269T1	hypothetical protein	5.78	15.63	1.63	18.48	2.83	25.84	-1.92	0.0145					-3.21	0.000308	-3.97	2.08e-05
PTTG_27986::PTTG_27986T2	CK1/CK1/CK1-D protein kinase	72.99	12.76	10.19	80.57	119.18	131.58					-2.78	0.000713			-3.67	2.08e-05
PTTG_25299::PTTG_25299T0	hypothetical protein	9.93	16.4	11.51	4.51	26.17	133.39	-3.51	9.29e-06					-2.36	0.00872	-3.52	2.14e-05
PTTG_01504::PTTG_01504T0	hypothetical protein	1.71	24.41	183.99	242.91	44.99	16.73	-3.05	0.000131	-4.72	1.64e-08	6.81	1.03e-13			3.48	2.17e-05
PTTG_08304::PTTG_08304T0	hypothetical protein	109.89	53.27	22.15	12.8	17.48	1.3	6.64	1.07e-12	2.65	0.000763	-2.25	0.00469	3.73	0.000143	4.11	2.27e-05
PTTG_25501::PTTG_25501T0	hypothetical protein	97.41	115.64	8.35	11.2	24.35	106.11			1.99	0.0114	-3.48	2.29e-05	-2.14	0.0226	-3.65	2.27e-05
PTTG_06573::PTTG_06573T0	hypothetical protein	1.17	1.53	56.57	18.57	0.28	4.34					5.65	2.17e-10	-3.97	0.00216	3.72	2.31e-05
PTTG_00311::PTTG_00311T0	hypothetical protein	42876.3	23005.9	389.77	519.57	2294.6	32.69	10.6	3.71e-24	4.22	2.13e-07	-6.72	1.19e-13	6.12	9.95e-11	3.59	2.33e-05
PTTG_06550::PTTG_06550T1	hypothetical protein	2.51	2.89	4.05	0	8.61	0	33	1.74e-06	-1.78	0.0261			35.3	7.15e-09	34.3	2.36e-05
PTTG_00080::PTTG_00080T0	hypothetical protein	0.04	0.12	24.77	0	0.24	1.07	-4.55	0.0486			9.39	2.13e-10			4.54	2.36e-05
PTTG_12540::PTTG_12540T0	hypothetical protein	0.57	0.31	36.22	1.88	2.28	2.57	-1.94	0.0456	-2.01	0.0259	6.06	5.09e-11			3.83	2.43e-05
PTTG_05867::PTTG_05867T0	hypothetical protein	3.33	5.57	159.58	260.56	48.01	14.5	-1.88	0.0182	-3.86	1.91e-06	5.65	3.94e-11			3.48	2.46e-05
PTTG_25690::PTTG_25690T0	hypothetical protein	85.27	189.12	4.2	1.62	16.96	56.81			2.32	0.00312	-4.28	4.94e-07			-3.74	2.47e-05
PTTG_27510::PTTG_27510T0	hypothetical protein	0.49	0.65	102.72	3.52	18.8	8.84	-3.94	1.23e-05	-5.28	4.84e-09	7.79	1.88e-14			3.56	2.51e-05
PTTG_06894::PTTG_06894T0	hypothetical protein	0.96	6.04	55.43	114.61	5.43	4.94	-2.12	0.0085	-2.5	0.00175	5.92	1.31e-11			3.51	2.52e-05
PTTG_02240::PTTG_02240T0	hypothetical protein	4.84	9.93	3.36	7.97	18.04	47.51	-3.06	0.000116	-1.91	0.0174					-3.8	2.52e-05
PTTG_07128::PTTG_07128T0	hypothetical protein	0.89	0.58	0.27	1.64	5.31	7.89	-2.91	0.000366	-2.58	0.0014					-4.87	2.55e-05
PTTG_02236::PTTG_02236T0	hypothetical protein	1985.38	2210.28	20.21	1.11	383.95	226.78	3.37	1.81e-05	2.36	0.00246	-6.55	2.37e-13			-3.47	2.56e-05
PTTG_11755::PTTG_11755T0	hypothetical protein	0.21	0.84	19.16	27.24	1.17	0.62			-2.48	0.0208	6.58	2.04e-10			4.96	2.61e-05
PTTG_26230::PTTG_26230T0	hypothetical protein	5.1	8.17	4.11	8.32	36.44	68.96	-3.52	1.36e-05	-2.84	0.000407					-4.05	2.75e-05
PTTG_04844::PTTG_04844T0	hypothetical protein	5.85	3.93	7.04	0	7.92	0	33.4	2.2e-07					34.4	1.19e-06	34.3	2.76e-05
PTTG_11664::PTTG_11664T0	hypothetical protein	0.37	0	20.81	4.01	0	0.37					5.88	1.75e-08			5.84	2.76e-05
PTTG_26656::PTTG_26656T0	hypothetical protein	0	0	0	0	0	0	29.9	0.0337			3.88	2.55e-05			34.3	2.76e-05
PTTG_29382::PTTG_29382T1	hypothetical protein	8.78	11.76	4.9	3.78	0	0.08	7.03	7.19e-09	34.4	4.77e-13					5.96	2.76e-05
PTTG_28704::PTTG_28704T0	hypothetical protein	0	0	0	0	4.27	22.61	-33.8	3.33e-10	-31.5	9.35e-07			-2.42	0.0166	-34.6	2.89e-05
PTTG_25130::PTTG_25130T0	hypothetical protein	0.27	0.12	24.18	8.77	1.58	0.8			-2.55	0.0178	6.55	2.47e-10			4.93	2.9e-05
PTTG_00981::PTTG_00981T0	hypothetical protein	133.09	84.75	20.64	13.86	90.33	228.57					-2.62	0.000864			-3.45	2.9e-05
PTTG_26725::PTTG_26725T0	hypothetical protein	8.22	12.97	2.49	5.48	8.49	34.85	-1.84	0.0182					-2.05	0.032	-3.79	2.96e-05
PTTG_05587::PTTG_05587T0	hypothetical protein	3838.78	520.94	141.38	775.25	585.79	1545.07	1.55	0.0457	2.71	0.000546	-4.7	9.87e-09			-3.43	2.97e-05
PTTG_07231::PTTG_07231T0	hypothetical protein	3.8	0.48	14.44	68.66	25.26	0.88	2.34	0.0111	-2.74	0.000534	1.99	0.0143	4.82	4.69e-07	4.05	3.05e-05
PTTG_28654::PTTG_28654T0	hypothetical protein	1	0.39	17.83	7.58	0.64	1.21					4.22	4.42e-07			3.9	3.08e-05
PTTG_30092::PTTG_30092T0	hypothetical protein	83.79	21.53	6.64	42.46	91.41	87.22					-3.59	2.12e-05			-3.7	3.13e-05
PTTG_27487::PTTG_27487T0	hypothetical protein	1.23	0.42	12.71	0	278.48	154.04	-6.72	3.04e-13	-7.83	5.74e-16	3.43	0.000106			-3.58	3.15e-05
PTTG_12290::PTTG_12290T0	hypothetical protein	36.1	11.97	0.48	0	88.15	23.28					-6.17	2.3e-07			-5.58	3.23e-05
PTTG_02589::PTTG_02589T0	hypothetical protein	1.36	20.76	28.75	14.18	3.51	1.3					4.47	6.29e-07			4.49	3.23e-05
PTTG_11913::PTTG_11913T1	hypothetical protein	14.7	15.5	4.93	0	3.46	0	35.2	6.06e-12	2.08	0.00898			33.6	4.46e-05	34.2	3.25e-05
PTTG_12023::PTTG_12023T0	hypothetical protein	0	0	0	0	0	0					7.64	2.43e-08			34.2	3.25e-05
PTTG_29836::PTTG_29836T0	hypothetical protein	7.12	0.95	28.89	11.49	4.03	0.53	4	0.0046			2.08	0.0204			5.8	3.25e-05
PTTG_30860::PTTG_30860T0	hypothetical protein	0.37	0	0	0	7.97	36.12	-6.38	3.04e-09	-4.45	2.79e-05			-2.2	0.0339	-34.6	3.26e-05
PTTG_04172::PTTG_04172T0	hypothetical protein	1850.06	2159.41	25.07	0	157.55	1.72	10.3	8.62e-23	3.55	8.25e-06	-6.14	2e-12	6.51	5.58e-11	3.89	3.28e-05
PTTG_26966::PTTG_26966T0	hypothetical protein	0.06	0.16	7.22	0.77	0.27	0.35					6.96	7.83e-11			4.38	3.34e-05
PTTG_12401::PTTG_12401T0	hypothetical protein	3.33	0.89	0.44	0	7.67	12.48	-1.66	0.0402			-2.86	0.0255			-4.81	3.34e-05
PTTG_02296::PTTG_02296T0	hypothetical protein	0.08	0.42	3.93	4.04	2.13	55.05	-9.19	8.18e-16	-4.74	1.82e-05	5.69	9.7e-05	-4.71	2.58e-07	-3.79	3.51e-05
PTTG_02401::PTTG_02401T0	hypothetical protein	15.86	15.48	95.49	123.67	29.93	8.19					2.65	0.000714			3.56	3.53e-05
PTTG_11919::PTTG_11919T0	hypothetical protein	124.72	86.16	257.87	105.43	52.89	24.66	2.58	0.00097							3.4	3.53e-05
PTTG_04746::PTTG_04746T0	hypothetical protein	25.46	27.64	189.8	113.06	34.58	17.78					2.96	0.000146			3.43	3.57e-05
PTTG_06485::PTTG_06485T0	hypothetical protein	0.65	0.45	31.32	33.78	5.64	2.43			-3.12	0.000201	5.65	1.93e-10			3.71	3.58e-05
PTTG_08029::PTTG_08029T0	hypothetical protein	0.09	0.2	6.34	27.77	0.88	0.29			-3.23	0.00153	6.13	2.85e-09			4.46	3.58e-05
PTTG_27936::PTTG_27936T0	hypothetical protein	11.37	19.31	0.8	34.49	37.91	38.28			-1.74	0.0307	-3.77	0.00771			-5.56	3.58e-05
PTTG_08111::PTTG_08111T0	hypothetical protein	0.35	0.35	15.01	11.21	1.78	0.77			-2.35	0.0129	5.48	3.2e-09			4.3	3.64e-05
PTTG_09134::PTTG_09134T0	hypothetical protein	2.07	5.27	0.86	2.66	5.03	24.1	-3.3	8.16e-05					-2.27	0.0219	-4.78	3.65e-05
PTTG_09558::PTTG_09558T0	hypothetical protein	1.39	2.94	0.29	0	4.46	8.16	-2.31	0.00448	-1.69	0.0399					-4.78	3.65e-05
PTTG_06715::PTTG_06715T0	hypothetical protein	0	0	0	0	0.95	22.56	-33.7	4.28e-10	-29.3	0.00715			-4.58	6.59e-06	-34.5	3.67e-05
PTTG_30607::PTTG_30607T0	hypothetical protein	0.15	0	0	0	0.89	17.62	-6.68	4.09e-10	-2.62	0.0345			-4.32	1.53e-05	-34.5	3.67e-05
PTTG_27152::PTTG_27152T0	hypothetical protein	0.75	0.26	0	0	5.93	40.13	-5.5	1.61e-08	-2.99	0.00358			-2.77	0.00508	-34.5	3.67e-05
PTTG_05235::PTTG_05235T1	hypothetical protein	52.28	113.89	0	0	10.42	8.74	2.82	0.000395	2.32	0.00321	-36.4	1.08e-12			-34.5	3.67e-05
PTTG_01725::PTTG_01725T0	hypothetical protein	4.63	1.4	0	1.7	4.22	10.86					-32.6	0.000233			-34.5	3.67e-05
PTTG_30515::PTTG_30515T0	hypothetical protein	18.19	19.12	16.21	9.05	107.83	182.63	-3.09	8.49e-05	-2.57	0.00106					-3.48	3.67e-05
PTTG_02208::PTTG_02208T0	hypothetical protein	9.02	13.25	2.08	0	5.15	0	35.7	2.39e-13			-2.05	0.0137	35.4	4.12e-09	34.2	3.79e-05
PTTG_26514::PTTG_26514T1	hypothetical protein	0	0	5.15	12.52	0.38	0			-29.7	0.00176	33.6	2.88e-08			34.2	3.79e-05
PTTG_09273::PTTG_09273T0	hypothetical protein	23369.4	1440.42	356.88	369.78	2065.37	3662.97	2.91	0.000178	3.49	1.08e-05	-5.97	4.18e-12			-3.34	3.88e-05
PTTG_04015::PTTG_04015T0	hypothetical protein	678.37	474.57	95.5	11.14	90.93	8.98	6.48	2.41e-13	2.89	0.000225	-2.76	0.000368	3.33	0.00014	3.43	3.91e-05
PTTG_04016::PTTG_04016T0	hypothetical protein	0.09	0	10.28	7.92	0.5	0.48			-2.53	0.038	6.95	4.33e-10			4.43	3.96e-05
PTTG_00276::PTTG_00276T0	hypothetical protein	72.75	53.5	267.59	138.92	74.02	26.4	1.7	0.0292			1.94	0.0134			3.36	3.96e-05
PTTG_28614::PTTG_28614T0	hypothetical protein	9.22	58.53	27.38	3.44	1.86	0.94	3.53	0.00131	2.3	0.00842					4.87	3.96e-05
PTTG_26482::PTTG_26482T0	hypothetical protein	4.2	5.68	3.88	7.65	25.34	46.01	-3.21	4.84e-05	-2.6	0.000974					-3.55	4.08e-05
PTTG_07031::PTTG_07031T0	hypothetical protein	1.66	0.2	11.25	6.74	0.44	0.7			1.91	0.0329	2.82	0.000515			4.01	4.12e-05
PTTG_12311::PTTG_12311T0	hypothetical protein	5333.75	1374.72	51.1	2.73	247.16	4.49	10.5	1.05e-23	4.43	6.68e-08	-6.64	1.46e-13	5.77	4.48e-10	3.53	4.16e-05
PTTG_06713::PTTG_06713T0	hypothetical protein	0	0	0	0	0.66	8.08	-33.7	4.75e-10	-30.2	0.000333			-3.63	0.000214	-34.5	4.16e-05
PTTG_28121::PTTG_28121T0	hypothetical protein	1.24	1.63	21.05	9.56	1.36	1.5					4.15	8.25e-07			3.83	4.16e-05
PTTG_03586::PTTG_03586T1	hypothetical protein	2.14	6.05	0	0	1.29	4.55					-32.7	0.000152			-34.5	4.16e-05
PTTG_09437::PTTG_09437T0	hypothetical protein	52.92	23.08	274.15	304.1	44.19	26.76					2.44	0.00173			3.37	4.16e-05
PTTG_27447::PTTG_27447T0	hypothetical protein	0.02	0	0	1.7	17	10.55	-8.64	5.25e-10	-9.58	3.26e-14					-34.5	4.16e-05
PTTG_06997::PTTG_06997T0	hypothetical protein	0.06	0	0	4.91	6.37	15.27	-7.64	5.25e-10	-6.62	2.2e-08					-34.5	4.16e-05
PTTG_01696::PTTG_01696T0	heat shock protein SSB	12.47	51.74	457.62	226.05	114.86	45.76	-1.64	0.0367	-3.21	4.93e-05	5.26	3.05e-10			3.34	4.3e-05
PTTG_04215::PTTG_04215T0	hypothetical protein	50.2	245.85	3.37	7.55	48.02	38.2					-3.83	2.74e-06			-3.49	4.33e-05
PTTG_01617::PTTG_01617T0	hypothetical protein	0.24	0.19	13.94	7.67	2.07	0.7			-3.1	0.00134	5.91	8.18e-10			4.33	4.36e-05
PTTG_08259::PTTG_08259T0	hypothetical protein	0	0	0.35	0	3.89	16.1	-34	1.08e-10	-32	5.33e-08			-2.06	0.0424	-5.51	4.39e-05
PTTG_05786::PTTG_05786T0	hypothetical protein	178.97	328.99	17.15	1.49	19.79	1.09	7.6	4.51e-15	3.17	6.02e-05	-3.32	2.94e-05	4.17	2.37e-05	3.99	4.41e-05
PTTG_27925::PTTG_27925T0	hypothetical protein	0	0	0	0	0	0					6.59	3.13e-08			34.2	4.41e-05
PTTG_11923::PTTG_11923T0	hypothetical protein	0	0	0	0	0	0					33.5	3.41e-08			34.2	4.41e-05
PTTG_25269::PTTG_25269T0	hypothetical protein	0	0	0	0	0	0					7.59	3.41e-08			34.2	4.41e-05
PTTG_25352::PTTG_25352T0	hypothetical protein	0	0	0	0	0	0					33.5	3.41e-08			34.2	4.41e-05
PTTG_26844::PTTG_26844T0	hypothetical protein	0	0	4.46	4.87	0	0					33.5	3.41e-08			34.2	4.41e-05
PTTG_28348::PTTG_28348T0	hypothetical protein	0	0	0	0	0	0					4.34	3.1e-06			34.2	4.41e-05
PTTG_09617::PTTG_09617T0	hypothetical protein	35	34.43	20.27	5.89	69.09	211.64	-2.36	0.00232							-3.37	4.41e-05
PTTG_01009::PTTG_01009T0	hypothetical protein	0.18	0.77	26.77	35.43	6.4	2.22	-3.35	0.000635	-5.12	2.63e-08	7.25	2.36e-13			3.61	4.46e-05
PTTG_27267::PTTG_27267T1	hypothetical protein	8.51	23.51	2.78	0	11.92	35.55	-1.82	0.0201							-3.66	4.46e-05
PTTG_12199::PTTG_12199T0	hypothetical protein	1.33	2.22	173.09	80.77	5.73	16	-3.35	0.000155	-2.11	0.0154	7.09	1.24e-13			3.45	4.53e-05
PTTG_06669::PTTG_06669T0	hypothetical protein	0	0.31	0	0	1	11.3	-33.7	6.54e-10	-30.3	0.000217			-3.51	0.000433	-34.5	4.73e-05
PTTG_25190::PTTG_25190T0	hypothetical protein	0.02	0	1.09	0	11.39	21.13	-9.65	1.01e-12	-9.01	9.45e-13	5.69	0.0386			-4.25	4.82e-05
PTTG_27093::PTTG_27093T1	hypothetical protein	15.36	22.42	3.28	9.06	21.05	41.52					-2.16	0.0137			-3.64	4.86e-05
PTTG_26558::PTTG_26558T0	hypothetical protein	0.04	0	0.22	0	1.44	9.87	-7.89	1.18e-10	-5.36	1.61e-05			-2.79	0.0034	-5.5	4.87e-05
PTTG_26220::PTTG_26220T0	hypothetical protein	0.69	0.07	0.26	0	2.57	11.8	-3.85	8.8e-06	-1.9	0.0284			-2.21	0.0268	-5.5	4.87e-05
PTTG_28518::PTTG_28518T0	hypothetical protein	2.5	6.18	4.15	0	43.1	63.42	-4.42	2.11e-07	-4.11	8.68e-07					-3.92	4.89e-05
PTTG_25082::PTTG_25082T0	hypothetical protein	3.38	3.14	3.08	2.25	28.56	40.95	-3.36	2.89e-05	-3.09	0.000113					-3.72	4.96e-05
PTTG_08174::PTTG_08174T0	glutamate decarboxylase	6.26	0.83	12.91	32.83	5.46	0.69	3.42	0.000301					2.96	0.00864	4.24	4.98e-05
PTTG_30152::PTTG_30152T0	hypothetical protein	0.08	0.24	29.06	0	0.83	1.94	-4.43	0.000735	-3.46	0.0119	8.64	1.28e-12			3.92	5.17e-05
PTTG_06072::PTTG_06072T0	hypothetical protein	0.13	0.34	19.12	19.4	1.09	1.27	-3.07	0.013	-3.09	0.00264	7.29	2.82e-12			3.93	5.17e-05
PTTG_08283::PTTG_08283T0	TKL/LISK/LISK-DD1 protein kinase	68.99	98.26	0.9	0	14.64	14.85	2.46	0.00164	2.23	0.00447	-6.2	5.32e-11			-4.03	5.17e-05
PTTG_30163::PTTG_30163T0	hypothetical protein	31.99	46.93	92.34	41.26	9.68	8.69	2.12	0.00843	1.72	0.0321	1.59	0.0488			3.43	5.17e-05
PTTG_02012::PTTG_02012T0	hypothetical protein	0.16	1.36	34.29	41.53	3.07	3.01	-3.99	0.000112	-4.26	5.5e-06	7.8	1.02e-13			3.52	5.2e-05
PTTG_26236::PTTG_26236T0	hypothetical protein	0.45	1.41	32.24	6.85	2.78	0.63			-2.62	0.0315	6.22	4.44e-08			5.7	5.2e-05
PTTG_03249::PTTG_03249T0	hypothetical protein	0	0	0	0	0	0					6.54	4.44e-08			34.1	5.2e-05
PTTG_25762::PTTG_25762T0	hypothetical protein	0	0	0	0	0	0					6.54	4.44e-08			34.1	5.2e-05
PTTG_26994::PTTG_26994T0	hypothetical protein	0	0	0	0	0	0					7.54	4.44e-08			34.1	5.2e-05
PTTG_08535::PTTG_08535T1	hypothetical protein	2.2	0.37	4.18	0	0	0	32.6	4.44e-06	32.5	2.63e-08					34.1	5.2e-05
PTTG_26211::PTTG_26211T0	hypothetical protein	0.25	0.23	11.61	1.88	0.15	0.34					5.61	2.83e-08			5.09	5.37e-05
PTTG_12191::PTTG_12191T0	hypothetical protein	1.01	0.59	31.34	16.85	150.43	315.23	-8.05	3.26e-17	-7.23	9.87e-15	5.02	4.99e-09			-3.31	5.41e-05
PTTG_00388::PTTG_00388T0	60S ribosomal protein L12	46.9	32.46	785.13	282.76	250.64	81.14			-2.42	0.00197	4.13	2.43e-07			3.29	5.5e-05
PTTG_11858::PTTG_11858T0	hypothetical protein	1.51	1.09	32.32	0	6.87	2.58			-2.2	0.00744	4.49	1.3e-07			3.66	5.61e-05
PTTG_09356::PTTG_09356T0	translationally-controlled tumor protein	548.6	192.91	713.44	401.66	287.96	73.92	3.13	6.72e-05					1.95	0.0429	3.29	5.66e-05
PTTG_09412::PTTG_09412T0	hypothetical protein	269.79	75.34	335.98	145.78	87.59	35.05	3.18	5.04e-05	1.62	0.0411					3.28	5.8e-05
PTTG_09725::PTTG_09725T0	hypothetical protein	3659.96	841.68	46.52	4.65	223.13	459.68	3.23	3.69e-05	4.03	6.08e-07	-6.23	1.07e-12			-3.29	5.87e-05
PTTG_10097::PTTG_10097T0	hypothetical protein	0.39	7.61	19.95	5.35	0.43	0.73					5.75	4.86e-09			4.78	6.1e-05
PTTG_11750::PTTG_11750T0	hypothetical protein	1.8	21.32	0.34	0	16.42	14.74	-2.79	0.000816	-3.2	9.17e-05					-5.44	6.1e-05
PTTG_29451::PTTG_29451T0	hypothetical protein	4.65	1.77	0	0	0.48	14.74			3.28	0.000626	-32.1	0.00107	-4.97	5.17e-06	-34.4	6.18e-05
PTTG_29596::PTTG_29596T0	hypothetical protein	0.35	1.05	0	1.21	1.57	7.08	-4.09	3.76e-06	-2.17	0.0192			-2.19	0.0353	-34.4	6.18e-05
PTTG_29691::PTTG_29691T0	hypothetical protein	0	0	0	0	0	0			-4.45	5.9e-06	5.9	5.33e-08	32.6	0.00088	34.1	6.2e-05
PTTG_27006::PTTG_27006T0	hypothetical protein	0.08	0.24	6.53	1.44	0.43	0.13			-2.5	0.0433	6.49	5.82e-08			5.65	6.2e-05
PTTG_25534::PTTG_25534T0	hypothetical protein	0	0	0	0	0	0					7.49	6.38e-08			34.1	6.2e-05
PTTG_26128::PTTG_26128T1	hypothetical protein	6.63	12.15	14.65	16.72	56.17	142.85	-4.19	2.11e-07	-3.09	8.91e-05					-3.27	6.36e-05
PTTG_27945::PTTG_27945T2	hypothetical protein	0.81	52.67	14.01	11.28	3.19	0.91			-1.99	0.0198	4.18	1.08e-06			3.97	6.41e-05
PTTG_25845::PTTG_25845T0	hypothetical protein	0.44	0.46	5.25	4.28	0.35	0.29					3.63	1.52e-05			4.18	6.43e-05
PTTG_02564::PTTG_02564T0	hypothetical protein	39.27	27.02	20.51	4.03	32.11	203.96	-2.14	0.0057					-2.68	0.00231	-3.3	6.57e-05
PTTG_06364::PTTG_06364T0	hypothetical protein	48.63	38.39	24.03	11.78	94.4	238.42	-2.05	0.00791							-3.29	6.89e-05
PTTG_12604::PTTG_12604T0	hypothetical protein	1.47	1.31	2.58	0	10.76	56.89	-5.03	2.57e-08	-2.88	0.00125			-2.42	0.0107	-4.44	6.96e-05
PTTG_09233::PTTG_09233T0	hypothetical protein	3.37	12.63	0.41	0	3.12	9.02					-2.98	0.00654			-4.45	6.96e-05
PTTG_04423::PTTG_04423T0	hypothetical protein	4.78	3.11	10.72	7.55	23.15	113.54	-4.33	1.21e-07	-2.28	0.00411			-2.31	0.0116	-3.39	7.02e-05
PTTG_01482::PTTG_01482T0	60S ribosomal protein L15-B	14.95	22.9	487.59	140.68	172.17	51.68			-3.53	9.79e-06	5.09	9.06e-10			3.25	7.05e-05
PTTG_25865::PTTG_25865T0	hypothetical protein	320.09	87.36	30.89	12.42	35.36	2.65	7.16	1.1e-14	3.17	5.81e-05	-3.31	2.65e-05	3.72	4.49e-05	3.56	7.09e-05
PTTG_03490::PTTG_03490T0	hypothetical protein	0.56	1.03	12.37	9.17	1.76	1.01					4.52	1.13e-07			3.63	7.17e-05
PTTG_02235::PTTG_02235T0	hypothetical protein	3.05	2.42	11.8	0	2.24	0.94	1.95	0.0284			2.02	0.0132			3.67	7.17e-05
PTTG_05336::PTTG_05336T0	hypothetical protein	300.4	195.07	28.1	22.67	138.56	270.2					-3.35	2e-05			-3.25	7.24e-05
PTTG_02496::PTTG_02496T0	hypothetical protein	35.99	14.51	116.53	171.13	10.26	11.95	1.83	0.0203	1.8	0.0231	1.76	0.0271			3.3	7.28e-05
PTTG_08857::PTTG_08857T1	hypothetical protein	15.67	8.1	2.97	4.2	15.62	35.81					-2.34	0.0082			-3.58	7.37e-05
PTTG_12299::PTTG_12299T0	hypothetical protein	0.31	0.01	7.56	0	17.62	0			-5.85	4.88e-10	4.69	2.37e-06	35.2	1.59e-08	34	7.38e-05
PTTG_05768::PTTG_05768T0	hypothetical protein	3.28	2.44	4.85	0	3.42	0	10.9	3.68e-06					10.7	0.000101	11.3	7.38e-05
PTTG_26397::PTTG_26397T0	hypothetical protein	0.02	0	7.08	1.62	0.09	0.15					8.44	8.44e-08			5.6	7.38e-05
PTTG_29433::PTTG_29433T0	hypothetical protein	0.1	0.4	10.74	2.45	0.2	0.22					6.86	8.44e-08			5.6	7.38e-05
PTTG_26720::PTTG_26720T0	hypothetical protein	0.22	0.51	0.67	0	4.04	11.73	-5.52	2.13e-09	-4.23	1.57e-06					-4.12	7.38e-05
PTTG_00675::PTTG_00675T0	hypothetical protein	1.34	11.6	37.77	6.47	8.21	3.4			-2.62	0.00138	4.88	1.05e-08			3.49	7.42e-05
PTTG_28553::PTTG_28553T0	hypothetical protein	0.74	2.23	65.12	24.36	3.46	6.58	-2.91	0.000485	-2.23	0.00717	6.52	1.06e-12			3.32	7.44e-05
PTTG_04516::PTTG_04516T0	H+-transporting ATPase [EC:3.6.3.6]	0.58	0.83	35.46	6.67	0.65	3.47	-2.33	0.00573			5.99	1.97e-11	-2.43	0.0219	3.37	7.52e-05
PTTG_11701::PTTG_11701T0	hypothetical protein	0.81	0.6	19.89	0	1.07	1.14					4.69	1.51e-07			4.14	7.63e-05
PTTG_29105::PTTG_29105T0	hypothetical protein	1.64	3.47	22.17	3.11	0.59	1.14					3.82	1.28e-05			4.3	7.63e-05
PTTG_12019::PTTG_12019T0	hypothetical protein	1.38	5.62	18.86	40.98	4.17	1.66					3.83	3.53e-06			3.53	7.72e-05
PTTG_25816::PTTG_25816T0	hypothetical protein	13.81	6.54	0.43	0	15.28	10.64					-4.94	5.37e-06			-4.61	7.72e-05
PTTG_10940::PTTG_10940T0	hypothetical protein	24.12	54.98	10.95	2.55	66.94	109.72	-1.95	0.0121							-3.31	7.86e-05
PTTG_06891::PTTG_06891T1	hypothetical protein	1.97	0	0	10.3	0	5.95			11.8	2.03e-07	-32.1	0.000927	-13.4	6.81e-08	-34.4	8.08e-05
PTTG_04120::PTTG_04120T1	hypothetical protein	0.52	1.38	0	0	2.77	14.7	-4.59	1.1e-06	-2.43	0.0108			-2.42	0.0154	-34.4	8.08e-05
PTTG_06661::PTTG_06661T2	hypothetical protein	0	0	0	1.12	7.27	7.39	-33.6	1.16e-09	-33.7	4.99e-12					-34.4	8.08e-05
PTTG_12475::PTTG_12475T0	hypothetical protein	0.39	0.08	0	0	14.52	11.2	-4.6	1.16e-06	-5.22	1.52e-08					-34.4	8.08e-05
PTTG_11493::PTTG_11493T0	hypothetical protein	36.58	64.04	65.24	6.1	12.02	3.9	3.47	0.000203							4.08	8.08e-05
PTTG_26279::PTTG_26279T1	hypothetical protein	1.35	3.69	1.3	1.47	3.55	16.17	-3.34	3.66e-05					-2.2	0.0203	-3.62	8.23e-05
PTTG_25802::PTTG_25802T0	hypothetical protein	11.47	10.18	1.28	5.01	8.83	17.29					-3.1	0.000686			-3.74	8.24e-05
PTTG_01840::PTTG_01840T0	ATP synthase subunit beta, mitochondrial	408.97	215.17	912.29	268.87	271.07	100.99	2.26	0.00349							3.19	8.31e-05
PTTG_08490::PTTG_08490T0	hypothetical protein	16.27	67.86	0.89	0	8.63	19.43					-4.14	0.000108			-4.44	8.32e-05
PTTG_29088::PTTG_29088T0	hypothetical protein	1.7	0.85	0.95	0	17.33	23.29	-3.54	2.6e-05	-3.36	5.92e-05					-4.6	8.54e-05
PTTG_07409::PTTG_07409T0	hypothetical protein	36.89	43.46	42.11	20.52	212.01	398.37	-3.19	4.71e-05	-2.53	0.00124					-3.23	8.59e-05
PTTG_11983::PTTG_11983T0	hypothetical protein	0	0	0	0	0	0					6.86	8.44e-08			34	8.8e-05
PTTG_26329::PTTG_26329T0	hypothetical protein	0	0	0	0	0	0					7.44	8.44e-08			34	8.8e-05
PTTG_28124::PTTG_28124T0	hypothetical protein	0	0	0	0	0	0					33.4	9.31e-08			34	8.8e-05
PTTG_06085::PTTG_06085T0	hypothetical protein	22.26	103.27	12.93	1.56	35.11	126.68	-2.27	0.00344							-3.28	9.1e-05
PTTG_08449::PTTG_08449T0	hypothetical protein	0.04	0.46	25.4	22.36	5.47	2.25	-5.43	6.99e-06	-6.95	1.2e-10	9.23	8.74e-14			3.51	9.33e-05
PTTG_25226::PTTG_25226T0	hypothetical protein	0	0	0	4.22	11.28	23.13	-33.5	1.65e-09	-32.6	2.34e-09					-34.3	9.34e-05
PTTG_05201::PTTG_05201T0	protein NMT1	5.28	17.37	843.3	445.3	1129.41	94.69	-3.92	1.23e-06	-7.75	2.84e-16	7.38	9.04e-15	3.56	3.32e-05	3.17	9.45e-05
PTTG_25718::PTTG_25718T0	H+-transporting ATPase [EC:3.6.3.6]	2.99	2.06	46.64	17.04	8.9	4.94			-1.58	0.0495	4.03	5.67e-07			3.26	9.64e-05
PTTG_08850::PTTG_08850T0	hypothetical protein	13.37	8.09	10.61	36.79	192.34	118.09	-2.9	0.000247	-3.85	1.94e-06					-3.46	9.98e-05
PTTG_02225::PTTG_02225T0	hypothetical protein	4296.93	4532.25	43.68	1.41	336.91	4.25	10.2	4.82e-23	3.67	4.37e-06	-6.56	2.16e-13	6.29	5.58e-11	3.38	0.000102
PTTG_08232::PTTG_08232T0	Ras-like protein	422.42	283.61	77.79	40.86	283.85	705.05					-2.38	0.0023			-3.16	0.000102
PTTG_09534::PTTG_09534T0	hypothetical protein	22.33	7.85	6.95	9.13	20.77	77.14	-1.55	0.0494							-3.45	0.000103
PTTG_26242::PTTG_26242T0	hypothetical protein	0.39	0.48	24.71	58.58	2.69	0.54			-2.81	0.018	6.06	1.13e-07			5.54	0.000106
PTTG_27933::PTTG_27933T0	hypothetical protein	0.24	1.01	25.91	0	0	0.56					6.8	1.24e-07			5.54	0.000106
PTTG_12433::PTTG_12433T0	hypothetical protein	0.6	1.64	6.2	1.47	0.36	0.13					3.43	0.000245			5.54	0.000106
PTTG_05191::PTTG_05191T0	hypothetical protein	0.23	0.24	0	0	17.28	5.83	-4.39	3.15e-06	-6.21	9.69e-11					-33.8	0.000106
PTTG_25134::PTTG_25134T0	hypothetical protein	0.23	0.42	0	0	16.08	8.98	-5.07	1.04e-06	-6.16	2.68e-10					-33.8	0.000106
PTTG_29179::PTTG_29179T0	hypothetical protein	0.52	0.97	0	0	2.25	5.13	-3.07	0.000545	-2.13	0.0146					-33.8	0.000106
PTTG_03287::PTTG_03287T0	hypothetical protein	0.46	0.7	28.77	54.56	26.03	2.81	-2.35	0.00821	-5.81	1.11e-10	6.02	6.28e-11	3.2	0.000468	3.37	0.000107
PTTG_09599::PTTG_09599T0	hypothetical protein	17.65	19.95	6.86	9.27	15.58	64.71	-1.63	0.0355					-2.07	0.0281	-3.22	0.000107
PTTG_26819::PTTG_26819T0	hypothetical protein	24.77	22.87	18.74	8.43	43.45	171.28	-2.55	0.000986					-1.99	0.0356	-3.18	0.000107
PTTG_08548::PTTG_08548T0	aldehyde dehydrogenase	38.27	8	125.4	360.35	112.53	13.86	1.71	0.031	-1.56	0.0497	1.78	0.0253	3.01	0.000606	3.19	0.000108
PTTG_06684::PTTG_06684T0	hypothetical protein	36.33	45.55	6.07	8.21	19.77	59.56					-2.52	0.00185			-3.28	0.000108
PTTG_05801::PTTG_05801T1	protein BMH2	108.08	52.14	62.72	146.49	11.16	5.75	4.47	1.21e-07	3.27	4.25e-05					3.47	0.000108
PTTG_07709::PTTG_07709T0	hypothetical protein	0.07	0.04	6.72	0.99	0.37	0.27			-2.53	0.038	6.76	1.41e-09			4.65	0.000109
PTTG_29330::PTTG_29330T0	hypothetical protein	0.26	5.09	27.11	0	0.43	1.09					6.76	1.41e-09			4.65	0.000109
PTTG_08441::PTTG_08441T0	hypothetical protein	0.42	0.49	11.26	28.79	3.16	0.62			-2.9	0.000989	4.79	2.29e-07			4.2	0.000109
PTTG_03134::PTTG_03134T0	hypothetical protein	11.3	13.62	12.03	0	23.08	109.93	-3.04	0.0001					-2.27	0.0131	-3.18	0.000111
PTTG_08271::PTTG_08271T0	hypothetical protein	45.13	59.32	25.28	47.49	42.16	234.45	-2.14	0.00572					-2.49	0.00528	-3.2	0.000114
PTTG_04181::PTTG_04181T0	hypothetical protein	85.01	81.69	26.69	14.83	110.41	244.02					-1.61	0.0484			-3.18	0.000114
PTTG_05087::PTTG_05087T0	hypothetical protein	1.14	159.05	42.51	6.81	5.02	3.73			-2.14	0.0127	5.28	3.41e-09			3.53	0.000116
PTTG_25185::PTTG_25185T0	hypothetical protein	15.37	46.5	5.56	0.88	36.13	53.94	-1.57	0.0447							-3.26	0.000116
PTTG_04619::PTTG_04619T0	CAMK/CAMK1 protein kinase	35.13	56.35	21.25	8.99	41.97	194.16	-2.23	0.004					-2.22	0.0154	-3.18	0.00012
PTTG_08483::PTTG_08483T0	YjeF	16.21	2.17	18.48	28.47	32.51	175.78	-3.2	4.94e-05					-2.45	0.0064	-3.23	0.000121
PTTG_04490::PTTG_04490T0	hypothetical protein	0.07	0	14.09	17.55	1.04	1.05	-3.63	0.00915	-3.85	0.000333	7.67	1.73e-11			3.76	0.000122
PTTG_28376::PTTG_28376T0	hypothetical protein	0.03	0	0.42	0	0.84	16.83	-8.7	3.69e-10	-4.62	0.00303			-4.34	1.37e-05	-5.31	0.000123
PTTG_08772::PTTG_08772T0	hypothetical protein	54.51	11.56	232.53	249.82	114.12	26.39					2.16	0.00586	2.1	0.0264	3.16	0.000123
PTTG_26766::PTTG_26766T0	hypothetical protein	0.97	1.78	0.17	2.44	5.35	7	-2.61	0.00181	-2.46	0.00265					-5.31	0.000123
PTTG_00716::PTTG_00716T0	hypothetical protein	0	0.31	0	5.02	0.61	13.32	-33.5	2.25e-09	-29.1	0.0135			-4.46	2.84e-05	-34.3	0.000124
PTTG_07644::PTTG_07644T1	hypothetical protein	13.73	7.56	0	18.54	4.08	5.57			1.75	0.0295	-34.9	3.62e-09			-34.3	0.000124
PTTG_08220::PTTG_08220T0	hypothetical protein	4.05	5.49	0	15.63	7.95	7.52					-32.7	0.000188			-34.3	0.000124
PTTG_05934::PTTG_05934T1	hypothetical protein	1.59	0	0	5.57	1.52	3.27					-32.5	0.000367			-34.3	0.000124
PTTG_07714::PTTG_07714T0	hypothetical protein	23269	15670.6	233.66	36.93	1530.41	25.78	10.1	7.12e-23	3.92	1.11e-06	-6.57	1.86e-13	5.88	2.06e-10	3.2	0.000126
PTTG_06393::PTTG_06393T0	hypothetical protein	4.25	6.91	2.19	0	2.25	0	34.3	1.36e-09					33.9	1.19e-05	33.9	0.000126
PTTG_25353::PTTG_25353T0	hypothetical protein	0	0	0	0	173.64	26.51	-33	3.58e-08	-35.8	1.22e-17			2.7	0.00343	-33.8	0.000126
PTTG_25427::PTTG_25427T0	hypothetical protein	209.11	280.41	3.98	1.53	82.64	42.92	2.52	0.00116			-5.65	1.5e-10			-3.41	0.000126
PTTG_12426::PTTG_12426T0	hypothetical protein	0	0	0	0	0	0					5.01	1.15e-06			33.9	0.000126
PTTG_02452::PTTG_02452T0	hypothetical protein	5.01	4.41	66.62	130.4	17.75	7.06			-1.83	0.0216	3.8	2.24e-06			3.26	0.000126
PTTG_09848::PTTG_09848T1	hypothetical protein	1.19	0.44	0	2.59	2.11	5.04	-1.84	0.0349			-31.1	0.0146			-33.8	0.000126
PTTG_28145::PTTG_28145T0	hypothetical protein	1.45	1.19	0	5.24	7.71	10.05	-2.55	0.00347	-2.42	0.00458					-33.8	0.000126
PTTG_25658::PTTG_25658T0	hypothetical protein	8.95	12.11	8.37	7.55	12.97	80.05	-2.92	0.000194					-2.64	0.00299	-3.24	0.000127
PTTG_04321::PTTG_04321T0	hypothetical protein	22.35	45.8	9.32	1.85	45.21	92.85	-1.81	0.0198							-3.3	0.000127
PTTG_07960::PTTG_07960T0	hypothetical protein	1552.71	302.53	17.62	0	81.12	1.3	10.5	1.04e-22	4.25	1.81e-07	-6.4	6.02e-13	5.95	1.64e-09	3.78	0.000131
PTTG_02940::PTTG_02940T0	protein transporter SEC61 subunit alpha	76.71	48.78	141.91	16.46	17.27	16.2	2.48	0.00148	2.15	0.00625					3.15	0.000131
PTTG_10174::PTTG_10174T0	hypothetical protein	16.39	78.23	13.06	3.58	13.14	118.09	-2.61	0.000777					-3.18	0.000237	-3.16	0.000135
PTTG_06150::PTTG_06150T0	hypothetical protein	0.5	0.76	57.32	260.63	21.78	6.14	-3.37	0.000107	-5.44	8.15e-10	6.89	2.67e-13			3.24	0.000135
PTTG_12465::PTTG_12465T0	hypothetical protein	1.6	0.88	24.63	12.14	4.26	2.22					4.01	1.5e-06			3.49	0.000136
PTTG_30145::PTTG_30145T0	hypothetical protein	17.31	13.59	31.47	11.69	1.26	2.89	2.82	0.000923	3.77	9.33e-06					3.46	0.000136
PTTG_03543::PTTG_03543T1	hypothetical protein	5.6	3.34	5.52	4.28	0.64	0.25	4.71	4.32e-06	3.12	0.000204					4.47	0.000138
PTTG_28473::PTTG_28473T0	hypothetical protein	1.93	4.01	1.97	0.72	10.36	21.26	-3.22	5.04e-05	-2.43	0.00213					-3.41	0.000138
PTTG_26981::PTTG_26981T0	hypothetical protein	8.02	25.57	5.25	12.57	48.51	55.01	-2.54	0.0012	-2.6	0.000967					-3.37	0.00014
PTTG_04545::PTTG_04545T1	hypothetical protein	1.86	2.85	5.63	4.69	21.94	51.39	-4.55	3.26e-08	-3.56	9.19e-06					-3.17	0.000142
PTTG_07170::PTTG_07170T0	hypothetical protein	0.02	0.05	0	0	0.85	6.06	-8.36	2.55e-09	-5.77	3.36e-05			-2.85	0.00371	-34.2	0.000143
PTTG_12027::PTTG_12027T0	hypothetical protein	4.45	7.84	3.98	3.9	7.03	39.92	-2.93	0.0002					-2.52	0.00514	-3.31	0.000143
PTTG_25761::PTTG_25761T0	hypothetical protein	65.95	22.92	22.47	32.37	46.1	201.89							-2.15	0.0211	-3.15	0.000143
PTTG_08894::PTTG_08894T0	hypothetical protein	78.48	492.68	0.53	4.87	11.49	11.88	2.96	0.000189	2.77	0.000457	-7.15	1.58e-11			-4.48	0.000143
PTTG_28668::PTTG_28668T0	hypothetical protein	4.96	7.12	0	0.98	2.21	5.05					-33.5	3.01e-06			-34.2	0.000143
PTTG_30147::PTTG_30147T0	hypothetical protein	2.31	2.52	23.4	0	0.94	0.8					3.41	0.000115			4.89	0.000143
PTTG_28580::PTTG_28580T0	hypothetical protein	1.23	0	0	0	22.76	15.92	-3.45	9.02e-05	-4.22	9.35e-07					-34.2	0.000143
PTTG_02711::PTTG_02711T0	hypothetical protein	11.48	10.71	13	14.87	1.93	0.56	4.59	2.24e-05	2.56	0.00232					4.54	0.000143
PTTG_10008::PTTG_10008T0	GTP-binding protein ypt5	177.67	100.48	46.94	25.68	77.84	408.84					-1.86	0.02	-2.41	0.00725	-3.11	0.000144
PTTG_06512::PTTG_06512T0	hypothetical protein	3602.75	706.9	105.82	210.37	39.07	11.92	8.48	9.76e-19	6.52	3.03e-13	-5.02	1.18e-09			3.17	0.000148
PTTG_00430::PTTG_00430T0	enolase	227.23	115.88	622.92	409.84	224.03	74.43	1.85	0.0169							3.08	0.000148
PTTG_08373::PTTG_08373T0	hypothetical protein	0	0	4.69	0	2.12	0			-32	5.33e-08	33.2	2.07e-07	32.7	0.000746	33.9	0.000151
PTTG_09378::PTTG_09378T0	hypothetical protein	16.72	22.84	19.7	15.03	38.63	170.46	-3.11	7.07e-05					-2.16	0.0198	-3.1	0.000151
PTTG_01644::PTTG_01644T0	3-deoxy-7-phosphoheptulonate synthase	45.34	12.14	0	0	3.24	7.88	2.76	0.000603	3.8	3.74e-06	-35.6	1.29e-10			-33.8	0.000151
PTTG_00330::PTTG_00330T1	hypothetical protein	8.08	8.75	0	0	6.13	3.8					-34.2	2.08e-07			-33.8	0.000151
PTTG_28800::PTTG_28800T0	hypothetical protein	0.19	0	9.26	28.53	0.9	0.22					5.69	2.3e-07			5.43	0.000151
PTTG_10050::PTTG_10050T2	hypothetical protein	7.76	0.25	0	9.5	2.61	7					-33.2	1.49e-05			-33.7	0.000151
PTTG_04894::PTTG_04894T0	hypothetical protein	0.41	0.6	7.13	3.66	0.2	0.17					4.18	2.13e-05			5.43	0.000151
PTTG_07863::PTTG_07863T0	hypothetical protein	98.79	159.64	9.7	9.45	130.17	93.56					-3.28	5.94e-05			-3.25	0.000151
PTTG_03053::PTTG_03053T0	hypothetical protein	3.16	9.38	0	0	9.55	9.27					-31.5	0.00882			-33.8	0.000151
PTTG_02533::PTTG_02533T0	hypothetical protein	0.9	0	0	0	15.91	11.9	-3.48	0.000129	-4.15	2.54e-06					-33.7	0.000151
PTTG_27217::PTTG_27217T0	hypothetical protein	6.79	6.6	1.45	1.79	7.89	16.82					-2.16	0.0207			-3.52	0.000153
PTTG_27620::PTTG_27620T0	hypothetical protein	87.82	64.5	71.33	100.16	10.52	6.1	4.09	2.94e-06	3.06	0.000156					3.56	0.000153
PTTG_27889::PTTG_27889T0	hypothetical protein	0.05	0.57	22.38	31.03	0.75	0.95			-4.04	0.0187	9.01	2.33e-09			4.58	0.000155
PTTG_29212::PTTG_29212T0	hypothetical protein	0.56	0	0.46	0	11.63	17.72	-4.73	5.27e-07	-4.37	1.62e-06					-5.24	0.000155
PTTG_04439::PTTG_04439T0	hypothetical protein	9.04	5.95	95.52	206.98	47.38	10.7			-2.4	0.00234	3.47	1.18e-05	2.13	0.0275	3.17	0.000157
PTTG_12021::PTTG_12021T0	hypothetical protein	0.16	0.42	15.08	24.25	2.57	0.92			-4.01	5.45e-05	6.62	6.29e-10			4.05	0.000157
PTTG_26610::PTTG_26610T0	hypothetical protein	363.34	40.26	3.7	22.83	60.28	59.48	2.85	0.000293	2.59	0.001	-6.55	2.15e-11			-3.99	0.000163
PTTG_26119::PTTG_26119T1	hypothetical protein	2.15	1.71	0	0	0	7.78			31.7	1.85e-06	-31.7	0.00522	-34.2	1.55e-07	-34.2	0.000164
PTTG_09569::PTTG_09569T0	hypothetical protein	0.02	0	0	0	0.12	7.61	-8.33	3.52e-09					-5.97	1.55e-07	-34.2	0.000164
PTTG_01322::PTTG_01322T0	hypothetical protein	0	0	0	0	0.38	14.33	-33.4	3.52e-09					-5.23	5.01e-06	-34.2	0.000164
PTTG_26707::PTTG_26707T0	hypothetical protein	1.05	14.83	0	2.41	0.98	6.06	-2.29	0.00665			-31	0.0182	-2.65	0.00881	-34.2	0.000164
PTTG_03492::PTTG_03492T1	hypothetical protein	10.81	8.06	0	13.14	1.72	5.23			2.65	0.00102	-34.6	2.38e-08			-34.2	0.000164
PTTG_04643::PTTG_04643T1	hypothetical protein	0.64	2.91	0	0	3.63	4.08	-2.44	0.00355	-2.52	0.00225	-30.8	0.0282			-34.2	0.000164
PTTG_29475::PTTG_29475T0	hypothetical protein	18.23	24.01	53.27	47.76	6.45	4.91	2.13	0.0131							3.46	0.000164
PTTG_08501::PTTG_08501T0	hypothetical protein	4.72	16.44	137.92	11.51	59.09	16.17			-3.65	5.78e-06	4.93	2.85e-09			3.11	0.000165
PTTG_09643::PTTG_09643T0	hypothetical protein	19.24	42.39	14.66	5.32	38.91	127.4	-2.49	0.00133							-3.1	0.000169
PTTG_09007::PTTG_09007T0	hypothetical protein	0.43	0.62	21.02	0	2.09	1.37			-2.29	0.0163	5.69	7.86e-09			3.96	0.000172
PTTG_28582::PTTG_28582T0	hypothetical protein	2.9	1.59	40.45	0	2.97	2.51					3.87	9.9e-06			4.03	0.000176
PTTG_00792::PTTG_00792T1	hypothetical protein	2.56	5.7	11.76	5.09	0.78	0.51	2.58	0.0277			2.27	0.00749			4.55	0.000176
PTTG_00212::PTTG_00212T0	hypothetical protein	10.72	27.8	921.32	288.84	345.75	113.35	-3.16	6.33e-05	-5.02	2.59e-09	6.49	3.16e-13			3.04	0.000182
PTTG_03195::PTTG_03195T0	hypothetical protein	0.09	0.31	9.63	26.15	31.67	0.23			-8.47	3.61e-14	6.81	2.84e-07	7.09	3.17e-08	5.41	0.000183
PTTG_25597::PTTG_25597T0	hypothetical protein	0	0	0	0	0.03	4.04	-32.9	7.21e-08					-7.06	2.37e-06	-33.7	0.000183
PTTG_05287::PTTG_05287T0	hypothetical protein	0.08	0	1.22	0	1.08	23.38	-8.04	1.46e-11	-3.85	0.00407			-4.45	3.55e-06	-4.24	0.000183
PTTG_27401::PTTG_27401T0	hypothetical protein	0	0	0	0	0	0					8.27	2.55e-07			33.8	0.000183
PTTG_12525::PTTG_12525T0	hypothetical protein	0	0	0	0	1.99	7.3	-32.9	7.21e-08	-31.1	5.38e-06					-33.7	0.000183
PTTG_25482::PTTG_25482T0	hypothetical protein	18.15	13.18	34.17	4.5	5.3	2.66	3.01	0.00106	1.77	0.0316					3.7	0.000183
PTTG_05911::PTTG_05911T0	hypothetical protein	80.73	59.76	65.45	251.82	41.47	7.13	3.74	5.43e-06					2.53	0.00757	3.22	0.000184
PTTG_00389::PTTG_00389T0	guanine nucleottranscriptAccessionNume-binding protein subunit beta-like protein	11.24	18.66	841.88	272.14	250.02	103.9	-2.97	0.000158	-4.48	5.48e-08	6.29	8.62e-13			3.04	0.000185
PTTG_06308::PTTG_06308T0	hypothetical protein	0.09	2.56	1.36	1.68	3.76	20.71	-7.63	1.17e-12	-5.42	3.04e-07	4.01	0.0135	-2.48	0.00901	-3.91	0.000186
PTTG_12185::PTTG_12185T0	hypothetical protein	14.38	8.68	2.1	5.03	5.01	21.08					-2.71	0.0014	-2.09	0.0281	-3.31	0.000189
PTTG_06270::PTTG_06270T0	hypothetical protein	4.55	14.52	744.5	413.66	326.93	92.26	-4.1	4.34e-07	-6.17	3.13e-12	7.42	9.04e-15			3.03	0.000189
PTTG_26584::PTTG_26584T0	hypothetical protein	0	0	0	0	4.87	7.67	-33.4	4.02e-09	-32.8	6.23e-10					-34.2	0.000191
PTTG_06021::PTTG_06021T1	hypothetical protein	0.19	0	0	0.48	6.84	3.83	-4.12	7.42e-06	-5.2	9.8e-09					-34.2	0.000191
PTTG_25377::PTTG_25377T0	hypothetical protein	316.36	580.27	926.71	600.64	102.84	113.74	1.72	0.0282	1.62	0.0421	1.62	0.0434			3.04	0.000193
PTTG_05006::PTTG_05006T0	hypothetical protein	45.99	37.05	13.86	4.88	58.18	119.71					-1.67	0.043			-3.09	0.0002
PTTG_06906::PTTG_06906T0	hypothetical protein	0.09	0.24	13.1	1.97	1.57	1.17	-3.45	0.00397	-4.12	3.21e-05	7.24	3.76e-12			3.5	0.000203
PTTG_06673::PTTG_06673T0	hypothetical protein	97.43	75.94	14.17	9.32	46.55	121.77					-2.72	0.000591			-3.09	0.000206
PTTG_03067::PTTG_03067T0	hypothetical protein	7.24	10.16	11.27	3.23	1	0.8	3.42	0.000268	2.85	0.000694					3.83	0.00021
PTTG_04284::PTTG_04284T0	hypothetical protein	326.1	1697.42	30.76	21.06	258.04	253.76					-3.34	2.11e-05			-3.03	0.000211
PTTG_12545::PTTG_12545T0	hypothetical protein	20.26	98.89	4.38	0	13.96	45.58					-2.14	0.018			-3.36	0.000213
PTTG_01744::PTTG_01744T0	hypothetical protein	5.17	3.46	3.17	5.66	6.68	28.41	-2.22	0.00436					-2.1	0.0258	-3.15	0.000215
PTTG_30241::PTTG_30241T0	hypothetical protein	12	13.11	25.77	5.85	8.79	2.27	2.64	0.00279							3.52	0.000216
PTTG_26532::PTTG_26532T0	hypothetical protein	24.23	51.39	35.82	8.44	43.89	291.78	-3.35	2.06e-05					-2.75	0.00166	-3.01	0.000218
PTTG_06681::PTTG_06681T0	hypothetical protein	0.24	0	11.95	8.37	2.31	0.77			-3.25	0.000668	5.69	7.63e-09			3.98	0.00022
PTTG_01944::PTTG_01944T0	hypothetical protein	77.32	85.94	14.39	4.16	49.64	123.41					-2.36	0.00318			-3.08	0.00022
PTTG_30756::PTTG_30756T0	hypothetical protein	0	0	0	0	1.01	14.27	-32.8	9.56e-08	-29.1	0.0135			-3.83	0.000569	-33.6	0.000222
PTTG_12493::PTTG_12493T0	hypothetical protein	0	0	0	0	0	0	32.3	1.58e-05					31.5	0.0415	33.8	0.000222
PTTG_11647::PTTG_11647T0	hypothetical protein	0	0	0	0	0	0					6.21	3.53e-07			33.8	0.000222
PTTG_11850::PTTG_11850T0	hypothetical protein	0	0	0	0	0	0					6.62	3.53e-07			33.8	0.000222
PTTG_00916::PTTG_00916T0	hypothetical protein	0.03	0.09	8.32	2.23	0.18	0.2					8.21	3.94e-07			5.37	0.000222
PTTG_07744::PTTG_07744T0	hypothetical protein	0	0	0	0	0	0					33.2	3.94e-07			33.8	0.000222
PTTG_26801::PTTG_26801T0	hypothetical protein	0	0	0	0	0	0					8.21	3.94e-07			33.8	0.000222
PTTG_09549::PTTG_09549T1	hypothetical protein	4.83	6.07	0	5.06	5.33	4.01					-33.7	2.91e-06			-34.1	0.000222
PTTG_09930::PTTG_09930T0	hypothetical protein	330.17	278.03	23.99	11.05	96.97	201.53			1.76	0.0257	-3.72	3.15e-06			-3.05	0.000222
PTTG_05237::PTTG_05237T0	hypothetical protein	6.46	7.32	0	0	4.33	5.57					-33.2	1.61e-05			-33.7	0.000222
PTTG_00363::PTTG_00363T0	hypothetical protein	5.41	2.62	2.09	0	0	0	34.6	3.1e-10	34.4	3.86e-13					33.8	0.000222
PTTG_27976::PTTG_27976T0	hypothetical protein	0.1	0	0	0	4	8.8	-6.25	5.65e-09	-5.36	3.96e-07					-34.1	0.000222
PTTG_30895::PTTG_30895T0	hypothetical protein	0	3.13	0	0	3.42	12.56	-32.9	8.71e-08	-31.1	6.13e-06					-33.7	0.000222
PTTG_01173::PTTG_01173T0	hypothetical protein	0.22	0.15	0	0	2.97	6.36	-4.63	2.59e-06	-3.78	6.01e-05					-33.7	0.000222
PTTG_30312::PTTG_30312T0	hypothetical protein	2.6	1.03	6.19	3.32	0.36	0.15	4.34	0.00137	2.85	0.00352					5.37	0.000222
PTTG_29915::PTTG_29915T0	hypothetical protein	28.7	6.86	27.41	36.71	8.43	2.32	3.87	1.33e-05	1.76	0.0289					3.58	0.000224
PTTG_12042::PTTG_12042T0	hypothetical protein	0.08	0	12.37	10.3	2.06	0.75			-4.66	2.67e-05	7.31	4.54e-09			4.05	0.000225
PTTG_30906::PTTG_30906T0	hypothetical protein	4.61	9.24	5.51	13.58	31.18	60.52	-3.47	2.08e-05	-2.76	0.000609					-3.44	0.000229
PTTG_07400::PTTG_07400T0	hypothetical protein	19.29	43.89	17.1	1.73	55.24	145.98	-2.68	0.000579							-3.08	0.00023
PTTG_08090::PTTG_08090T0	hypothetical protein	10.31	10.9	12.72	5.22	15.52	105.42	-3.11	7.07e-05					-2.78	0.00149	-3.03	0.000231
PTTG_02133::PTTG_02133T0	60S ribosomal protein L1-B	16.87	30.71	1260.15	429.51	333.85	160.98	-3.01	0.000125	-4.31	1.38e-07	6.29	8.12e-13			2.99	0.000231
PTTG_02090::PTTG_02090T0	hypothetical protein	41.37	22	206.56	35.98	74.27	25.88					2.38	0.0022			3.01	0.000233
PTTG_01772::PTTG_01772T0	hypothetical protein	0.14	5.43	7.48	4.07	24.07	67.21	-8.63	1.66e-16	-7.4	2.44e-13	5.77	9.36e-09			-3.15	0.000236
PTTG_02245::PTTG_02245T0	hypothetical protein	3.44	16.99	21.86	8.83	7.89	2.22					2.73	0.000649			3.32	0.000237
PTTG_06798::PTTG_06798T1	hypothetical protein	4.04	6.23	4.26	0	3	40.88	-3.1	9.32e-05					-3.78	1.65e-05	-3.25	0.000239
PTTG_04647::PTTG_04647T0	hypothetical protein	5.37	7.07	18.95	52.74	16.79	1.55	2.03	0.0329	-1.65	0.0406	1.88	0.0252	3.42	0.000694	3.63	0.000239
PTTG_07875::PTTG_07875T0	hypothetical protein	3665.6	1801.79	51.15	18.19	285.67	5.73	9.56	2.35e-21	3.68	4.19e-06	-6.1	2.39e-12	5.63	1.09e-09	3.18	0.00024
PTTG_29323::PTTG_29323T0	hypothetical protein	171.51	31.97	103.07	63.52	22.92	12.08	4.07	6.93e-07	2.9	0.000238					3.11	0.000242
PTTG_29748::PTTG_29748T0	hypothetical protein	5.25	4.81	2.5	41.89	30.51	36.58	-2.56	0.00148	-2.55	0.00145					-3.86	0.000242
PTTG_09312::PTTG_09312T0	hypothetical protein	99.02	63.07	17.48	31.28	40.1	142.39					-2.44	0.00196			-3.01	0.000244
PTTG_29524::PTTG_29524T0	hypothetical protein	4.14	4.1	7.45	3.82	60.53	78.3	-4	1.31e-06	-3.88	2.4e-06					-3.38	0.000246
PTTG_05228::PTTG_05228T0	hypothetical protein	1.51	0.36	9.42	20.32	6.82	78.98	-5.47	1.72e-10	-2.19	0.00642	2.71	0.00106	-3.55	4.14e-05	-3.05	0.000247
PTTG_04832::PTTG_04832T0	40S ribosomal protein S4-A	11.44	42.73	791.62	176.34	286.05	102.09	-2.92	0.000203	-4.65	2.15e-08	6.18	1.55e-12			2.97	0.000249
PTTG_25289::PTTG_25289T0	hypothetical protein	33.97	62.51	101.51	18.08	26.57	11.57	1.79	0.0296			1.64	0.0434			3.15	0.000251
PTTG_04132::PTTG_04132T0	hypothetical protein	5.22	0.82	2.15	2.24	10.47	25.89	-2.07	0.0089							-3.57	0.000253
PTTG_11683::PTTG_11683T0	hypothetical protein	0.18	0.06	8.85	39.37	0.49	0.55					5.69	4.91e-08			4.01	0.000256
PTTG_28104::PTTG_28104T0	hypothetical protein	1.08	1.9	0	0	1.17	6.59	-2.37	0.00474			-30.8	0.0358	-2.51	0.0134	-34.1	0.000259
PTTG_05864::PTTG_05864T0	hypothetical protein	5.78	13.85	28.72	5.24	58.82	231.67	-5.09	1.18e-09	-3.35	2.58e-05	2.38	0.00284	-1.99	0.0357	-3	0.000259
PTTG_28442::PTTG_28442T0	hypothetical protein	0.12	0.39	14.71	14.88	2.08	1.24	-3.07	0.013	-4.07	3.78e-05	6.94	2.14e-11			3.59	0.000259
PTTG_28349::PTTG_28349T0	hypothetical protein	0.03	0.21	0	0	34.49	12.05	-8.23	7.01e-09	-9.99	2.72e-15					-34.1	0.000259
PTTG_28374::PTTG_28374T0	hypothetical protein	0	0.67	0	0	50.88	25.31	-33.3	7.01e-09	-34.4	5.76e-14					-34.1	0.000259
PTTG_07851::PTTG_07851T0	2-dehydropantoate 2-reductase	113.06	93.05	7.85	22.68	56.64	69.65					-3.78	3.6e-06			-3.13	0.00026
PTTG_08794::PTTG_08794T0	hypothetical protein	322.56	1075.21	524.61	54.79	332.52	67.52	2.5	0.00131					2.29	0.0125	2.97	0.000261
PTTG_00989::PTTG_00989T0	hypothetical protein	9.66	22.45	416.63	82.59	118.63	52.85	-2.21	0.00538	-3.62	6.87e-06	5.5	1.08e-10			3	0.000263
PTTG_03499::PTTG_03499T0	hypothetical protein	85.42	28.29	473.84	278.33	200.28	61.07					2.54	0.00108			2.97	0.000263
PTTG_27834::PTTG_27834T0	hypothetical protein	6.44	14.01	2.82	7.11	6.8	26.62	-1.81	0.0207					-1.98	0.0413	-3.22	0.000264
PTTG_06298::PTTG_06298T0	hypothetical protein	2.04	0.67	6.42	44.93	16.48	0	31.5	0.00072	-3.02	0.000188			35	4.15e-08	33.7	0.000266
PTTG_04044::PTTG_04044T1	hypothetical protein	10.49	5.74	3.53	5.85	5.39	0	34.7	1.12e-10					34.3	1.76e-06	33.7	0.000266
PTTG_11782::PTTG_11782T0	hypothetical protein	0.48	1.55	34.04	31.83	29.74	271.96	-8.91	7.6e-19	-5.97	6.75e-11	6.22	2.39e-11	-3.21	0.000202	-2.98	0.000266
PTTG_27809::PTTG_27809T0	hypothetical protein	0	0	0	0	0.92	11.17	-32.8	1.38e-07	-29.3	0.00715			-3.62	0.000691	-33.6	0.000266
PTTG_07346::PTTG_07346T0	hypothetical protein	5.85	2.77	4.76	0	1.72	0	33.4	1.97e-07	1.76	0.0355			32.2	0.00414	33.7	0.000266
PTTG_29995::PTTG_29995T0	hypothetical protein	5.95	1.76	0	3.55	1.73	11.7					-31.9	0.00197	-2.77	0.0123	-33.6	0.000266
PTTG_05132::PTTG_05132T0	hypothetical protein	0.06	0	0	0	2.52	14.64	-7.72	1.38e-07	-5.43	0.000177			-2.55	0.0167	-33.6	0.000266
PTTG_28835::PTTG_28835T0	hypothetical protein	1	1.66	0	2.24	1.57	7.36	-2.64	0.00357					-2.24	0.0431	-33.6	0.000266
PTTG_01943::PTTG_01943T0	hypothetical protein	10.89	7.06	0	18.78	5.44	4.75					-34.1	3.36e-07			-33.6	0.000266
PTTG_03812::PTTG_03812T0	hypothetical protein	0	0	0	0	0	0					7.14	5.6e-07			33.7	0.000266
PTTG_06205::PTTG_06205T0	hypothetical protein	0	0	0	0	0	0					7.14	5.6e-07			33.7	0.000266
PTTG_11819::PTTG_11819T0	hypothetical protein	0	0	0	0	0	0					7.14	5.6e-07			33.7	0.000266
PTTG_07356::PTTG_07356T3	hypothetical protein	0	0	0	0	0	0					33.1	6.3e-07			33.7	0.000266
PTTG_03858::PTTG_03858T0	hypothetical protein	41.99	25.09	594.49	604.39	195.59	76.18			-2.23	0.00458	3.89	1e-06			2.98	0.000266
PTTG_06930::PTTG_06930T1	30S ribosomal protein S8	6.11	5.07	0	21.03	6.46	8.86					-32.4	0.00024			-33.6	0.000266
PTTG_25760::PTTG_25760T0	hypothetical protein	0	0	0	0	0	0	33.8	2.53e-08	3.7	1.97e-05					33.7	0.000266
PTTG_00893::PTTG_00893T0	hypothetical protein	1.17	0.63	1.49	3.06	3.01	19.28	-3.8	5.18e-06					-2.69	0.00356	-3.68	0.000271
PTTG_27066::PTTG_27066T0	hypothetical protein	1.85	2.29	102.09	92.86	15.13	13.22	-2.6	0.000986	-3.04	0.000127	5.85	1.17e-11			2.97	0.000271
PTTG_02920::PTTG_02920T0	hypothetical protein	12.94	18.26	9.26	4.56	40.53	82.4	-2.43	0.00188	-1.65	0.0381					-3.14	0.000272
PTTG_27350::PTTG_27350T0	hypothetical protein	2.9	0.47	5.22	3.79	44.99	50.7	-3.89	1.93e-06	-3.96	1.33e-06					-3.26	0.000273
PTTG_00189::PTTG_00189T0	hypothetical protein	34.54	9.09	17.91	9.53	5.15	1.55	4.72	1.04e-07	2.74	0.00057					3.55	0.000273
PTTG_06830::PTTG_06830T0	hypothetical protein	3.01	9.01	4.76	4.69	5.9	38.69	-3.44	1.38e-05					-2.73	0.00196	-3.01	0.000284
PTTG_27778::PTTG_27778T0	hypothetical protein	2.82	5.64	56.32	15.71	12.77	6.6			-2.19	0.00641	4.39	1.15e-07			3.11	0.000285
PTTG_01169::PTTG_01169T1	ubiquitin-conjugating enzyme E2 2	129.88	149.5	95.4	10.82	13.85	11.5	3.74	4.7e-06	3.22	5.09e-05					3.07	0.000285
PTTG_02288::PTTG_02288T0	hypothetical protein	2.52	2.24	0.25	1.55	4.1	8.65					-3.26	0.0412			-5.09	0.000289
PTTG_05628::PTTG_05628T1	hypothetical protein	4.51	12.57	5.21	8.95	18.52	43.24	-3.02	0.000119	-2.04	0.00962					-3.04	0.000292
PTTG_30988::PTTG_30988T0	hypothetical protein	10.73	31.09	5.15	0	8.03	60.55	-2.26	0.00447					-2.93	0.00125	-3.54	0.000293
PTTG_10691::PTTG_10691T0	hypothetical protein	262.94	550.97	306.92	51.08	49.52	39.73	2.97	0.00016	2.4	0.00217					2.97	0.000294
PTTG_09516::PTTG_09516T0	hypothetical protein	41.8	50.87	458.56	117.65	154.28	60.57			-1.89	0.0163	3.52	7.29e-06			2.94	0.000295
PTTG_05652::PTTG_05652T0	hypothetical protein	1.36	6.35	4.28	12.63	5.52	38.93	-4.6	3.75e-08	-2.02	0.0135			-2.83	0.00143	-3.17	0.000298
PTTG_06075::PTTG_06075T0	hypothetical protein	1.73	3.18	6.25	3.98	4.23	0.24	3.08	0.0104			1.91	0.0327	4.11	0.00248	4.7	0.0003
PTTG_29825::PTTG_29825T0	hypothetical protein	10.38	8.55	0	0	3.94	11.7					-33.2	1.49e-05			-34.1	0.0003
PTTG_27251::PTTG_27251T0	hypothetical protein	1.15	2.66	1	3.07	3.6	14.58	-3.42	4.42e-05					-2.03	0.0449	-3.86	0.000301
PTTG_12777::PTTG_12777T0	hypothetical protein	101.91	17.03	0.63	1.95	16.99	12.64	3.25	4.79e-05	2.58	0.00104	-7.27	7.94e-12			-4.31	0.000301
PTTG_09200::PTTG_09200T0	hypothetical protein	78.79	76.38	78.14	14.94	473.03	600.99	-2.69	0.000515	-2.59	0.000921					-2.93	0.000305
PTTG_27852::PTTG_27852T0	60S ribosomal protein L25	22.24	67.44	955.16	81.88	332.35	127.25	-2.28	0.00348	-3.91	1.28e-06	5.49	8.02e-11			2.92	0.000312
PTTG_08584::PTTG_08584T1	hypothetical protein	6.96	8.84	1.55	0	18.6	14.75					-2.1	0.0176			-3.23	0.000319
PTTG_09270::PTTG_09270T0	hypothetical protein	7096.82	9408.94	67.8	34.29	491.75	8.08	10	1.05e-22	3.85	1.69e-06	-6.65	1.45e-13	5.91	2.13e-10	3.09	0.000321
PTTG_27686::PTTG_27686T0	hypothetical protein	1.6	2.8	6.77	11.73	9.19	58.02	-4.94	5.42e-09	-2.53	0.00176	2.15	0.014	-2.67	0.00272	-3.08	0.000321
PTTG_28401::PTTG_28401T0	hypothetical protein	2.69	1.43	3.01	0	14.11	26.7	-3.07	0.000108	-2.4	0.00239					-3.13	0.000321
PTTG_12123::PTTG_12123T0	hypothetical protein	1.9	3	17.9	12.11	3.09	1.72					3.3	6.25e-05			3.39	0.000322
PTTG_08295::PTTG_08295T0	glyceraldehyde-3-phosphate dehydrogenase	144.59	88.22	755.3	311.83	323.48	101.4					2.45	0.0016			2.91	0.000322
PTTG_01618::PTTG_01618T0	hypothetical protein	8.59	11.99	11.49	13.16	17.73	88.79	-3.13	6.46e-05					-2.34	0.00963	-2.93	0.000323
PTTG_00063::PTTG_00063T2	hypothetical protein	0.73	0.96	3.15	0	2.69	0	31	0.00397	-1.9	0.0226	2.18	0.0217	33.4	2.93e-05	33.7	0.000325
PTTG_26709::PTTG_26709T0	hypothetical protein	0	0	0	0	0.39	9.59	-32.8	1.38e-07					-4.62	0.000112	-33.6	0.000325
PTTG_12310::PTTG_12310T0	hypothetical protein	0.02	0	2.35	8.67	2.38	24.31	-10.1	7.16e-14	-6.97	1.05e-07	7.01	0.000453	-3.37	0.000204	-3.36	0.000325
PTTG_05604::PTTG_05604T0	hypothetical protein	8.79	3.27	15.88	32.62	8.05	0.43	4.61	0.000464					4.23	0.00729	5.24	0.000325
PTTG_12413::PTTG_12413T0	hypothetical protein	313.65	48.35	4.93	2.89	1.99	0.13	11.5	5.41e-21	7.29	5.86e-15	-5.93	2.02e-11	3.9	0.0246	5.24	0.000325
PTTG_12491::PTTG_12491T1	hypothetical protein	49.78	83.58	0	0	15.27	3.51	4.07	9.09e-07	1.7	0.0325	-36.7	3.16e-13	2.11	0.0368	-33.5	0.000325
PTTG_11866::PTTG_11866T0	hypothetical protein	0.08	0	7.03	8.25	0.95	0.19			-3.54	0.00967	6.49	7.99e-07			5.24	0.000325
PTTG_26973::PTTG_26973T0	hypothetical protein	0.16	0	8.25	7.26	0.07	0.22					5.76	7.99e-07			5.24	0.000325
PTTG_01102::PTTG_01102T1	hypothetical protein	228.98	231.63	15.64	29.45	120.98	119.92					-3.81	1.6e-06			-2.92	0.000325
PTTG_12709::PTTG_12709T1	hypothetical protein	2.89	0	0	0	1.21	3.8					-32.5	0.000464			-33.6	0.000325
PTTG_29382::PTTG_29382T0	hypothetical protein	1.79	0.42	0	0	3.62	2.79					-32.2	0.000529			-33.5	0.000325
PTTG_25209::PTTG_25209T0	hypothetical protein	0.18	1.1	0	0	11.6	14.17	-6.1	1.7e-07	-6.05	1.98e-08					-33.5	0.000325
PTTG_02052::PTTG_02052T0	hypothetical protein	9.07	10.26	58.03	18.82	30.16	6.54			-1.74	0.0299	2.74	0.00066	2.19	0.0351	3.17	0.000326
PTTG_08782::PTTG_08782T0	hypothetical protein	0.73	1.78	32.19	10.35	16.26	3.63	-2.08	0.0268	-4.49	1.73e-07	5.53	9.1e-10	2.15	0.0413	3.17	0.000326
PTTG_11736::PTTG_11736T1	hypothetical protein	0.31	0.31	16.67	2.94	0.94	0.81					5.82	7.47e-09			4.39	0.000327
PTTG_25343::PTTG_25343T1	hypothetical protein	7.6	11.89	8.89	0	35.37	70.99	-2.98	0.00014	-2.22	0.0046					-2.98	0.000327
PTTG_27689::PTTG_27689T0	ubiquitin-40S ribosomal protein S27a-2	36.65	65.63	1048.84	519.19	319.83	141.21	-1.71	0.0288	-3.13	7.19e-05	4.9	2.49e-09			2.91	0.000329
PTTG_29593::PTTG_29593T0	hypothetical protein	6.49	7.16	10.79	6.96	61.89	94.05	-3.62	6.81e-06	-3.26	4.64e-05					-3.11	0.000331
PTTG_02474::PTTG_02474T0	hypothetical protein	198.5	129.65	22.75	5.97	14.83	1.64	7.16	1.64e-13	3.74	3.61e-06	-3.06	0.000132	3.17	0.00396	3.81	0.000333
PTTG_12483::PTTG_12483T0	hypothetical protein	0.16	0.5	13.22	5.2	1.26	0.95			-2.99	0.004	6.43	5.05e-10			3.81	0.000333
PTTG_25173::PTTG_25173T0	hypothetical protein	9.66	10.96	0.94	3.47	7.96	12.99					-3.3	0.000606			-3.78	0.000333
PTTG_00275::PTTG_00275T0	hypothetical protein	9509.78	9215.95	96.22	35.84	799.99	11.32	9.95	1.82e-22	3.57	7.51e-06	-6.56	2.11e-13	6.13	1.06e-10	3.1	0.000334
PTTG_30865::PTTG_30865T0	hypothetical protein	0	0	1.43	0	0.95	28.19	-33.7	4.28e-10	-29	0.0187			-4.9	2.47e-06	-4.28	0.000334
PTTG_12232::PTTG_12232T0	hypothetical protein	13.27	10.36	0.49	0	2.23	9.63			2.56	0.00159	-4.7	1.24e-05	-2.12	0.0424	-4.28	0.000334
PTTG_01311::PTTG_01311T0	hypothetical protein	0.48	0.92	33.55	78.23	8.26	3.96	-2.81	0.00174	-4.11	1.79e-06	6.19	2.02e-11			3.1	0.000337
PTTG_26797::PTTG_26797T0	hypothetical protein	36.31	42.07	26.06	63.5	81.58	204.3	-2.25	0.00362							-2.95	0.000338
PTTG_04831::PTTG_04831T0	small subunit ribosomal protein S14e	85.5	37.58	797.81	255.83	258.49	107.63			-1.6	0.0434	3.29	2.56e-05			2.91	0.000339
PTTG_04173::PTTG_04173T0	hypothetical protein	91.24	147.49	14.38	20.58	22	1.82	5.89	1.21e-11	2.05	0.00901	-2.6	0.000839	3.58	4.46e-05	3	0.000346
PTTG_05664::PTTG_05664T0	hypothetical protein	0	0	0	0	0.52	10.55	-33.2	1.16e-08	-29	0.0187			-4.36	3.94e-05	-34	0.000347
PTTG_08828::PTTG_08828T0	hypothetical protein	4.06	0	0	0	3.02	5.27					-32.9	5.55e-05			-34	0.000347
PTTG_11718::PTTG_11718T0	hypothetical protein	72.38	166.1	15.66	5.19	43.86	122.44					-2.14	0.00708			-2.95	0.000347
PTTG_03782::PTTG_03782T0	hypothetical protein	0	0	0	0	72.78	20.66	-33.2	1.16e-08	-35.1	8.72e-16					-34	0.000347
PTTG_11208::PTTG_11208T0	hypothetical protein	0.07	0	0	0	10.76	21.08	-8.05	9.29e-09	-7.32	7.96e-09					-34	0.000347
PTTG_05938::PTTG_05938T1	hypothetical protein	26.96	28.26	15.07	7.53	135.65	123.83	-1.96	0.0117	-2.34	0.00286					-3.02	0.000349
PTTG_00999::PTTG_00999T0	Ras-like C3 botulinum toxin substrate 1	114.65	84.22	38.24	14.32	156.52	292.28									-2.92	0.000349
PTTG_27782::PTTG_27782T0	hypothetical protein	69.85	83.98	11.27	3.99	52.2	88.34					-2.57	0.00115			-2.95	0.000352
PTTG_04707::PTTG_04707T0	hypothetical protein	4373.45	2769.23	47.86	0	369.66	5.51	9.87	3.56e-22	3.56	7.76e-06	-6.45	3.68e-13	6.05	1.68e-10	3.14	0.000354
PTTG_25804::PTTG_25804T0	hypothetical protein	20.18	48.8	13.25	12.25	13.38	104.93	-2.14	0.00575					-2.99	0.000638	-2.97	0.000354
PTTG_30992::PTTG_30992T0	hypothetical protein	5.15	8.81	5.97	0	66.23	82.11	-3.76	7.25e-06	-3.69	8.64e-06					-3.76	0.000355
PTTG_08902::PTTG_08902T0	hypothetical protein	40.36	74.61	11.12	7.34	113.37	93.52					-1.8	0.0354			-3.06	0.000358
PTTG_05707::PTTG_05707T0	hypothetical protein	0.4	1.95	66.62	0	6.15	8.06	-4.1	1.23e-05	-3.96	1.32e-05	7.46	1.46e-13			3.06	0.000359
PTTG_02125::PTTG_02125T0	L-ascorbate oxtranscriptAccessionNumase	57.8	207.63	13.32	57.64	83.12	103.35					-2.05	0.0104			-2.94	0.000362
PTTG_06896::PTTG_06896T0	hypothetical protein	1118.18	416.02	112.98	272.98	85.85	14.92	6.47	2.38e-13	3.7	3.76e-06	-3.24	3.24e-05	2.51	0.00534	2.94	0.000364
PTTG_26282::PTTG_26282T0	hypothetical protein	0.06	0.18	34.87	4.43	1.26	3.65	-5.72	2.94e-05	-4.43	0.000972	9.29	9.32e-13			3.27	0.000364
PTTG_00161::PTTG_00161T0	hypothetical protein	0.39	0.32	1.24	1.22	5.26	13.3	-4.84	3.29e-08	-3.75	1.08e-05					-3.4	0.000364
PTTG_25834::PTTG_25834T0	hypothetical protein	0.15	0.24	0.23	2.85	14.61	7.57	-5.41	8.71e-08	-6.61	2.92e-11					-5.01	0.000371
PTTG_26752::PTTG_26752T0	hypothetical protein	2.47	7.32	0.51	0	6.59	17.09	-2.55	0.00251							-5.04	0.000371
PTTG_09355::PTTG_09355T0	hypothetical protein	32.52	21.33	77.86	58.43	15.65	10.11	1.93	0.015							2.96	0.000377
PTTG_03041::PTTG_03041T0	hypothetical protein	2.72	3.85	42.26	48.4	119.21	317.18	-6.62	1.03e-13	-5.46	2.32e-10	4.02	7.99e-07			-2.89	0.00038
PTTG_04794::PTTG_04794T0	elongation factor EF-Tu	19.5	23.76	140.29	75.6	36.72	18.85					2.91	0.000189			2.91	0.000383
PTTG_05601::PTTG_05601T0	hypothetical protein	0.19	0.72	34.3	8.75	17.01	4.13	-4.18	3.94e-05	-6.47	2.15e-11	7.54	2.76e-13	2.03	0.0479	3.07	0.000384
PTTG_26413::PTTG_26413T0	hypothetical protein	13.33	31.11	6.04	4.66	33.07	54.89	-1.8	0.0222							-3.17	0.000384
PTTG_03309::PTTG_03309T1	hypothetical protein	230.21	39.39	3.16	0	15.91	0	39.2	3.29e-22	3.85	1.73e-06	-6.12	6.37e-12	35.9	4.19e-10	33.6	0.000393
PTTG_11924::PTTG_11924T1	hypothetical protein	15.49	28.77	14.98	24.01	19.25	115.59	-2.66	0.000625					-2.6	0.0034	-2.93	0.000393
PTTG_04308::PTTG_04308T0	hypothetical protein	0.32	0.18	17.26	24.44	2.25	1.71	-2.17	0.0391	-2.81	0.00197	5.81	1.17e-09			3.35	0.000393
PTTG_03457::PTTG_03457T0	hypothetical protein	276.13	248.76	16.92	9.7	42.84	129.7			2.68	0.000621	-3.96	8.07e-07			-2.92	0.000393
PTTG_25978::PTTG_25978T0	hypothetical protein	0	0	0	0	0	0					33	8.97e-07			33.6	0.000393
PTTG_26517::PTTG_26517T0	hypothetical protein	0	0	0	0	0	0					33	8.97e-07			33.6	0.000393
PTTG_27510::PTTG_27510T1	hypothetical protein	0	1.3	6.27	0	0	0					33	8.97e-07			33.6	0.000393
PTTG_28509::PTTG_28509T0	hypothetical protein	0	0	0	0	0	0					7.08	8.97e-07			33.6	0.000393
PTTG_02476::PTTG_02476T0	hypothetical protein	0	0	0	0	0	0					4.91	5.81e-06			33.6	0.000393
PTTG_28705::PTTG_28705T0	hypothetical protein	3.85	3.56	0	0	12.77	5.78			-1.74	0.0321	-32.2	0.000529			-33.5	0.000393
PTTG_12224::PTTG_12224T1	hypothetical protein	2.66	0.89	0	7.43	1.38	4.14					-32.2	0.0007			-33.5	0.000393
PTTG_04717::PTTG_04717T0	hypothetical protein	0	0	0	0	0	0	34.3	1.61e-09	6.97	1e-10					33.6	0.000393
PTTG_02958::PTTG_02958T0	hypothetical protein	0.45	2.53	0.57	3.54	6.57	9.6	-4.17	1.59e-06	-3.87	5.64e-06					-4.05	0.000393
PTTG_12001::PTTG_12001T0	protein translocase SEC61 complex gamma subunit	89.45	17.58	52.64	57.25	20.96	4.65	4.51	6.33e-07	2.09	0.00894					3.52	0.000393
PTTG_28085::PTTG_28085T0	hypothetical protein	0.78	7.57	0	0	1.39	5.97	-2.7	0.0025							-33.5	0.000393
PTTG_01308::PTTG_01308T0	hypothetical protein	40	46.84	16.69	13.06	39.2	126.27									-2.9	0.000394
PTTG_02272::PTTG_02272T1	hypothetical protein	1.81	0.37	3.31	27.62	17.75	26.83	-3.65	5.69e-06	-3.3	3.69e-05					-3	0.000395
PTTG_01531::PTTG_01531T1	hypothetical protein	72.44	17.04	43.62	39.18	12.39	5.72	3.9	1.47e-06	2.54	0.0012					2.95	0.000395
PTTG_12318::PTTG_12318T0	Atypical/ABC1/ABC1-C protein kinase	27.25	31.11	13.51	22.45	18.57	102.8	-1.68	0.0312					-2.48	0.00541	-2.91	0.000404
PTTG_02117::PTTG_02117T1	hypothetical protein	6.89	6.33	0	0	6.43	8.55					-33	4.62e-05			-34	0.000404
PTTG_28556::PTTG_28556T0	hypothetical protein	0.9	0.59	7.37	4.92	0.53	0.25					3.09	0.0007			4.91	0.000404
PTTG_30059::PTTG_30059T0	hypothetical protein	0	0	0.97	0	31.9	18.24	-33.9	1.54e-10	-34.8	4.82e-15					-4.22	0.000404
PTTG_00810::PTTG_00810T0	hypothetical protein	0.31	0.12	0	0	6.24	4.33	-3.58	7.23e-05	-4.36	6.01e-07					-34	0.000404
PTTG_03651::PTTG_03651T0	hypothetical protein	2.91	3.37	23.71	24.36	7.94	2.54					3.09	0.000144			3.24	0.000408
PTTG_07114::PTTG_07114T0	hypothetical protein	0.16	0.98	1.55	2.39	8.25	21.59	-6.86	1.69e-10	-5.72	3.23e-08					-3.78	0.000408
PTTG_00145::PTTG_00145T0	hypothetical protein	1.57	0.95	2.14	6.59	18.15	29.82	-4.01	2.94e-06	-3.54	2.52e-05					-3.78	0.000408
PTTG_11676::PTTG_11676T0	hypothetical protein	6.48	15.51	2.58	1.22	22.16	24.12	-1.66	0.0357	-1.78	0.0255					-3.21	0.000408
PTTG_11967::PTTG_11967T2	hypothetical protein	52.74	117.31	7.3	7.53	8.99	58.32			2.55	0.00121	-2.79	0.00052	-2.71	0.00219	-2.98	0.000409
PTTG_01535::PTTG_01535T0	hypothetical protein	103.39	677.25	70.75	23.4	101.94	525.22	-2.1	0.00638					-2.38	0.00806	-2.88	0.00041
PTTG_12533::PTTG_12533T0	hypothetical protein	0.65	0.81	47.49	15.71	9.18	5.75	-2.91	0.00148	-3.83	1.1e-05	6.26	1.93e-11			3.06	0.00041
PTTG_07193::PTTG_07193T0	ADP-ribosylation factor	502.11	310.6	62.41	53	386.04	462.76					-2.94	0.000162			-2.87	0.00041
PTTG_25193::PTTG_25193T0	hypothetical protein	0.08	3.82	9.76	6.17	2.75	0.71			-5.08	1.75e-06	6.97	2.83e-09			3.81	0.000415
PTTG_26583::PTTG_26583T0	hypothetical protein	0.09	0	0.73	15.72	21.59	13.75	-7.03	6.18e-10	-7.93	3.67e-13					-4.22	0.000415
PTTG_11660::PTTG_11660T0	hypothetical protein	28.27	27.17	7.83	2.84	4.06	0.39	6.42	2.86e-10	2.79	0.000461	-1.79	0.0346	3.37	0.00747	4.35	0.000419
PTTG_09683::PTTG_09683T0	hypothetical protein	1.06	5.04	23.23	0	3.98	1.15					4.52	1.08e-06			4.35	0.000419
PTTG_28532::PTTG_28532T0	hypothetical protein	6.09	2.38	0.52	0	27.46	16.71			-2.18	0.00678	-3.48	0.0204			-4.99	0.000419
PTTG_29158::PTTG_29158T0	hypothetical protein	0	4.46	0.51	0	7.58	16.46	-33.5	2.25e-09	-32.5	5.13e-09					-5.01	0.000419
PTTG_12631::PTTG_12631T0	hypothetical protein	44.71	92.57	109.88	151.49	20.72	12.98	2.02	0.0142							3.1	0.000419
PTTG_05282::PTTG_05282T0	hypothetical protein	32.37	25.89	15.39	12.07	57.42	120.41	-1.65	0.0337							-2.95	0.000419
PTTG_12302::PTTG_12302T0	hypothetical protein	16.79	16.58	6.91	3.7	17.51	59.43	-1.58	0.0438							-3.09	0.000419
PTTG_01222::PTTG_01222T0	hypothetical protein	22.88	18.16	90.38	35.84	24.34	12.26					2.05	0.00931			2.9	0.000421
PTTG_04434::PTTG_04434T0	hypothetical protein	8.45	9.09	6.67	5.6	14.73	56.35	-2.5	0.00145					-1.95	0.0455	-3.06	0.000425
PTTG_10020::PTTG_10020T0	hypothetical protein	227.11	212.81	92.36	20.75	501.29	680.27									-2.86	0.000427
PTTG_02381::PTTG_02381T0	hypothetical protein	2.5	1.31	32.7	0	24.21	241.52	-6.35	6.31e-13	-3.28	4.23e-05	3.77	3.67e-06	-3.33	0.000108	-2.87	0.000432
PTTG_04107::PTTG_04107T0	hypothetical protein	0.22	0.42	18.42	0	1.24	1.7	-2.69	0.0194	-2.47	0.0132	6.43	1.7e-10			3.45	0.000433
PTTG_09137::PTTG_09137T0	histone H4	68.34	138.13	365.29	82.81	95.35	49.2					2.48	0.00149			2.91	0.000435
PTTG_25441::PTTG_25441T0	hypothetical protein	14.44	27.37	15.5	3.87	39.6	117.4	-2.78	0.000354							-2.9	0.000443
PTTG_00027::PTTG_00027T0	hypothetical protein	0.86	32.49	20.6	20.52	0.49	2.35					4.64	6.86e-08			3.15	0.000446
PTTG_11806::PTTG_11806T0	hypothetical protein	4.12	8.22	16.95	11.05	3.21	2.05					2.1	0.00849			3.07	0.00045
PTTG_11966::PTTG_11966T0	hypothetical protein	6.83	1.88	36.69	186.62	1.81	4.59			1.91	0.0195	2.49	0.00166			3.01	0.000464
PTTG_02739::PTTG_02739T1	hypothetical protein	17.94	92.95	40.64	30.65	57.16	293.54	-3.79	1.93e-06	-1.68	0.0342			-2.37	0.00819	-2.84	0.000467
PTTG_11792::PTTG_11792T0	hypothetical protein	1.81	0.41	0.54	1.65	1.11	9.95	-2.22	0.00735					-3.17	0.00105	-4.2	0.000468
PTTG_04134::PTTG_04134T1	minichromosome maintenance protein 5	120.77	57.64	34.1	31.4	6.1	4.42	5.01	2.73e-09	4.3	1.52e-07	-1.76	0.0276			2.96	0.000471
PTTG_03694::PTTG_03694T0	hypothetical protein	1.08	0.31	6.76	0	59.09	53.93	-5.4	4.26e-10	-5.78	5.47e-11	2.71	0.00183			-2.98	0.000473
PTTG_06169::PTTG_06169T0	hypothetical protein	0.34	16.87	0	0	0.97	4.57	-3.49	8.2e-05					-2.25	0.0374	-33.9	0.000476
PTTG_10269::PTTG_10269T0	hypothetical protein	0.04	0.78	13.73	28.22	0.76	0.57			-4.21	0.00979	8.44	8.44e-08			4.6	0.000476
PTTG_26157::PTTG_26157T1	hypothetical protein	6.61	6.5	0	7.59	7.28	8.02					-33	4.62e-05			-33.9	0.000476
PTTG_02747::PTTG_02747T0	hypothetical protein	0.06	0	0	0	2.2	9.01	-7.08	1.71e-08	-5.29	2.35e-05					-33.9	0.000476
PTTG_04545::PTTG_04545T0	hypothetical protein	2.99	4.13	1.89	0.06	7.74	0	33.6	6.69e-08					35.5	2.6e-09	33.5	0.000481
PTTG_11720::PTTG_11720T0	hypothetical protein	0.19	0.36	15.56	0	0.39	0.8					6.41	1.27e-08			4.3	0.000481
PTTG_27030::PTTG_27030T0	hypothetical protein	0.06	0.25	8.22	3.07	0.83	0.42			-3.78	0.00447	7.14	1.37e-08			4.3	0.000481
PTTG_26793::PTTG_26793T0	hypothetical protein	0.06	0	8.5	3.18	0.21	0.44					7.14	1.37e-08			4.3	0.000481
PTTG_07146::PTTG_07146T0	60S ribosomal protein L8	56.15	78.55	1093.77	244.59	359.43	156.72			-2.68	0.000615	4.35	6.65e-08			2.82	0.000481
PTTG_02945::PTTG_02945T0	hypothetical protein	0	0	0	0	0	0					7.01	1.3e-06			33.6	0.000481
PTTG_05432::PTTG_05432T0	hypothetical protein	0.08	0.93	3.85	19.86	0.78	0			-3.35	0.00392	5.71	1.48e-06			33.6	0.000481
PTTG_07189::PTTG_07189T2	hypothetical protein	0.96	1.85	0	0	4.86	3.93	-1.79	0.0448	-2.34	0.00471	-30.7	0.0358			-33.4	0.000481
PTTG_27780::PTTG_27780T0	hypothetical protein	0.1	0	0	0	4.51	11.18	-6.6	2.81e-07	-5.53	7.08e-06					-33.5	0.000481
PTTG_29099::PTTG_29099T0	hypothetical protein	0.65	8.47	0	0	4.93	7.64	-3.32	0.00049	-2.93	0.00112					-33.5	0.000481
PTTG_04538::PTTG_04538T0	40S ribosomal protein S22	6.83	16.11	529.69	124.73	201.84	75.35	-3.22	5.36e-05	-4.89	6.1e-09	6.34	8.19e-13			2.83	0.000491
PTTG_04769::PTTG_04769T0	hypothetical protein	57.07	188.35	10.19	10.27	49.67	77.74					-2.42	0.0025			-2.92	0.000495
PTTG_06686::PTTG_06686T0	hypothetical protein	6.15	2.73	19.66	16.52	12.49	1.85	1.98	0.0337			1.74	0.0375	2.74	0.00747	3.43	0.000501
PTTG_05679::PTTG_05679T0	hypothetical protein	116.95	473.91	7.74	6.36	32.09	61.64			1.86	0.0184	-3.85	2.62e-06			-2.98	0.00051
PTTG_03093::PTTG_03093T0	hypothetical protein	0.84	1.31	65.51	83.59	20.54	8.69	-3.14	0.000249	-4.62	8.98e-08	6.36	3.75e-12			2.93	0.000512
PTTG_07064::PTTG_07064T0	hypothetical protein	0.53	14.02	0.47	0	5.93	7.55	-3.6	2.15e-05	-3.5	3.12e-05					-3.99	0.000515
PTTG_27169::PTTG_27169T0	hypothetical protein	1.95	9.49	4.57	0	11.41	42.72	-4.21	4.77e-07	-2.55	0.00183					-3.21	0.000519
PTTG_09165::PTTG_09165T0	hypothetical protein	40.83	44.47	11.74	8.27	24.34	84.93					-1.73	0.0312			-2.84	0.000521
PTTG_00850::PTTG_00850T0	hypothetical protein	11.71	12.47	11.62	7.16	24.31	83.14	-2.59	0.000837							-2.82	0.000526
PTTG_29580::PTTG_29580T0	hypothetical protein	0.98	4.06	1.23	0	4.92	16.4	-3.82	9.57e-06	-2.33	0.00645					-3.72	0.000527
PTTG_04314::PTTG_04314T0	hypothetical protein	6.79	8.85	88.77	129.84	25.26	12.27			-1.9	0.0165	3.77	2.28e-06			2.87	0.000539
PTTG_03022::PTTG_03022T0	hypothetical protein	64.87	31.8	156.91	223.12	45.22	22.34	1.78	0.0234							2.83	0.000543
PTTG_03578::PTTG_03578T0	hypothetical protein	3.34	1.81	4.74	34.05	30.87	54.69	-3.79	6.94e-06	-3.22	9.1e-05					-3.51	0.000544
PTTG_07617::PTTG_07617T0	hypothetical protein	2044.18	80.01	27.27	12.93	25.69	3.04	9.63	2.73e-21	6.31	1.15e-12	-6.16	1.86e-12	3.07	0.0014	3.18	0.000545
PTTG_03324::PTTG_03324T0	hypothetical protein	11.71	17.11	302.72	26.71	30.92	43.48	-1.65	0.0353			4.76	6.91e-09			2.82	0.000545
PTTG_08554::PTTG_08554T1	hypothetical protein	1.38	3.5	0.83	0	4.52	9.22	-2.5	0.00177	-1.72	0.0341					-3.45	0.000545
PTTG_00946::PTTG_00946T1	hypothetical protein	0	2.6	60.72	64.95	27.97	8.11	-33.3	5.65e-09	-35.2	5.54e-16	36.4	6.67e-15			2.92	0.000547
PTTG_06111::PTTG_06111T0	NADP-dependent mannitol dehydrogenase	4.91	2.53	135.16	636.06	35.29	19	-1.71	0.0337	-2.85	0.000335	4.85	5.13e-09			2.85	0.000551
PTTG_10837::PTTG_10837T0	hypothetical protein	0.26	0	15.59	7.83	1.17	1.13					6	1.9e-08			3.8	0.000555
PTTG_27413::PTTG_27413T0	hypothetical protein	0	0.61	0.6	0	16.42	18.3	-33.4	4.02e-09	-33.3	3.63e-11					-4.91	0.000555
PTTG_05392::PTTG_05392T0	CAMK protein kinase	0.02	0	0.24	0	4.41	7.27	-8.31	4.02e-09	-7.83	9.29e-10					-4.91	0.000555
PTTG_12762::PTTG_12762T0	hypothetical protein	22.47	47.71	55.13	71.79	128.02	388.5	-3.87	1.25e-06	-2.52	0.00131					-2.8	0.000559
PTTG_08590::PTTG_08590T0	hypothetical protein	64.73	47.62	24.69	17.78	42.82	174.68							-2.04	0.0298	-2.81	0.000562
PTTG_04502::PTTG_04502T0	hypothetical protein	164.53	161.54	1.49	3.54	22.34	13.33	3.87	1.42e-06	2.87	0.00025	-6.72	4.48e-13			-3.14	0.000562
PTTG_12125::PTTG_12125T0	hypothetical protein	0.1	0.32	8.25	19.55	0.85	0.36			-3.04	0.00967	6.39	1.24e-07			4.54	0.000562
PTTG_06695::PTTG_06695T0	hypothetical protein	4.61	36.12	0	2.77	7.48	11.14					-31.9	0.00197			-33.9	0.000562
PTTG_09545::PTTG_09545T0	hypothetical protein	0.31	11.36	0	0	4.28	4.69	-3.69	6.85e-05	-3.81	1.42e-05					-33.9	0.000562
PTTG_29019::PTTG_29019T0	hypothetical protein	2	0.77	3.95	0.94	0.62	0.17	3.79	0.00129							4.54	0.000562
PTTG_02560::PTTG_02560T0	hypothetical protein	5.87	95.87	4.67	0	35.52	38.65	-2.48	0.00164	-2.6	0.000988					-3.03	0.000564
PTTG_06766::PTTG_06766T0	hypothetical protein	12.34	81.94	0.6	0	4.78	9.5					-4.29	2.37e-05			-3.96	0.000565
PTTG_07071::PTTG_07071T0	hypothetical protein	14.31	30.3	10.36	2.87	15.79	74.81	-2.15	0.00558					-2.26	0.0139	-2.84	0.000569
PTTG_08360::PTTG_08360T0	pyruvate kinase	15.12	27.5	283.84	112.2	93.32	41.43			-2.63	0.000798	4.3	9.44e-08			2.79	0.000571
PTTG_07789::PTTG_07789T0	hypothetical protein	10.49	30.73	9.41	2.32	42.53	70.43	-2.51	0.00127	-2.03	0.0101					-2.89	0.000571
PTTG_12508::PTTG_12508T0	hypothetical protein	0.08	0.48	28.1	2.94	3.01	2.68	-4.87	0.0012	-5.29	2.35e-05	8.57	6.57e-11			3.41	0.000577
PTTG_26009::PTTG_26009T0	hypothetical protein	9.58	27.27	6.65	8.2	14.57	52.67	-2.22	0.00451							-2.97	0.000577
PTTG_30784::PTTG_30784T0	hypothetical protein	77.39	119.61	9.79	3.18	49.17	80.46					-2.92	0.000483			-3.02	0.000582
PTTG_02995::PTTG_02995T2	hypothetical protein	3.71	7.09	2.92	0	0.88	0	33.3	4.55e-07	2.07	0.0128			31.7	0.0213	33.5	0.000595
PTTG_30313::PTTG_30313T0	hypothetical protein	0	0	0	0	0	0	39.4	1.53e-22	8.29	2.62e-17	-6.35	1.86e-12	31.6	0.033	33.5	0.000595
PTTG_02731::PTTG_02731T0	hypothetical protein	26.96	19.49	0	2.31	5.58	3.3	3.27	6.79e-05	2.27	0.00421	-35.7	6.52e-11			-33.4	0.000595
PTTG_27089::PTTG_27089T1	hypothetical protein	17.92	5.52	0	4.16	5.14	2.97	2.83	0.000548	1.8	0.0246	-35.3	8.66e-10			-33.4	0.000595
PTTG_12651::PTTG_12651T0	hypothetical protein	0	0	0	0	0	0			-29	0.0187	32.9	2.22e-06			33.5	0.000595
PTTG_28078::PTTG_28078T0	hypothetical protein	0	0	0	0	0	0					32.9	2.22e-06			33.5	0.000595
PTTG_27945::PTTG_27945T1	hypothetical protein	0	0	3.39	3.6	0	0.13					32.8	2.91e-06			4.72	0.000595
PTTG_26312::PTTG_26312T0	hypothetical protein	0	0	0	0	0	0			29.2	0.0053	3.69	0.000117			33.5	0.000595
PTTG_28807::PTTG_28807T2	hypothetical protein	0.72	0	0	0	0.74	1.85					-31.3	0.00639			-33.4	0.000595
PTTG_12597::PTTG_12597T0	hypothetical protein	1.48	1.54	0	8.62	12.96	8.14	-2.22	0.0139	-3.14	0.000164					-33.4	0.000595
PTTG_07189::PTTG_07189T1	hypothetical protein	0.86	0	0	0	3.82	3.7	-1.87	0.0329	-2.16	0.00993					-33.4	0.000595
PTTG_02462::PTTG_02462T0	hypothetical protein	17.48	22.75	12.51	0	43.54	90.29	-2.13	0.00598							-2.84	0.000595
PTTG_00994::PTTG_00994T0	elongation factor 2	44.3	88.16	512.95	231.84	179.09	76.04			-2.02	0.0099	3.6	4.7e-06			2.77	0.000596
PTTG_03560::PTTG_03560T0	large subunit ribosomal protein L35e	9.96	35.6	760	171.96	315.66	111.78	-3.25	4.44e-05	-4.99	3.24e-09	6.32	8.62e-13			2.78	0.0006
PTTG_06802::PTTG_06802T0	hypothetical protein	1.14	1.41	31.13	58.93	10.66	4.01			-3.23	7.89e-05	4.84	1.34e-08			2.97	0.000609
PTTG_01404::PTTG_01404T1	60S ribosomal protein L10	42.52	83.47	758.29	273.79	323.38	112.77			-2.93	0.000189	4.22	1.42e-07			2.77	0.000622
PTTG_09580::PTTG_09580T0	hypothetical protein	42.11	47.14	19.77	5.3	43.01	138.86									-2.8	0.000626
PTTG_05687::PTTG_05687T0	hypothetical protein	8556.26	2371.85	77.84	49.12	596.2	10.48	9.91	1.82e-22	3.84	1.75e-06	-6.72	1.21e-13	5.82	3.04e-10	2.91	0.000629
PTTG_28295::PTTG_28295T0	hypothetical protein	4.17	3.49	112.44	100.71	37.36	15.35	-1.64	0.0488	-3.17	8.18e-05	4.82	9.47e-09			2.89	0.000629
PTTG_28405::PTTG_28405T0	hypothetical protein	42.36	182.43	13.25	3.84	24.95	92.37					-1.61	0.0465	-1.9	0.0483	-2.78	0.000635
PTTG_28984::PTTG_28984T0	hypothetical protein	0.48	1.34	82.4	108.96	12.25	12.06	-4.41	1.93e-07	-4.68	3.76e-08	7.49	1.49e-14			2.79	0.000635
PTTG_02114::PTTG_02114T0	hypothetical protein	14.19	9.79	0.91	1.87	9.82	8.88					-3.9	1.14e-05			-3.27	0.000635
PTTG_00671::PTTG_00671T0	hypothetical protein	0.06	0.09	11.12	2.21	0.9	0.81	-3.55	0.0486	-3.95	0.0051	7.64	2.43e-08			3.8	0.000636
PTTG_29080::PTTG_29080T0	hypothetical protein	68.02	100.55	49.28	17.52	141.67	343.67	-2.1	0.00663							-2.79	0.000636
PTTG_25301::PTTG_25301T0	hypothetical protein	0.19	1.46	4.73	4.16	6.91	41.84	-7.53	1.23e-13	-5.18	1.21e-07	4.69	2.17e-05	-2.61	0.00413	-3.13	0.000649
PTTG_00790::PTTG_00790T0	hypothetical protein	19.32	27.91	6.27	16.88	46.1	55.29									-3.12	0.000649
PTTG_06556::PTTG_06556T0	hypothetical protein	352.98	50.11	184.73	194.13	77.31	26.62	3.97	8.99e-07	2.18	0.0053					2.81	0.00065
PTTG_06528::PTTG_06528T0	hypothetical protein	95.06	33.96	39.89	39.17	6.97	5.68	4.31	1.4e-07	3.76	2.83e-06					2.83	0.000651
PTTG_08306::PTTG_08306T0	hypothetical protein	94.63	122.68	46.84	132.75	17.81	6.36	4.13	4.68e-07	2.4	0.0022					2.9	0.000656
PTTG_00946::PTTG_00946T0	hypothetical protein	1.87	0.81	99.88	16.28	11.45	14.46	-2.71	0.000843	-2.62	0.00123	5.8	2.93e-11			2.8	0.000661
PTTG_03532::PTTG_03532T0	hypothetical protein	19.12	62.82	890.03	154.7	296.44	133.74	-2.57	0.00098	-3.96	9.66e-07	5.6	4.02e-11			2.75	0.000661
PTTG_05776::PTTG_05776T0	hypothetical protein	159.78	220.35	45.86	21.93	161.62	315.36					-1.74	0.0299			-2.77	0.000662
PTTG_28904::PTTG_28904T0	hypothetical protein	0.4	0.24	19.28	5.75	1.14	2.1					5.64	1.6e-09			3.21	0.00067
PTTG_11839::PTTG_11839T0	hypothetical protein	9.66	11.39	24.91	9.15	9.83	3.41	1.74	0.0319							2.88	0.000676
PTTG_01681::PTTG_01681T0	hypothetical protein	36781.3	21611.5	361.07	47.48	3398.73	53.53	9.66	4.88e-22	3.43	1.52e-05	-6.61	1.57e-13	5.97	1.09e-10	2.77	0.000684
PTTG_12431::PTTG_12431T0	hypothetical protein	0.76	0.41	9.63	15.54	0.15	0.77			2.32	0.0375	3.72	1.84e-05			3.65	0.000684
PTTG_02294::PTTG_02294T1	hypothetical protein	15.17	10.21	18.73	10.41	54.59	130.9	-2.87	0.000233	-1.85	0.0187					-2.79	0.000684
PTTG_04972::PTTG_04972T0	hypothetical protein	2.36	2.15	1.01	4.16	9.25	15.42	-2.47	0.00264	-1.97	0.0158					-3.91	0.000685
PTTG_02495::PTTG_02495T0	hypothetical protein	0.28	0.41	15.35	7.37	1.59	1.8	-2.47	0.0172	-2.54	0.0056	5.86	8.18e-10			3.11	0.000689
PTTG_05385::PTTG_05385T0	hypothetical protein	152.44	180.31	31.71	37.08	90.83	214.74					-2.2	0.00496			-2.74	0.000696
PTTG_29693::PTTG_29693T0	hypothetical protein	21.71	39.99	51.15	29.98	6.35	7.37	1.8	0.0239	1.77	0.0268					2.81	0.000696
PTTG_00560::PTTG_00560T0	40S ribosomal protein S15	30.68	36.76	940.82	470.35	317.68	142.37	-1.97	0.0111	-3.38	2.1e-05	5	1.41e-09			2.74	0.000697
PTTG_12233::PTTG_12233T0	hypothetical protein	3.71	1.55	52.97	57.4	11.09	7.21					3.9	1.77e-06			2.89	0.000698
PTTG_01945::PTTG_01945T0	argininosuccinate synthase	17.52	17.9	94.9	71.09	27.88	13.67					2.5	0.00138			2.81	0.0007
PTTG_00425::PTTG_00425T0	pepttranscriptAccessionNumyl-prolyl cis-trans isomerase	274.31	58.62	1110.92	618.82	1125.29	168.9			-2.04	0.00911	2.08	0.00772	2.72	0.00188	2.73	0.000706
PTTG_12602::PTTG_12602T0	hypothetical protein	56.78	35.77	3.12	23.78	15.71	26.71			1.85	0.0194	-4.12	1.38e-06			-3.08	0.00072
PTTG_03691::PTTG_03691T0	hypothetical protein	30.24	46.36	7.95	3.38	32.38	56.96					-1.86	0.0224			-2.83	0.000722
PTTG_00438::PTTG_00438T1	hypothetical protein	5.54	3.04	0.87	0	7.5	9.41					-2.61	0.00928			-3.42	0.000723
PTTG_25328::PTTG_25328T0	hypothetical protein	21.3	3.15	0.46	0	29.38	13.46					-5.47	5.8e-06			-4.86	0.000737
PTTG_08553::PTTG_08553T0	hypothetical protein	10.47	10.39	0.38	0	6.04	11.19					-4.71	0.00024			-4.86	0.000737
PTTG_02794::PTTG_02794T0	hypothetical protein	2.36	3.22	2.93	0	2.83	0	32.6	5.86e-06					33.3	4.49e-05	33.4	0.000743
PTTG_29684::PTTG_29684T0	hypothetical protein	0	0	0	2.23	0.72	6.07	-32.5	6.83e-07	-29.6	0.004			-3.08	0.00437	-33.3	0.000743
PTTG_07569::PTTG_07569T0	hypothetical protein	0	0	0	0	0	0			-31	9.4e-06	32.8	3.88e-06	31.7	0.0265	33.4	0.000743
PTTG_06460::PTTG_06460T0	hypothetical protein	0	0	0	0	0	0	33.2	7.14e-07	2.2	0.00934			31.5	0.0415	33.5	0.000743
PTTG_29922::PTTG_29922T0	hypothetical protein	0	0	0	0	0	0					5.56	2.54e-06			33.5	0.000743
PTTG_28756::PTTG_28756T0	hypothetical protein	8.23	9.8	0	0	5.27	5.52					-33.2	1.49e-05			-33.3	0.000743
PTTG_05052::PTTG_05052T0	hypothetical protein	0.42	0.46	0	0	12.44	6.16	-3.65	0.000119	-4.91	8.44e-08					-33.3	0.000743
PTTG_05095::PTTG_05095T0	hypothetical protein	18.89	31.05	9.38	0	46.2	69.2	-1.63	0.0366							-2.87	0.000743
PTTG_04557::PTTG_04557T0	hypothetical protein	38.47	57.96	18.17	4.39	3.62	1.81	4.65	2.49e-07	3.4	2.92e-05					3.35	0.000744
PTTG_08670::PTTG_08670T0	hypothetical protein	2.14	3.86	38.67	19.59	14.64	5.47			-2.78	0.000494	4.24	2.22e-07			2.84	0.000746
PTTG_07077::PTTG_07077T0	hypothetical protein	27.57	29.08	818.17	324.66	320.35	124.93	-1.94	0.013	-3.54	8.84e-06	4.96	1.93e-09			2.73	0.000752
PTTG_25835::PTTG_25835T0	hypothetical protein	13.89	14.38	32.43	21.43	70.33	227.25	-3.79	2.23e-06	-2.35	0.00291					-2.79	0.000752
PTTG_05459::PTTG_05459T0	hypothetical protein	20.77	26.34	10.86	3.72	33.58	77.06	-1.65	0.0341							-2.81	0.000752
PTTG_07700::PTTG_07700T1	hypothetical protein	0.54	1.5	8	9.86	30.15	56.32	-6.46	8.59e-13	-5.81	6.25e-11	3.95	4.77e-06			-2.8	0.000754
PTTG_28420::PTTG_28420T0	hypothetical protein	0.16	0	3.85	0	7.26	41.93	-7.83	4.58e-12	-5.54	3.2e-07	4.69	0.00708	-2.54	0.00788	-3.43	0.000759
PTTG_03244::PTTG_03244T0	hypothetical protein	3.07	7.8	10.55	15.77	1.92	1.17					1.85	0.0264			3.19	0.000759
PTTG_00798::PTTG_00798T0	hypothetical protein	4.08	6.81	2.97	9.17	12.32	30.17	-2.65	0.000955							-3.33	0.000759
PTTG_00323::PTTG_00323T0	hypothetical protein	53.99	145.48	13.87	6.41	41.05	101.82					-1.9	0.0226			-2.86	0.000763
PTTG_02208::PTTG_02208T1	hypothetical protein	3.93	3.29	3.49	5.45	7.65	24.99	-2.43	0.0018							-2.82	0.000763
PTTG_28304::PTTG_28304T0	hypothetical protein	0.36	0.9	16.84	125.62	38.12	132.31	-8.28	2.3e-14	-6.73	1e-10	5.61	1.93e-06			-2.96	0.000766
PTTG_05696::PTTG_05696T0	hypothetical protein	0.16	0.71	5.55	7.9	9.21	42.59	-7.85	8.29e-15	-5.89	7.14e-10	5.22	8.63e-07	-2.22	0.0174	-2.92	0.000777
PTTG_04474::PTTG_04474T0	hypothetical protein	14.59	7.05	51.74	24.4	107.47	344.87	-4.32	9.83e-08	-2.89	0.000238	1.89	0.0175			-2.72	0.000788
PTTG_04786::PTTG_04786T0	hypothetical protein	14.97	12.39	29.29	32.93	5.26	4.31	2.04	0.0101							2.78	0.000819
PTTG_25213::PTTG_25213T0	hypothetical protein	4.34	5.8	2.58	0	8.74	27.88	-2.44	0.00253							-3.42	0.00082
PTTG_12337::PTTG_12337T0	hypothetical protein	87.55	88.56	59.19	12.71	172.04	391.58	-1.92	0.0129							-2.71	0.000841
PTTG_00142::PTTG_00142T0	60S ribosomal protein L20	18.11	73.78	1197.71	271.97	572.9	186.32	-3.12	7.33e-05	-4.99	3.01e-09	6.11	2.4e-12			2.7	0.000842
PTTG_03751::PTTG_03751T1	hypothetical protein	6.5	7.97	6.42	21.76	29.46	46.38	-2.6	0.000891	-2.19	0.00537					-2.84	0.000852
PTTG_04795::PTTG_04795T0	hypothetical protein	0.32	0.59	5.4	3.33	12.97	0.3			-5.34	2.27e-09	4.13	8.49e-06	5.4	1.09e-06	4.17	0.000854
PTTG_06773::PTTG_06773T0	hypothetical protein	737.99	406.59	24.55	9.46	62.06	3.35	8.02	2.78e-17	3.57	7.57e-06	-4.85	4.12e-09	4.2	2.8e-06	2.89	0.000854
PTTG_06334::PTTG_06334T0	hypothetical protein	5.11	8.07	304.25	243.24	16.44	47.29	-2.97	0.000172	-1.69	0.0345	5.96	6.06e-12			2.7	0.000854
PTTG_01169::PTTG_01169T0	ubiquitin-conjugating enzyme E2 2	57.92	20.78	6.07	46.02	42.74	50.6					-3.19	0.000159			-3.04	0.000854
PTTG_27003::PTTG_27003T0	hypothetical protein	0.08	0.24	0.23	1.42	2.77	6.64	-6.23	6.53e-09	-5.21	8.7e-07					-4.83	0.000854
PTTG_07874::PTTG_07874T1	hypothetical protein	24.08	2.32	30.06	23.05	6.5	3.95	2.85	0.000527	1.88	0.0185					2.94	0.000854
PTTG_08269::PTTG_08269T2	hypothetical protein	3.21	13.96	2.05	0	2.21	17.11	-2.17	0.00613					-2.97	0.00101	-3.05	0.000858
PTTG_02313::PTTG_02313T0	hexokinase	112.15	70.25	123.22	80.38	62.33	18.85	2.81	0.000327							2.72	0.00086
PTTG_28887::PTTG_28887T0	hypothetical protein	50.96	71.76	30.94	13.62	134.36	215.37	-1.84	0.0179							-2.78	0.00086
PTTG_27277::PTTG_27277T0	hypothetical protein	0.26	3.84	37.75	6.65	6.64	3.04			-4.66	2.67e-05	7.23	7.47e-09			3.65	0.000863
PTTG_09042::PTTG_09042T0	hypothetical protein	51.78	49.28	9.34	5.23	21.06	66.27					-2.41	0.00296			-2.81	0.000863
PTTG_27172::PTTG_27172T0	hypothetical protein	9.34	2.42	70.57	33.46	2.86	9.94			1.7	0.0429	2.98	0.000186			2.84	0.000873
PTTG_12301::PTTG_12301T0	hypothetical protein	268.67	286.1	27.67	0	77.55	182.18			1.79	0.0234	-3.21	4.01e-05			-2.7	0.000877
PTTG_03631::PTTG_03631T0	hypothetical protein	26.66	20.69	13.23	15.1	21	90.3							-2.12	0.0231	-2.75	0.000886
PTTG_07859::PTTG_07859T0	T-complex protein 1 subunit delta	8.64	8.86	87.42	87.09	32.71	13.31			-1.93	0.0148	3.4	1.6e-05			2.73	0.000888
PTTG_26738::PTTG_26738T0	hypothetical protein	61.48	220.9	17.43	9.88	113.54	118.27					-1.75	0.0309			-2.75	0.000894
PTTG_03356::PTTG_03356T0	glucose-6-phosphate isomerase	200.93	48.47	68.86	31.38	27.94	10.34	4.52	3.75e-08	2.84	0.000298					2.75	0.000897
PTTG_02375::PTTG_02375T0	hypothetical protein	114.07	45.49	17.43	35.8	36.91	119.29			1.62	0.0411	-2.65	0.000905			-2.76	0.000904
PTTG_02730::PTTG_02730T0	hypothetical protein	7.13	5.59	1.17	0	1.3	11.32			2.45	0.00288	-2.55	0.00751	-3.13	0.000688	-3.26	0.000914
PTTG_00017::PTTG_00017T0	hypothetical protein	1.65	5.27	1.54	10.85	20.15	15	-2.94	0.000277	-3.62	8.8e-06					-3.27	0.000914
PTTG_06769::PTTG_06769T1	hypothetical protein	0.51	1.26	58.1	44.98	5.81	8.77	-3.88	4.13e-06	-3.53	2.45e-05	6.91	1.59e-13			2.74	0.000918
PTTG_01979::PTTG_01979T0	hypothetical protein	1.94	2.35	46.69	23.57	10.35	7			-2.42	0.00249	4.65	2.25e-08			2.75	0.000918
PTTG_01833::PTTG_01833T0	malate dehydrogenase, NAD-dependent	102.45	97.76	466.78	571.49	228.23	73.49					2.25	0.00383			2.68	0.000918
PTTG_12137::PTTG_12137T0	hypothetical protein	0.54	2.3	37	81.07	6.84	3.24			-3.68	0.000221	6.17	7.44e-10			3.53	0.000924
PTTG_05163::PTTG_05163T0	hypothetical protein	0.73	0	16.75	18.35	2.17	1.47					4.59	7.32e-07			3.53	0.000924
PTTG_09864::PTTG_09864T0	hypothetical protein	7.94	1.84	13.56	14.86	2.71	1.19	2.98	0.0013							3.53	0.000924
PTTG_06818::PTTG_06818T0	hypothetical protein	58.82	54.87	114.5	176.82	41.63	17.35	2	0.0108							2.74	0.000924
PTTG_07125::PTTG_07125T0	hypothetical protein	0.79	0.61	33.7	12.97	7.13	4.65	-2.32	0.00768	-3.18	0.000121	5.48	4.6e-10			2.87	0.000926
PTTG_25456::PTTG_25456T0	hypothetical protein	21.7	8.7	6.99	4.31	16.51	54.32									-2.94	0.000926
PTTG_10356::PTTG_10356T0	hypothetical protein	0	0.33	0	2.69	0.29	7.12	-32.5	8.55e-07					-4.63	0.000121	-33.3	0.000931
PTTG_25231::PTTG_25231T0	hypothetical protein	0.06	0.26	5.85	0	0.17	0.19					6.77	6.02e-06			4.93	0.000931
PTTG_25129::PTTG_25129T1	hypothetical protein	9.36	4.08	0	0	5.98	5.66					-33.3	7.85e-06			-33.3	0.000931
PTTG_00015::PTTG_00015T0	hypothetical protein	0.5	2.46	0	0	8.09	6.86	-3.54	0.00016	-4.02	8.25e-06					-33.2	0.000931
PTTG_29974::PTTG_29974T0	hypothetical protein	0.56	3.35	0	0	9.11	7.98	-3.6	0.000145	-4.04	9.04e-06					-33.3	0.000931
PTTG_06185::PTTG_06185T0	hypothetical protein	140.75	66.3	17.48	7.29	72.11	118.04					-2.94	0.000195			-2.74	0.000935
PTTG_00718::PTTG_00718T1	hypothetical protein	22	22.06	14.38	10.16	28.45	94.19	-1.86	0.0164							-2.69	0.000937
PTTG_02519::PTTG_02519T0	hypothetical protein	34.14	15.8	105.64	133.66	72.53	16.11					1.69	0.0351	2.16	0.0227	2.73	0.000943
PTTG_00007::PTTG_00007T0	hypothetical protein	36.91	269.66	26.35	19.16	9.69	3.75	3.54	1.33e-05	1.92	0.0149					2.83	0.000944
PTTG_02244::PTTG_02244T0	hypothetical protein	28.42	15.78	39.32	0	13.77	5.73	2.55	0.00142							2.79	0.000944
PTTG_02408::PTTG_02408T0	hypothetical protein	8.22	13.26	112.8	145.96	14.86	17.84					3.84	1.25e-06			2.68	0.000969
PTTG_04773::PTTG_04773T0	hypothetical protein	12.26	0.87	0.57	0	3.86	9.43			1.66	0.0426	-4.35	7.12e-05			-4.02	0.00098
PTTG_28180::PTTG_28180T0	hypothetical protein	0.04	0	0.16	0	1.77	4.4	-6.67	9.29e-09	-5.61	3.48e-07					-4.77	0.000989
PTTG_26528::PTTG_26528T0	hypothetical protein	21.73	19.06	31.51	0	12.66	1.84	3.8	0.0004							4.12	0.000989
PTTG_05637::PTTG_05637T0	hypothetical protein	0.13	1.59	9.9	0	2091.65	74.86	-8.96	3.67e-15	-14	3.35e-29	6.35	1.93e-06	4.79	4.73e-08	-2.9	0.000998
PTTG_04791::PTTG_04791T0	large subunit ribosomal protein L31e	8.54	26.82	727.6	206.89	336.63	116.42	-3.53	1.06e-05	-5.31	5.21e-10	6.48	3.76e-13			2.66	0.00102
PTTG_02854::PTTG_02854T0	hypothetical protein	0.29	0.92	12.21	5.13	1.16	1.09					5.44	3.63e-08			3.5	0.00103
PTTG_00928::PTTG_00928T0	hypothetical protein	24.14	32.23	15.74	13.23	49.5	101.03	-1.82	0.0184							-2.67	0.00103
PTTG_25276::PTTG_25276T0	cytochrome P450 67	4.49	12.57	459.4	1598.99	64.23	74.06	-3.8	2.15e-06	-3.84	1.9e-06	6.74	1.21e-13			2.65	0.00104
PTTG_27261::PTTG_27261T0	hypothetical protein	130.95	58.61	82.8	85.35	20.41	12.68	3.61	7.17e-06	2.68	0.000668					2.72	0.00105
PTTG_05093::PTTG_05093T0	hypothetical protein	187.1	78.99	9.05	4.65	36.84	66.06	1.74	0.0256	2.34	0.00286	-4.31	2.61e-07			-2.85	0.00106
PTTG_03716::PTTG_03716T1	hypothetical protein	1.85	0.59	12.56	23.86	3.38	1.85					2.83	0.000346			2.78	0.00106
PTTG_10563::PTTG_10563T0	UDP-glucose 4-epimerase	293.66	78.56	90.93	115.88	21.91	13.91	4.64	1.98e-08	3.74	3.21e-06	-1.63	0.0428			2.72	0.00106
PTTG_08365::PTTG_08365T0	hypothetical protein	23.05	24.86	12.8	9.05	41.01	86.18	-1.66	0.0329							-2.73	0.00106
PTTG_01168::PTTG_01168T0	60S ribosomal protein L27-B	10.41	26.62	738.76	180.32	318.78	118.99	-3.28	3.81e-05	-4.94	4.21e-09	6.21	1.44e-12			2.65	0.00107
PTTG_02345::PTTG_02345T0	hypothetical protein	0.9	0.32	12.07	2.57	0.94	1.29					3.82	9.79e-06			3.24	0.00107
PTTG_27468::PTTG_27468T0	hypothetical protein	3.35	9.27	3.57	39.65	24.51	41.08	-3.37	4.94e-05	-2.88	0.000434					-3.51	0.00107
PTTG_25605::PTTG_25605T0	hypothetical protein	26.65	39.44	12.29	8.27	33.64	78.89									-2.67	0.00107
PTTG_02863::PTTG_02863T1	hypothetical protein	8.92	12.04	9.51	0	11.67	66.18	-2.65	0.000695					-2.52	0.00522	-2.78	0.0011
PTTG_28738::PTTG_28738T0	hypothetical protein	865.99	474.21	131.69	55.11	768.28	833.54					-2.65	0.000654			-2.65	0.0011
PTTG_08248::PTTG_08248T0	hypothetical protein	321.58	100.41	177.83	198.31	81.45	28.4	3.74	2.79e-06	1.98	0.0119					2.66	0.00111
PTTG_04277::PTTG_04277T0	hypothetical protein	13.39	18.56	16.25	8.21	28.55	104.49	-2.72	0.000462							-2.67	0.00111
PTTG_06319::PTTG_06319T0	hypothetical protein	2.29	2.48	37.74	37.43	6.64	5.5					4.11	5.68e-07			2.8	0.00112
PTTG_00127::PTTG_00127T0	hypothetical protein	0.59	0.71	11.99	20.62	6.03	1.26			-3.36	8.58e-05	4.41	1e-06			3.27	0.00114
PTTG_06190::PTTG_06190T0	hypothetical protein	56.08	23.74	49.19	17.19	18.3	7.26	3.19	7.76e-05	1.61	0.0434					2.78	0.00114
PTTG_01155::PTTG_01155T0	hypothetical protein	7355.26	1234.08	83.17	78.24	842.34	12.8	9.41	3.34e-21	3.12	7.32e-05	-6.4	4.25e-13	6.03	1.09e-10	2.72	0.00115
PTTG_28651::PTTG_28651T0	hypothetical protein	10.78	8.41	2.37	1.54	12	17.59					-2.12	0.0137			-2.87	0.00115
PTTG_28801::PTTG_28801T0	hypothetical protein	23.04	31.13	14.15	12.07	22.66	90.37	-1.73	0.0258					-2.01	0.0336	-2.66	0.00116
PTTG_11972::PTTG_11972T0	hypothetical protein	0.02	0	8.27	10.92	0.54	0.5			-4.5	0.0053	8.49	6.38e-08			4.07	0.00116
PTTG_00715::PTTG_00715T0	solute carrier family 25	1190.23	347.2	1207.22	639.21	564.48	198.64	2.82	0.00028							2.62	0.00117
PTTG_01044::PTTG_01044T0	AGC protein kinase	0	0	0	0	0.1	4.77	-32.4	1.39e-06					-5.53	3.39e-05	-33.2	0.00118
PTTG_06927::PTTG_06927T0	hypothetical protein	0.41	0	0	0	0.6	5.7	-3.55	0.000178					-3.26	0.00305	-33.2	0.00118
PTTG_09550::PTTG_09550T0	hypothetical protein	1.14	1.05	46.93	92.68	30.26	7.01	-2.38	0.00535	-4.74	2.95e-08	5.43	5.75e-10	2.1	0.0341	2.76	0.00118
PTTG_12039::PTTG_12039T0	hypothetical protein	13.35	2.07	0	0	2.69	2.21	2.84	0.000581	2.31	0.00384	-35.1	2.72e-09			-33.2	0.00118
PTTG_12319::PTTG_12319T0	hypothetical protein	0	0	0	0	0	0			-2.46	0.0483	5.19	5.19e-06			33.3	0.00118
PTTG_25568::PTTG_25568T0	hypothetical protein	0	0	0	0	0	0					5.77	5.19e-06			33.3	0.00118
PTTG_25310::PTTG_25310T0	hypothetical protein	0	0	0	0	0	0					32.7	6.02e-06			33.3	0.00118
PTTG_07669::PTTG_07669T0	hypothetical protein	0	0	4.07	0	0	0					32.7	8.19e-06			33.3	0.00118
PTTG_02112::PTTG_02112T1	hypothetical protein	8.79	1	0	20.39	2.6	5.18			1.75	0.0369	-33.3	9.9e-06			-33.2	0.00118
PTTG_05581::PTTG_05581T1	hypothetical protein	1.16	2.15	0	0	4.33	3.11			-1.9	0.0219	-31.1	0.0146			-33.2	0.00118
PTTG_26950::PTTG_26950T0	hypothetical protein	0.38	1.08	2.31	14.24	13.27	23.43	-5.72	1.32e-09	-5.15	4.16e-08	2.69	0.0449			-3.33	0.00118
PTTG_26154::PTTG_26154T0	hypothetical protein	0	0	0	0	18.52	5.8	-32.4	1.09e-06	-34.2	1.79e-13					-33.2	0.00118
PTTG_25773::PTTG_25773T0	hypothetical protein	0.04	0	0	0	10.41	4.1	-6.31	1.39e-06	-7.9	1.48e-11					-33.2	0.00118
PTTG_26527::PTTG_26527T0	hypothetical protein	0.12	0.15	0	0	5.42	4.59	-5	9.59e-06	-5.48	1.19e-07					-33.2	0.00118
PTTG_25411::PTTG_25411T0	hypothetical protein	0	0.14	0	0	4.43	8.35	-32.4	1.39e-06	-31.6	5.38e-07					-33.2	0.00118
PTTG_05263::PTTG_05263T0	hypothetical protein	1.39	3.86	2.37	0	17.78	19.93	-3.6	1.31e-05	-3.68	7.08e-06					-3.05	0.00118
PTTG_11804::PTTG_11804T0	hypothetical protein	0.31	0	0	32.15	3.3	5.67	-3.97	8.09e-05	-3.43	0.000438					-33.2	0.00118
PTTG_08524::PTTG_08524T0	hypothetical protein	0.37	0	0	0	3.48	6.37	-3.85	0.0001	-3.22	0.000729					-33.2	0.00118
PTTG_28052::PTTG_28052T1	hypothetical protein	1.04	2.17	0	0	5.88	6.08	-2.31	0.00971	-2.51	0.00324					-33.2	0.00118
PTTG_02613::PTTG_02613T0	triosephosphate isomerase	408.12	71.58	404.31	350.61	245.94	66.39	2.86	0.000244							2.62	0.00121
PTTG_11877::PTTG_11877T0	hypothetical protein	72.21	25.07	1313.21	695.59	1666.47	216.91			-4.53	3.7e-08	4.25	1.19e-07	2.93	0.000737	2.61	0.00122
PTTG_03521::PTTG_03521T0	40S ribosomal protein S1	19.19	30.46	1074.83	261.99	444.52	177.94	-2.97	0.000148	-4.54	3.78e-08	5.87	8.19e-12			2.61	0.00122
PTTG_12589::PTTG_12589T0	hypothetical protein	0.15	6.02	23.2	13.6	7.54	2.44	-3.8	0.00716	-5.67	5.5e-08	7.35	1.86e-10			3.26	0.00122
PTTG_04718::PTTG_04718T0	adenylosuccinate lyase	1.99	9.1	49.33	34.89	12.99	7.63	-1.7	0.0409	-2.71	0.000746	4.7	2.08e-08			2.71	0.00122
PTTG_26158::PTTG_26158T0	hypothetical protein	13.16	15.44	7.74	5.51	22.03	50.9	-1.71	0.028							-2.7	0.00122
PTTG_02443::PTTG_02443T0	hypothetical protein	428.22	244.52	12.61	6.61	89.54	83.89	2.59	0.000833	2.25	0.004	-5.02	2.11e-09			-2.72	0.00125
PTTG_30083::PTTG_30083T0	hypothetical protein	0.02	0	0.38	0	0.71	5.21	-7.76	2.58e-10	-5.13	5.15e-05			-2.9	0.00267	-3.78	0.00126
PTTG_02235::PTTG_02235T1	hypothetical protein	3.12	9.63	4.61	0	0	0.47	2.97	0.00137	33.4	1.82e-10			-31.3	0.0424	3.31	0.00126
PTTG_00045::PTTG_00045T0	hypothetical protein	21.59	35.03	1.57	2.54	5.7	11.39			1.92	0.0153	-3.72	8.98e-06			-2.84	0.00126
PTTG_28917::PTTG_28917T0	hypothetical protein	0	0	2.35	0	10.67	32.6	-33.8	2.58e-10	-32.3	1.04e-08					-3.78	0.00126
PTTG_26844::PTTG_26844T1	hypothetical protein	9.53	16.46	4.29	5.37	10.05	30.24									-2.8	0.00126
PTTG_11804::PTTG_11804T1	hypothetical protein	2.29	0	3.69	18	33.97	29.96	-3.47	2.16e-05	-3.9	2.11e-06					-3.01	0.00127
PTTG_11969::PTTG_11969T0	hypothetical protein	9.96	14.61	4.47	11.12	12.33	34.77	-1.56	0.0486							-2.94	0.00129
PTTG_04631::PTTG_04631T1	hypothetical protein	20.03	13.34	4.25	0	3.25	32.14			2.62	0.00109	-2.17	0.0122	-3.32	0.000205	-2.9	0.0013
PTTG_05960::PTTG_05960T0	hypothetical protein	551.45	111.28	38.26	33.33	107.9	237.78			2.35	0.00266	-3.78	1.87e-06			-2.62	0.00131
PTTG_04408::PTTG_04408T0	hydroxyacylglutathione hydrolase	252.83	60.8	92.73	122.21	43.25	14.62	4.35	1.09e-07	2.54	0.00118					2.68	0.00131
PTTG_01811::PTTG_01811T0	hypothetical protein	2.22	1.19	8.46	0	1.86	1.11					2	0.0153			2.94	0.00132
PTTG_12607::PTTG_12607T0	hypothetical protein	5.66	18.25	6.1	0	26.78	42.94	-2.68	0.000653	-2.25	0.00443					-2.8	0.00132
PTTG_10121::PTTG_10121T0	hypothetical protein	2.41	2.82	8.15	1.73	9.84	53.1	-4.22	2.23e-07	-2.04	0.0105	1.82	0.03	-2.45	0.00658	-2.69	0.00133
PTTG_10483::PTTG_10483T0	hypothetical protein	5.15	12.41	4.71	2.83	9.95	36.53	-2.59	0.0012							-2.94	0.00134
PTTG_29377::PTTG_29377T0	hypothetical protein	32.07	10.03	0.45	0	4.18	12.02	1.66	0.0422	2.93	0.000311	-6.08	3.69e-07			-4.71	0.00135
PTTG_30462::PTTG_30462T0	hypothetical protein	2.71	9.86	2.49	3.06	7.28	27.45	-3.1	0.000176							-3.45	0.00135
PTTG_06754::PTTG_06754T0	catalase	269.37	262.73	16.97	73.32	120.86	106.94	1.57	0.0434			-3.92	9.83e-07			-2.64	0.00136
PTTG_12487::PTTG_12487T0	hypothetical protein	0.37	0.57	22.93	109.48	6.43	3.52	-3.02	0.000459	-4.14	9.01e-07	6.03	2.92e-11			2.72	0.00138
PTTG_26463::PTTG_26463T0	hypothetical protein	158.08	47.19	16.46	23.41	42.96	105.42			1.87	0.0174	-3.2	5.74e-05			-2.66	0.00138
PTTG_07281::PTTG_07281T0	glucose-regulated protein	206.72	119.47	516.42	159.65	165.11	87.12									2.58	0.00138
PTTG_04480::PTTG_04480T0	hypothetical protein	84.88	74.84	58.25	22.01	196.99	357.74	-1.84	0.0177							-2.6	0.00139
PTTG_12090::PTTG_12090T0	hypothetical protein	1.26	2.87	27.23	18.64	10.46	4.26			-3.06	0.000136	4.5	5.75e-08			2.69	0.00141
PTTG_27175::PTTG_27175T0	hypothetical protein	0.07	0	0.87	5.34	13.09	11.73	-7.14	3.33e-10	-7.54	3.8e-12					-3.74	0.00141
PTTG_04247::PTTG_04247T0	hypothetical protein	643.46	94.29	178.71	80.89	90.76	29.39	4.69	1.24e-08	2.82	0.000324	-1.78	0.0245			2.62	0.00142
PTTG_04399::PTTG_04399T1	hypothetical protein	27.87	40.51	27.72	7.43	80.49	169.67	-2.37	0.00222							-2.6	0.00142
PTTG_25751::PTTG_25751T0	hypothetical protein	1.86	4.69	241.67	495.83	167.7	40.31	-4.2	4.97e-07	-6.5	6.75e-13	7.09	5.82e-14	2.04	0.0315	2.6	0.00144
PTTG_25160::PTTG_25160T0	hypothetical protein	0.19	5.79	16.29	6.94	3.03	1.85	-3.06	0.013	-4.01	4.11e-05	6.5	2.74e-10			3.15	0.00146
PTTG_07718::PTTG_07718T0	hypothetical protein	185.16	255.41	8.81	279.88	76.27	57.75	1.92	0.0132			-4.33	1.33e-07			-2.7	0.00146
PTTG_00322::PTTG_00322T0	hypothetical protein	24.09	36.33	10.32	11.72	44.41	68.41									-2.71	0.00146
PTTG_00748::PTTG_00748T0	hypothetical protein	6.53	7.41	6.8	4.99	19.71	44.35	-2.52	0.00122	-1.6	0.0453					-2.69	0.00148
PTTG_12409::PTTG_12409T0	hypothetical protein	5.15	3.74	11.11	10.35	4.17	1.53	1.99	0.0186							2.88	0.00148
PTTG_11776::PTTG_11776T1	hypothetical protein	38.62	25.72	13.03	18.54	25.56	81.73									-2.63	0.00149
PTTG_08353::PTTG_08353T0	hypothetical protein	16.7	15.01	3.38	9.27	6	0	35	2.78e-11			-2.24	0.0106	34	7.32e-06	33.2	0.0015
PTTG_07761::PTTG_07761T1	hypothetical protein	5.34	6.9	0	0	13.61	2.78					-33.4	5.38e-06	2.28	0.0219	-33.1	0.0015
PTTG_01586::PTTG_01586T2	hypothetical protein	30.42	2.2	0	1.83	7.18	5.31	2.76	0.00084	2.08	0.00948	-35	2.6e-09			-33.1	0.0015
PTTG_09674::PTTG_09674T0	hypothetical protein	0	0	0	0	0	0					7.69	9.55e-06			33.3	0.0015
PTTG_12314::PTTG_12314T0	hypothetical protein	0	0	3.06	12.99	0	0					32.6	9.55e-06			33.3	0.0015
PTTG_12547::PTTG_12547T0	hypothetical protein	0	0	0	0	0	0					6.1	9.55e-06			33.3	0.0015
PTTG_25875::PTTG_25875T0	hypothetical protein	0	0	0	0	0	0					7.69	9.55e-06			33.3	0.0015
PTTG_29616::PTTG_29616T0	hypothetical protein	0.03	0	2.96	2.28	0.09	0.1					6.69	9.55e-06			4.84	0.0015
PTTG_26120::PTTG_26120T0	hypothetical protein	0	0.19	2.97	6.85	0.43	0.1			-29.8	0.00176	32.6	1.12e-05			4.84	0.0015
PTTG_12049::PTTG_12049T0	hypothetical protein	0	0	0	0	0	0					32.6	1.12e-05			33.3	0.0015
PTTG_28880::PTTG_28880T0	hypothetical protein	0	0	0	0	0	0					32.6	1.12e-05			33.3	0.0015
PTTG_08421::PTTG_08421T1	hypothetical protein	0	0.69	0	0	5.18	2.9	-32.3	2.03e-06	-33.3	5.42e-11					-33.1	0.0015
PTTG_30966::PTTG_30966T0	hypothetical protein	0.25	1.09	0	0	13.52	9.01	-4.93	1.38e-05	-5.76	2.61e-08					-33.1	0.0015
PTTG_27806::PTTG_27806T0	hypothetical protein	0	0	0	0	2.26	5.53	-32.3	2.03e-06	-31.1	5.38e-06					-33.1	0.0015
PTTG_25451::PTTG_25451T0	hypothetical protein	0.15	0.69	0	1.4	2.72	3.33	-4.25	4.84e-05	-4.21	1.71e-05					-33.1	0.0015
PTTG_25798::PTTG_25798T0	hypothetical protein	0.11	0	10.36	10.64	18.68	71.41	-9.17	9.43e-16	-7.48	5.76e-12	6.69	2.55e-07	-1.95	0.0452	-2.77	0.00151
PTTG_29181::PTTG_29181T0	hypothetical protein	68.24	101.8	294.22	137.57	103.82	50.13					2.17	0.00536			2.57	0.00151
PTTG_03943::PTTG_03943T0	hypothetical protein	2.36	14.8	2.35	0.97	21.8	17.59	-2.66	0.00084	-3.21	5.71e-05					-2.89	0.00152
PTTG_26483::PTTG_26483T0	hypothetical protein	77.11	48.87	25.6	83.43	10.65	3.61	4.66	3.93e-08	2.85	0.000308					2.84	0.00153
PTTG_01131::PTTG_01131T1	hypothetical protein	15.58	22.9	35.03	100.67	9.83	5.28	1.8	0.0281							2.75	0.00153
PTTG_28903::PTTG_28903T0	hypothetical protein	82.43	40.03	77.3	17.33	23.01	11.88	3.03	0.000167	1.83	0.0207					2.72	0.00155
PTTG_28674::PTTG_28674T0	hypothetical protein	0.59	0.52	0.87	0	0.72	11.59	-4.06	5.88e-06					-4.02	5.41e-05	-3.72	0.00156
PTTG_28059::PTTG_28059T0	hypothetical protein	27.68	43.48	0.54	1.1	8.36	7.13	2.2	0.0057	1.72	0.0309	-5.63	2.07e-08			-3.72	0.00156
PTTG_03299::PTTG_03299T0	hypothetical protein	40.97	43.27	914.49	227.07	329.73	156.91	-1.7	0.0295	-3.01	0.000128	4.54	2.14e-08			2.56	0.00156
PTTG_03272::PTTG_03272T0	hypothetical protein	1.88	15.45	0.29	1.8	1.12	7.41	-1.74	0.0387					-2.74	0.00728	-4.65	0.00157
PTTG_01363::PTTG_01363T0	hypothetical protein	0.05	0.43	0.84	0	1.57	9.36	-7.27	1.47e-10	-4.95	6.3e-06	4.1	0.0386	-2.59	0.00755	-3.46	0.00157
PTTG_25279::PTTG_25279T0	hypothetical protein	0	0	11.49	0	2.82	0.73			-31.3	2.78e-06	33.4	1.03e-07			4	0.00157
PTTG_26786::PTTG_26786T0	hypothetical protein	1.28	0.8	27.23	6.45	0.87	2.36					4.48	3.41e-06			3.54	0.00157
PTTG_12131::PTTG_12131T0	hypothetical protein	2.07	2.55	14.72	0	2.58	1.99					2.9	0.000413			2.91	0.00157
PTTG_02332::PTTG_02332T0	hypothetical protein	2.22	11.07	10.28	8.49	49.82	63.26	-4.59	2.56e-08	-4.49	5.58e-08	2.27	0.00492			-2.6	0.00157
PTTG_12551::PTTG_12551T0	hypothetical protein	14.02	9.37	3.66	5.64	12.23	26.44					-1.87	0.0368			-2.84	0.00157
PTTG_07802::PTTG_07802T0	hypothetical protein	13.1	14.06	10.51	7.67	25.44	65.53	-2.08	0.00714							-2.62	0.00157
PTTG_00743::PTTG_00743T0	hypothetical protein	0.93	2.82	23.28	14.71	5.62	3.63	-1.72	0.0377	-2.6	0.00126	4.71	2.44e-08			2.7	0.00159
PTTG_11728::PTTG_11728T0	hypothetical protein	8.25	1.52	1.76	13.03	25.11	19.06			-1.61	0.0452	-2.16	0.0434			-3.42	0.00159
PTTG_00473::PTTG_00473T0	hypothetical protein	15.28	19.06	11.43	9.19	21.86	69.22	-1.94	0.0122							-2.58	0.00162
PTTG_12288::PTTG_12288T0	hypothetical protein	65.21	41.08	37.66	24.6	101.51	225.46	-1.55	0.0465							-2.57	0.00163
PTTG_02505::PTTG_02505T0	hypothetical protein	0.26	14.04	7.99	7.2	31.97	49.27	-7.32	7.39e-15	-6.94	1.01e-13	5	1.82e-08			-2.61	0.00164
PTTG_30025::PTTG_30025T0	hypothetical protein	0.85	1.51	16.27	2.43	3.69	2.4			-2.12	0.00993	4.32	3.36e-07			2.78	0.00164
PTTG_27741::PTTG_27741T0	hypothetical protein	1.16	4.64	5.31	3.93	2.74	33.64	-4.62	2.91e-08			2.26	0.00759	-3.63	2.96e-05	-2.65	0.00165
PTTG_05914::PTTG_05914T0	hypothetical protein	202.37	183.62	64.41	16.04	219.11	382.58					-1.59	0.049			-2.55	0.00165
PTTG_30488::PTTG_30488T0	hypothetical protein	22.68	23.89	30.07	27.14	6.72	4.28	2.65	0.00164	1.75	0.0301					2.83	0.00165
PTTG_29061::PTTG_29061T0	hypothetical protein	24.78	39.63	112.29	202.54	33.47	19.48					2.24	0.00395			2.54	0.00166
PTTG_12155::PTTG_12155T0	hypothetical protein	19.85	1.07	0.64	1.99	15.41	9.63					-4.88	7.63e-06			-3.88	0.00167
PTTG_05153::PTTG_05153T0	ATP-binding cassette, sub-family F, member 2	106.34	50.32	167.68	112.27	43.64	28.77	2.13	0.00612							2.56	0.00167
PTTG_09820::PTTG_09820T0	hypothetical protein	15.76	31.57	848.14	322.6	280.69	147.65	-2.99	0.00014	-4.16	3.21e-07	5.81	1.25e-11			2.54	0.00169
PTTG_05454::PTTG_05454T0	hypothetical protein	11.79	13.86	11.99	14.9	21.35	72.1	-2.37	0.00218							-2.57	0.00169
PTTG_06143::PTTG_06143T0	hypothetical protein	75.93	175.54	57.95	15.22	108.34	343.32	-1.94	0.0122							-2.55	0.00169
PTTG_26748::PTTG_26748T0	hypothetical protein	11.68	10.52	7.4	5.07	19.3	49.25	-1.84	0.0191							-2.72	0.00169
PTTG_25454::PTTG_25454T0	hypothetical protein	14.53	33.68	7.45	2.42	29.13	48.24									-2.68	0.00169
PTTG_02999::PTTG_02999T0	hypothetical protein	0.87	65.74	2.63	2.95	62.83	21.14	-4.36	3.63e-07	-6.18	6.8e-12					-2.99	0.00171
PTTG_00841::PTTG_00841T0	hypothetical protein	0.56	0.8	32.08	35.3	73.8	193.47	-8.2	4.34e-17	-7.05	9.53e-14	5.91	2.31e-10			-2.58	0.00172
PTTG_27364::PTTG_27364T0	hypothetical protein	0.07	0.05	6.48	24.42	3.03	0.61	-2.82	0.0337	-5.38	2.13e-07	6.53	6e-09			3.43	0.00172
PTTG_04171::PTTG_04171T0	hypothetical protein	423.32	492.58	136.33	101.93	32.96	23.22	4.43	5.77e-08	3.68	4.29e-06					2.57	0.00172
PTTG_08641::PTTG_08641T0	hypothetical protein	5.1	68.59	41.97	31.91	69.54	249.48	-5.37	2.26e-10	-3.78	2.91e-06	3.11	9.9e-05			-2.55	0.00176
PTTG_07166::PTTG_07166T0	hypothetical protein	2.94	8.72	17.3	28.02	8.1	2.64					2.62	0.00107			2.73	0.00176
PTTG_01734::PTTG_01734T0	hypothetical protein	57.37	29.31	9.85	37.51	20.62	61.62					-2.48	0.00194			-2.63	0.00176
PTTG_30106::PTTG_30106T0	hypothetical protein	12.94	2.2	5.76	0	30.57	40.78									-2.81	0.00177
PTTG_00090::PTTG_00090T0	hypothetical protein	3.89	9.17	4.51	7.72	57.38	31.74	-2.79	0.000441	-3.89	1.67e-06					-2.8	0.00179
PTTG_03319::PTTG_03319T0	hypothetical protein	16.73	20.28	153.32	74.23	25.69	26.59					3.26	3.04e-05			2.54	0.0018
PTTG_00437::PTTG_00437T0	hypothetical protein	92.44	22.09	17.04	6.3	1.33	2.59	5.4	4.28e-10	6.11	8.33e-12	-2.38	0.00268			2.73	0.00183
PTTG_04586::PTTG_04586T0	60S ribosomal protein L32	67.54	50.14	705.6	347.68	376.37	123.76			-2.48	0.0015	3.45	1.09e-05			2.53	0.00184
PTTG_07127::PTTG_07127T0	hypothetical protein	57.15	41.53	14.11	22.6	55.04	87.89					-1.95	0.0173			-2.62	0.00184
PTTG_29627::PTTG_29627T0	hypothetical protein	2.67	7.08	37.5	24.21	65.31	224.74	-6.15	2.81e-12	-4.62	3.74e-08	3.88	2.51e-06			-2.57	0.00185
PTTG_09334::PTTG_09334T0	hypothetical protein	2.67	10.3	27.6	12.92	4.65	3.94					3.43	3.19e-05			2.83	0.00185
PTTG_26062::PTTG_26062T0	hypothetical protein	16.94	61.99	4.44	0	11.37	31.21					-1.87	0.0368			-2.8	0.00185
PTTG_03713::PTTG_03713T0	hypothetical protein	0.12	0.64	0.5	0	5.87	12.48	-6.43	2.37e-08	-5.58	2.55e-07					-4.61	0.00185
PTTG_29703::PTTG_29703T0	hypothetical protein	14.36	39.65	9.87	1.48	38.74	62.37	-1.88	0.0162							-2.64	0.00185
PTTG_02413::PTTG_02413T0	phenylalanine ammonia-lyase	17.3	1.97	20.19	101.68	11.21	120.18	-2.56	0.000988					-3.44	6.7e-05	-2.56	0.00187
PTTG_29307::PTTG_29307T0	hypothetical protein	1.89	2.03	5.99	0	37.55	49.1	-4.46	3.05e-07	-4.32	5.21e-07					-3.02	0.00188
PTTG_12685::PTTG_12685T1	hypothetical protein	0	0	0	0	0	0	39.4	9.68e-23	3.41	1.74e-05	-6.79	2.6e-13	36.5	4.26e-11	33.2	0.0019
PTTG_03023::PTTG_03023T1	hypothetical protein	13.5	25.96	2.06	15.43	11.59	0	35.4	2.44e-12			-2.65	0.00206	35.7	1.23e-09	33.2	0.0019
PTTG_02258::PTTG_02258T0	hypothetical protein	0	0	0	0	0	0	36.4	3.12e-15	2.17	0.0059	-3.77	9.29e-06	34.8	1.42e-07	33.2	0.0019
PTTG_02875::PTTG_02875T0	hypothetical protein	0.16	0	0	0	0.44	13.98	-6.18	3.02e-06					-5	5.87e-05	-33	0.0019
PTTG_02001::PTTG_02001T0	hypothetical protein	427.74	106.79	4.64	13.27	28.48	29.86	4.08	4.01e-07	3.9	1.27e-06	-6.46	7.03e-13			-2.67	0.0019
PTTG_04238::PTTG_04238T0	hypothetical protein	3.14	2.21	48.64	59.95	12.25	7.85			-1.97	0.0148	4.02	9.12e-07			2.65	0.0019
PTTG_05820::PTTG_05820T1	large subunit ribosomal protein L9e	76.74	59.81	937.78	367.5	399.75	166.42			-2.39	0.00228	3.68	3.09e-06			2.51	0.0019
PTTG_03214::PTTG_03214T0	hypothetical protein	0.3	0	7.88	6.48	0.09	0.3					4.78	1.32e-05			4.75	0.0019
PTTG_03958::PTTG_03958T0	hypothetical protein	0	0	0	0	0	0					5.43	1.55e-05			33.2	0.0019
PTTG_25383::PTTG_25383T0	hypothetical protein	0	0	0	0	0	0					5.59	1.55e-05			33.2	0.0019
PTTG_25521::PTTG_25521T0	hypothetical protein	0.04	0	7.82	3.21	0	0.29					7.59	1.84e-05			4.75	0.0019
PTTG_26197::PTTG_26197T0	hypothetical protein	0	0	0	0	0	0					32.5	1.84e-05			33.2	0.0019
PTTG_27681::PTTG_27681T0	hypothetical protein	0	0	0	0	0	0					7.59	1.84e-05			33.2	0.0019
PTTG_01116::PTTG_01116T0	hypothetical protein	221.62	170.03	37.01	29.83	176.78	218.15					-2.52	0.00136			-2.54	0.0019
PTTG_12317::PTTG_12317T0	hypothetical protein	2.27	1.17	0	0	5.63	4.63					-31.4	0.00522			-33.1	0.0019
PTTG_01708::PTTG_01708T2	hypothetical protein	1.16	1.68	0	6.77	3.1	3.94					-30.6	0.0449			-33.1	0.0019
PTTG_28549::PTTG_28549T0	hypothetical protein	0.12	0	0.59	0	26.34	8.67	-5.93	4.6e-08	-7.78	1.84e-13					-3.86	0.0019
PTTG_03852::PTTG_03852T0	hypothetical protein	0	0	0.98	12.1	18.79	14.1	-33.3	7.01e-09	-33.8	2.03e-12					-3.83	0.0019
PTTG_02999::PTTG_02999T1	hypothetical protein	0.26	12.99	0	0	9.76	3.25	-3.42	0.000468	-5.25	9.82e-09					-33	0.0019
PTTG_05643::PTTG_05643T0	hypothetical protein	0	0	0	3.43	3.8	7.85	-32.3	2.64e-06	-31.3	2.15e-06					-33.1	0.0019
PTTG_10336::PTTG_10336T0	hypothetical protein	0.09	0	0	2.29	1.24	5.24	-5.61	2.64e-06	-3.78	0.00447					-33.1	0.0019
PTTG_03597::PTTG_03597T1	hypothetical protein	0.56	1.87	0	0	3.3	5.01	-2.92	0.00234	-2.56	0.00462					-33.1	0.0019
PTTG_26573::PTTG_26573T0	hypothetical protein	0.95	0.16	0	3.78	5.51	8.73	-2.97	0.00134	-2.55	0.00609					-33.1	0.0019
PTTG_25642::PTTG_25642T0	hypothetical protein	1.51	1.51	1.49	0	8.18	21.39	-3.58	6.76e-05	-2.44	0.00643					-3.83	0.0019
PTTG_10046::PTTG_10046T0	hypothetical protein	35.84	23.71	76.75	55.24	30.82	12.78	1.73	0.0298							2.6	0.0019
PTTG_26302::PTTG_26302T0	hypothetical protein	10.16	28.95	43.47	56.32	17.14	6.96					2.16	0.0066			2.66	0.00191
PTTG_25884::PTTG_25884T1	ATP-dependent protease La	9.95	4.91	11.58	35.62	1.56	1.79	2.71	0.000946	2.67	0.000893					2.71	0.00193
PTTG_29473::PTTG_29473T0	hypothetical protein	6.79	5.71	11.02	5.35	37.03	64.84	-3.01	0.000118	-2.45	0.00176					-2.54	0.00193
PTTG_05974::PTTG_05974T0	hypothetical protein	1.47	2.83	1.28	7.42	5.19	9.07	-2.39	0.00242	-1.83	0.0228					-2.81	0.00193
PTTG_30612::PTTG_30612T0	hypothetical protein	8.25	19.15	8.78	0	5.8	59.37	-2.61	0.000971					-3.37	0.000148	-2.74	0.00195
PTTG_12536::PTTG_12536T0	hypothetical protein	107.19	844.35	2.46	15.14	103.36	21.16	2.58	0.00102			-5.38	3.77e-09	2.27	0.0147	-3.09	0.00195
PTTG_02000::PTTG_02000T0	40S ribosomal protein S9-B	32.65	56.39	780.79	281.89	302.39	139.15	-1.85	0.0172	-3.22	4.68e-05	4.64	1.17e-08			2.5	0.00195
PTTG_01404::PTTG_01404T0	60S ribosomal protein L10	18.67	30.12	186.88	119.64	61.31	32.51			-1.72	0.0305	3.39	1.66e-05			2.54	0.00195
PTTG_01566::PTTG_01566T0	hypothetical protein	62.31	58.37	14.98	4.8	78.1	89.66					-1.99	0.0135			-2.56	0.00195
PTTG_02456::PTTG_02456T0	hypothetical protein	0.31	0.44	29.39	22.48	13.68	4.71	-3.67	7.97e-05	-5.45	2.52e-09	6.61	5.24e-12			2.66	0.00197
PTTG_05114::PTTG_05114T0	40S ribosomal protein S8	24.98	55.81	893.52	159.59	412.58	159.39	-2.43	0.00175	-4.05	5.64e-07	5.23	3.87e-10			2.5	0.00197
PTTG_07899::PTTG_07899T0	hypothetical protein	15.31	19.37	17.06	17.29	27.6	98.73	-2.45	0.00155							-2.52	0.00197
PTTG_00741::PTTG_00741T0	hypothetical protein	1584.14	2129.71	78.41	15.03	161.72	13.15	7.15	4.01e-15	3.29	3.24e-05	-4.27	1.13e-07	3.61	3.75e-05	2.59	0.00198
PTTG_04013::PTTG_04013T1	60S ribosomal protein L28	6.22	5	103.85	22.14	74.86	17.33			-3.59	8.76e-06	4.13	4.14e-07	2.1	0.0313	2.6	0.00198
PTTG_28295::PTTG_28295T1	hypothetical protein	0.62	0	9.84	0	2.58	0.63			-2.07	0.0306	4.06	9.29e-05			3.97	0.00198
PTTG_05073::PTTG_05073T0	hypothetical protein	93.06	104.09	12.64	7.99	33.59	75.16					-2.82	0.000366			-2.55	0.00198
PTTG_07897::PTTG_07897T0	hypothetical protein	170.4	165.05	82.98	15.69	341.44	477.55									-2.51	0.00198
PTTG_05452::PTTG_05452T0	hypothetical protein	0.38	0.67	43.48	88.79	10.94	7.08	-3.97	1.79e-05	-4.84	8.01e-08	6.89	1.07e-12			2.63	0.00199
PTTG_26444::PTTG_26444T0	hypothetical protein	16.54	19.06	8.57	2.99	32.71	52.3									-2.59	0.00199
PTTG_08896::PTTG_08896T0	hypothetical protein	175.43	92.96	473.05	490.12	340.17	84.07							2	0.0353	2.51	0.002
PTTG_12143::PTTG_12143T0	hypothetical protein	0.32	0.15	23.74	6.1	1.58	3.68	-3.28	0.00049	-2.3	0.011	6.27	4.83e-11			2.71	0.002
PTTG_02244::PTTG_02244T2	hypothetical protein	13.39	0.54	1.72	13.31	14.27	14.86					-2.9	0.00162			-3.1	0.002
PTTG_00751::PTTG_00751T1	hypothetical protein	43.43	96.72	10.19	3.44	36.3	61.15					-2.03	0.0118			-2.57	0.002
PTTG_07252::PTTG_07252T0	hypothetical protein	1.65	1.31	31.38	21.15	2.65	4.97					4.31	2.65e-07			2.67	0.00201
PTTG_11893::PTTG_11893T0	hypothetical protein	0.91	2.83	1.95	3.6	4.61	14.3	-3.74	6.28e-06	-2.35	0.00378					-2.85	0.00207
PTTG_00952::PTTG_00952T0	hypothetical protein	14.43	14.97	6	4.19	16.61	36.36									-2.58	0.00208
PTTG_08796::PTTG_08796T0	hypothetical protein	12.81	14.22	49.79	8.41	30.09	6.92					2.02	0.0146	2.11	0.0498	2.86	0.00209
PTTG_09540::PTTG_09540T0	hypothetical protein	20.68	13.19	16.6	16.27	29.73	97.76	-2	0.00974							-2.54	0.0021
PTTG_06356::PTTG_06356T0	eukaryotic translation initiation factor 6	4.93	5.81	70.81	37.18	20.46	11.81			-2.06	0.00979	3.91	1.37e-06			2.6	0.00211
PTTG_02947::PTTG_02947T1	hypothetical protein	19.38	15.29	5.96	65.61	17.81	36.07									-2.58	0.00213
PTTG_10564::PTTG_10564T0	hypothetical protein	0.35	3.7	1.28	0	1.21	16.16	-5.3	8.71e-08					-3.75	0.000147	-3.64	0.00214
PTTG_27658::PTTG_27658T0	hypothetical protein	0.03	0.04	4.36	10.74	0.32	0.29			-3.5	0.0221	7.33	1.67e-07			3.9	0.00214
PTTG_27953::PTTG_27953T0	hypothetical protein	0.05	0.5	4.96	0	0.17	0.34					6.74	1.67e-07			3.9	0.00214
PTTG_28659::PTTG_28659T0	copper/zinc superoxtranscriptAccessionNume dismutase	0.46	0.57	14.1	20.85	0.19	1.27					5.01	1.15e-06			3.49	0.00214
PTTG_25805::PTTG_25805T0	hypothetical protein	52.5	9.57	2.75	0	8.64	25.35			2.6	0.00109	-4.19	6.28e-06			-3.19	0.00214
PTTG_03559::PTTG_03559T0	hypothetical protein	0.17	0	0.43	0	6.67	10.33	-5.66	2.35e-07	-5.27	3.71e-07					-4.58	0.00214
PTTG_09413::PTTG_09413T0	hypothetical protein	112.22	67.39	142.54	41.12	45.84	23.92	2.47	0.00187							2.59	0.00214
PTTG_03995::PTTG_03995T0	hypothetical protein	34.06	38.28	33.96	29.9	35.23	194.17	-2.27	0.00331					-2.48	0.00545	-2.5	0.00215
PTTG_01276::PTTG_01276T0	hypothetical protein	165.14	144.14	14.97	4.31	44.85	87.75			1.87	0.0173	-3.4	1.84e-05			-2.53	0.00216
PTTG_01821::PTTG_01821T0	hypothetical protein	3.51	4.84	10.96	7.95	7.41	1.09							2.75	0.0204	3.35	0.00217
PTTG_03687::PTTG_03687T1	hypothetical protein	12.74	6.57	6.72	7.36	20.79	40.73									-2.58	0.00217
PTTG_30055::PTTG_30055T0	hypothetical protein	5.82	9.61	4.9	7.41	13.29	32.31	-2.23	0.00447							-2.7	0.00219
PTTG_07204::PTTG_07204T0	hypothetical protein	0.25	0.53	41.05	15.81	2.41	6.83	-4.55	1.97e-06	-3.29	0.000324	7.44	2.5e-13			2.6	0.00221
PTTG_09847::PTTG_09847T0	hypothetical protein	29.13	12.15	171.28	34.94	91.61	30.11			-1.66	0.0365	2.62	0.000801			2.52	0.00222
PTTG_03963::PTTG_03963T0	STE/STE11/BCK1 protein kinase	0.5	0.37	24.09	91.75	8.88	4.14	-2.82	0.000782	-4.17	5.92e-07	5.67	1.01e-10			2.56	0.00223
PTTG_01983::PTTG_01983T0	hypothetical protein	2.53	1.73	31.69	71.54	13.44	5.19			-2.41	0.00243	3.71	4.62e-06			2.63	0.00223
PTTG_00861::PTTG_00861T0	hypothetical protein	655.59	463.11	43.87	13.86	193.93	250.62	1.63	0.0359	1.75	0.0263	-3.84	1.42e-06			-2.5	0.00224
PTTG_09970::PTTG_09970T2	anthranilate phosphoribosyltransferase	24.07	14.01	5.72	0	23.14	36.32					-2.01	0.0168			-2.65	0.00224
PTTG_08964::PTTG_08964T0	hypothetical protein	13.39	18.88	20.74	25.11	31.88	119.48	-2.92	0.000187					-1.92	0.0459	-2.51	0.00226
PTTG_29882::PTTG_29882T0	hypothetical protein	10.52	6.67	2.19	8.08	15.44	19.96					-2.2	0.037			-3.17	0.00226
PTTG_10013::PTTG_10013T0	hypothetical protein	0.02	0.25	1.96	3.02	6.72	16.4	-9.45	3.65e-12	-8.41	3.39e-11	6.69	0.00214			-3.05	0.00228
PTTG_29339::PTTG_29339T0	hypothetical protein	7.52	10.28	2.41	17.79	11.66	16.8									-2.79	0.00228
PTTG_08421::PTTG_08421T0	hypothetical protein	0.24	0.69	29.2	30.82	9.63	4.76	-4.05	2.27e-05	-5.31	9.01e-09	6.97	9.56e-13			2.63	0.00229
PTTG_01499::PTTG_01499T0	hypothetical protein	38.76	52.04	10.1	11.12	37.57	59					-1.88	0.0204			-2.53	0.00229
PTTG_29899::PTTG_29899T0	hypothetical protein	62.62	139.81	34.75	12.98	179.39	201.53									-2.52	0.00229
PTTG_06615::PTTG_06615T0	hypothetical protein	6.8	8.47	17.5	5.26	2752.74	106.55	-3.73	3.71e-06	-8.67	1.26e-18			4.68	7.98e-08	-2.59	0.00231
PTTG_06210::PTTG_06210T0	hypothetical protein	33	12.09	20.81	9.77	17.78	120.04	-1.62	0.0369					-2.77	0.0016	-2.51	0.00232
PTTG_03652::PTTG_03652T0	hypothetical protein	23.54	28.81	423.44	422.31	122.99	77.51			-2.39	0.00226	4.23	1.37e-07			2.47	0.00232
PTTG_12396::PTTG_12396T0	hypothetical protein	0.64	4.41	10.72	3.15	1.23	1.29					4.12	5.75e-06			3.07	0.00232
PTTG_00513::PTTG_00513T0	hypothetical protein	4.82	1.45	26.11	31.6	3.94	4.14					2.5	0.00198			2.67	0.00238
PTTG_09962::PTTG_09962T0	hypothetical protein	90.25	270.35	20.33	13.25	83.81	116.1					-2.09	0.00894			-2.5	0.0024
PTTG_01293::PTTG_01293T0	hypothetical protein	96.97	448.63	3	0	17.06	0	37.6	3.05e-18	2.5	0.00143	-4.95	1.17e-08	35.6	2.03e-09	33.1	0.00242
PTTG_01955::PTTG_01955T0	hypothetical protein	0	0	0	3.62	0.59	7.6	-32.1	5.26e-06					-3.71	0.00188	-32.9	0.00242
PTTG_02347::PTTG_02347T0	hypothetical protein	0.03	0	0	0	0.53	5.19	-7.08	5.26e-06	-4.04	0.0187			-3.3	0.00482	-32.9	0.00242
PTTG_27388::PTTG_27388T0	hypothetical protein	0.32	0.08	0	3.68	17.77	4.03	-3.44	0.000526	-5.82	4.58e-10			2.13	0.0389	-33	0.00242
PTTG_12057::PTTG_12057T1	IRE protein kinase	1.02	1.43	1.32	0	0.43	0	32.2	3.06e-05					31.5	0.0415	33.2	0.00242
PTTG_02746::PTTG_02746T0	hypothetical protein	0	0.76	0	0	0.75	3.87	-32.1	5.26e-06	-29.9	0.00106			-2.39	0.0458	-32.9	0.00242
PTTG_04741::PTTG_04741T0	histone	2.93	8.64	355.31	100.33	86.6	64.2	-4.21	5.85e-07	-4.89	1.36e-08	6.98	1.2e-13			2.49	0.00242
PTTG_02186::PTTG_02186T0	hypothetical protein	1.37	3.19	88.48	86.9	12.15	15.98	-3.3	4.51e-05	-3.15	9.08e-05	6.07	4.93e-12			2.49	0.00242
PTTG_12314::PTTG_12314T1	hypothetical protein	0.46	1.14	26.4	99.26	4.27	4.38	-3.02	0.000564	-3.23	0.000143	5.91	9.84e-11			2.61	0.00242
PTTG_25699::PTTG_25699T1	hypothetical protein	20.17	5.23	0	30.32	6.08	5.53	2.11	0.0113	1.72	0.0346	-34.2	2.19e-07			-33	0.00242
PTTG_11900::PTTG_11900T0	hypothetical protein	12.15	9.7	0	0	5.58	3.99	1.85	0.0301			-33.9	1.26e-06			-32.9	0.00242
PTTG_26044::PTTG_26044T0	hypothetical protein	0	0	9.93	8.74	0.83	0.4			-28.8	0.0263	32.4	3.08e-05			4.65	0.00242
PTTG_26113::PTTG_26113T0	hypothetical protein	0.13	0	11.33	34.81	1.07	0.45					6.5	3.08e-05			4.66	0.00242
PTTG_27165::PTTG_27165T0	hypothetical protein	0.06	0.28	5.08	2.23	0.06	0.2					6.49	3.08e-05			4.65	0.00242
PTTG_03490::PTTG_03490T2	hypothetical protein	0	0	0	0	0	0	36	4.86e-14	8.22	2.32e-14	-3.36	7.29e-05			33.1	0.00242
PTTG_08870::PTTG_08870T0	hypothetical protein	3.22	1.78	0	0	2.62	2.76					-32.5	0.000464			-32.9	0.00242
PTTG_26118::PTTG_26118T0	hypothetical protein	3.98	0	0	11.08	13.36	7.8			-1.75	0.0338	-31.3	0.00639			-33	0.00242
PTTG_09703::PTTG_09703T0	hypothetical protein	2.76	6.26	0	2.62	2.47	5.5					-31.3	0.0078			-32.9	0.00242
PTTG_26277::PTTG_26277T0	hypothetical protein	2.04	66.06	0	0	5.67	4.64					-31.1	0.0146			-32.9	0.00242
PTTG_27892::PTTG_27892T0	hypothetical protein	2.17	1.21	0	0	10.53	5.16			-2.29	0.00542	-31	0.0182			-32.9	0.00242
PTTG_08852::PTTG_08852T0	elongation factor 1-alpha	777.83	609.59	2309.04	378.08	888.41	428.71					1.63	0.0401			2.45	0.00242
PTTG_04725::PTTG_04725T1	hypothetical protein	0	1.8	0	0	4.42	2.96	-32.2	4.57e-06	-32.9	5.64e-10					-33	0.00242
PTTG_04704::PTTG_04704T1	hypothetical protein	0	3.58	0	0	2.89	3.14	-32.2	4.57e-06	-32.2	2.63e-08					-33	0.00242
PTTG_26167::PTTG_26167T0	hypothetical protein	0.4	1.52	0	0	6.07	7.06	-3.91	0.0001	-3.94	2.82e-05					-32.9	0.00242
PTTG_30458::PTTG_30458T0	hypothetical protein	0.04	0	0	0	2.07	5.99	-7.14	3.47e-06	-5.85	2.84e-05					-33	0.00242
PTTG_08567::PTTG_08567T0	hypothetical protein	2.53	0.21	2.27	2	0.76	0.09	5.03	6.86e-05	1.74	0.0451					4.65	0.00242
PTTG_05904::PTTG_05904T1	hypothetical protein	0.6	0.61	0	0	0.96	3.26	-2.2	0.0151							-33	0.00242
PTTG_08002::PTTG_08002T0	40S ribosomal protein S23	14.92	15.03	629.36	421.85	304.39	115.94	-2.72	0.000527	-4.36	1.12e-07	5.46	1.04e-10			2.46	0.00243
PTTG_04833::PTTG_04833T0	hypothetical protein	9.29	10.99	11.95	11.02	12.39	67.84	-2.63	0.000731					-2.47	0.00585	-2.49	0.00244
PTTG_00299::PTTG_00299T0	hypothetical protein	16.52	40.93	7.82	16.06	5.46	53.72							-3.31	0.000259	-2.76	0.00245
PTTG_03185::PTTG_03185T0	hypothetical protein	0.37	0.38	28.03	10.8	6.19	4.46	-3.37	0.00035	-4.09	4.95e-06	6.32	3.03e-11			2.67	0.00245
PTTG_07149::PTTG_07149T0	T-complex protein 1 subunit beta	13.92	10.55	137.94	94.31	39.82	25.16					3.37	1.79e-05			2.47	0.00245
PTTG_08293::PTTG_08293T0	hypothetical protein	13.9	6.55	20.23	22.67	87.3	116.9	-2.83	0.000297	-2.66	0.000727					-2.51	0.00245
PTTG_05747::PTTG_05747T0	hypothetical protein	10.9	9.11	5.31	0	20.18	32.44									-2.59	0.00245
PTTG_29013::PTTG_29013T0	hypothetical protein	10.95	21.24	24.03	8.12	13.62	3.69	1.81	0.0304							2.72	0.00246
PTTG_01846::PTTG_01846T0	hypothetical protein	26110.8	16645.2	257.06	135.13	2712.81	47.28	9.35	3.32e-21	3.26	3.62e-05	-6.6	1.57e-13	5.83	2.06e-10	2.46	0.00248
PTTG_09622::PTTG_09622T0	hypothetical protein	0.36	1.38	58.89	38.53	17.53	10.57	-4.63	1.19e-07	-5.61	4.32e-10	7.41	6.33e-14			2.5	0.00248
PTTG_01430::PTTG_01430T2	hypothetical protein	0	1.85	15.58	3.03	1.82	2.29	-32	1.1e-05	-31.8	2.17e-07	34.9	5e-12			2.78	0.00248
PTTG_01430::PTTG_01430T1	hypothetical protein	0.21	1.85	15.58	3.03	1.82	2.29	-3.21	0.00139	-3.12	0.000644	6.28	1.8e-10			2.78	0.00248
PTTG_01049::PTTG_01049T0	hypothetical protein	17.05	5.83	1.99	0	6.8	13.52					-3.03	0.000314			-2.75	0.00248
PTTG_29234::PTTG_29234T0	hypothetical protein	1.41	1.07	0.6	12.91	1.25	8.26	-2.31	0.00573					-2.74	0.00654	-3.77	0.00249
PTTG_12459::PTTG_12459T0	hypothetical protein	886.21	336.13	7.29	1.87	50.25	0.68	10.6	4.08e-22	4.13	3.5e-07	-6.86	1.24e-13	6.18	5.14e-09	3.43	0.0025
PTTG_06301::PTTG_06301T0	hypothetical protein	0.19	0.23	4.43	1.14	1.6	0.42			-3.04	0.000965	4.57	7.41e-06			3.43	0.0025
PTTG_11188::PTTG_11188T0	hypothetical protein	0.72	0.75	0.74	0	8.29	17.08	-4.33	4.66e-06	-3.53	0.000194					-4.51	0.0025
PTTG_08180::PTTG_08180T1	hypothetical protein	58	14.49	126.97	43.63	36.16	22.8	1.59	0.0454							2.49	0.0025
PTTG_26787::PTTG_26787T0	hypothetical protein	37.58	24.76	31.27	12.47	41.35	176.33	-1.99	0.0101					-2.11	0.024	-2.48	0.00252
PTTG_00101::PTTG_00101T0	hypothetical protein	56.56	53.75	11.29	4.03	40.53	64.81					-2.26	0.0047			-2.5	0.00252
PTTG_06122::PTTG_06122T0	CAMK protein kinase	30.11	21.69	17.25	6.93	38.46	97.95									-2.49	0.00253
PTTG_03877::PTTG_03877T0	hypothetical protein	211.68	150.61	362.69	141.99	206.27	67.43	1.89	0.0149							2.44	0.00254
PTTG_07355::PTTG_07355T0	succinyl-CoA ligase subunit alpha	258.05	107.3	186.27	118.46	78.92	34.14	3.16	6e-05	1.7	0.0312					2.46	0.00255
PTTG_01111::PTTG_01111T0	hypothetical protein	37.94	80.05	24.31	12.19	39.76	135.04	-1.59	0.0409							-2.46	0.00255
PTTG_08636::PTTG_08636T0	hypothetical protein	0	0	4.56	0	18.75	31.97	-14.3	1.73e-13	-13.7	8.26e-14	11.8	4.46e-05			-2.79	0.00257
PTTG_09736::PTTG_09736T0	hypothetical protein	10.26	32.05	19.25	10.69	42.22	108.64	-3.16	5.72e-05	-2.05	0.00935					-2.48	0.00257
PTTG_25670::PTTG_25670T0	hypothetical protein	45.06	11.87	23.26	32.2	33.98	129.71							-1.95	0.0419	-2.46	0.0026
PTTG_29717::PTTG_29717T0	hypothetical protein	3.67	9.73	7.53	0	23.51	54.11	-3.64	1.07e-05	-2.68	0.000945					-2.83	0.0026
PTTG_04697::PTTG_04697T0	hypothetical protein	415.11	319.3	38.09	28.77	146.93	210.2					-3.38	1.7e-05			-2.45	0.00261
PTTG_02651::PTTG_02651T0	1,3-beta-glucan synthase component FKS1	140.21	123.71	34.56	43.71	82.79	189.03					-1.96	0.013			-2.43	0.00261
PTTG_03542::PTTG_03542T0	hypothetical protein	32.34	68.23	76.48	34.26	22.69	13.82									2.48	0.00261
PTTG_28515::PTTG_28515T0	hypothetical protein	20.52	34.03	10.11	4.11	31.4	57.27									-2.49	0.00261
PTTG_30676::PTTG_30676T0	hypothetical protein	16.42	20.68	16.01	7.89	1.93	1.64	3.57	0.000117	3.09	0.000226					3.31	0.00264
PTTG_09988::PTTG_09988T0	hypothetical protein	17.47	11.58	8.02	2.67	2.78	0.98	4.4	1.13e-06	2.65	0.00102					3.05	0.00264
PTTG_00457::PTTG_00457T0	hypothetical protein	16.14	2.6	4.83	0	15.63	29.43					-1.68	0.0478			-2.59	0.00265
PTTG_03414::PTTG_03414T0	hypothetical protein	26.05	10.94	27.69	12.33	7.69	4.79	2.68	0.000837	1.75	0.0275					2.55	0.00265
PTTG_06395::PTTG_06395T0	hypothetical protein	38.5	32.3	54.04	57.96	20.62	9.76	2.22	0.0047							2.49	0.00266
PTTG_08618::PTTG_08618T0	hypothetical protein	19324.7	19451.3	222.18	76.52	2707.88	41.39	9.11	1.47e-20	2.83	0.000306	-6.38	4.48e-13	6.02	1.03e-10	2.44	0.00267
PTTG_26598::PTTG_26598T0	hypothetical protein	40.13	53.85	21.69	48.67	60.28	119.99									-2.45	0.00267
PTTG_09542::PTTG_09542T0	hypothetical protein	97.24	30.5	12.42	5.62	42.91	75.46					-2.9	0.000353			-2.59	0.00268
PTTG_06909::PTTG_06909T0	hypothetical protein	2.36	2.04	3.21	0	19.6	28.35	-3.35	6.99e-05	-3.06	0.000206					-3.13	0.00268
PTTG_25560::PTTG_25560T0	hypothetical protein	2.43	14.05	297.43	50.92	130.7	55.7	-4.28	2.52e-07	-5.75	4.83e-11	7	6.15e-14			2.43	0.00272
PTTG_02672::PTTG_02672T0	hypothetical protein	37.78	38.96	174.05	153.1	62.38	32.63					2.27	0.00363			2.43	0.00273
PTTG_06869::PTTG_06869T0	hypothetical protein	0.72	1.36	1.87	2.88	4.62	15.25	-4.16	1.28e-06	-2.69	0.00158					-3.01	0.00274
PTTG_07870::PTTG_07870T0	hypothetical protein	526.09	172.86	268.59	123.76	152.39	50.1	3.63	5e-06	1.78	0.0239					2.44	0.00274
PTTG_03273::PTTG_03273T0	hypothetical protein	46.35	70.34	20.12	11.06	42.66	110.67									-2.44	0.00275
PTTG_06113::PTTG_06113T0	hypothetical protein	136.29	297.75	45.2	5.54	94.3	246.94									-2.43	0.00279
PTTG_03284::PTTG_03284T0	large subunit ribosomal protein LP0	24.95	23.12	824.59	110.33	340.13	156.56	-2.41	0.00188	-3.77	2.55e-06	5.11	7.23e-10			2.41	0.0028
PTTG_12067::PTTG_12067T0	hypothetical protein	1.04	0.8	19.24	7.36	1.32	3.19					4.27	3.44e-07			2.61	0.00282
PTTG_02244::PTTG_02244T1	hypothetical protein	26.56	17.72	8.66	0	3.6	1.09	4.85	7.21e-08	2.88	0.000309					3.01	0.00282
PTTG_29573::PTTG_29573T0	hypothetical protein	177.34	136.6	74.08	74.15	28.56	12.13	4.11	7.63e-07	2.63	0.000856					2.63	0.00283
PTTG_04129::PTTG_04129T0	NADH-ubiquinone oxtranscriptAccessionNumoreductase 51 kDa subunit, mitochondrial	241.16	113.52	105.86	69.33	112.95	570.25							-2.35	0.00901	-2.41	0.00284
PTTG_01714::PTTG_01714T0	FK506-binding protein 1	54.34	79.16	411.61	491.95	232.96	77.64			-2.11	0.00716	2.99	0.000124			2.42	0.00285
PTTG_26863::PTTG_26863T0	hypothetical protein	2.54	0.6	2.82	0.08	5.11	17.04	-2.51	0.00137							-2.58	0.00285
PTTG_12580::PTTG_12580T0	hypothetical protein	0.28	2.27	5.49	0	0.41	0.8					4.35	9.07e-07			2.79	0.00286
PTTG_12445::PTTG_12445T0	hypothetical protein	0.11	0.13	14.76	12.84	0.26	2.35	-4.14	8.83e-05			7.09	2.82e-12	-3.19	0.00793	2.67	0.00288
PTTG_26145::PTTG_26145T0	hypothetical protein	4.91	12.37	8.2	3.61	56.68	56.79	-3.29	5.22e-05	-3.54	1.35e-05					-2.77	0.00288
PTTG_08587::PTTG_08587T0	hypothetical protein	59.13	20.05	167.17	233.83	27.85	31.58									2.42	0.00289
PTTG_27309::PTTG_27309T0	hypothetical protein	18.33	24.82	5.71	8.81	18.65	33.81									-2.55	0.00289
PTTG_07414::PTTG_07414T0	hypothetical protein	49.49	22.22	17.39	19.31	39.48	96.16									-2.45	0.00291
PTTG_04013::PTTG_04013T0	60S ribosomal protein L28	37.19	24.39	868.3	349.48	463.59	165.37	-1.91	0.0139	-3.65	5.14e-06	4.61	1.49e-08			2.41	0.00292
PTTG_11798::PTTG_11798T0	hypothetical protein	1.01	2.02	105.47	168.37	5.06	19.74	-4.05	1.39e-06	-2.33	0.00468	6.77	2.36e-13	-1.98	0.0459	2.43	0.00293
PTTG_06086::PTTG_06086T0	hypothetical protein	8.9	2.01	9.09	17.05	8.82	0.89	3.56	0.000415					3.29	0.00502	3.37	0.00295
PTTG_27082::PTTG_27082T0	hypothetical protein	0.2	0	4.26	2.28	0.06	0.42					4.51	1.01e-05			3.37	0.00295
PTTG_06350::PTTG_06350T0	hypothetical protein	0	0	0.59	3.62	9.67	13.22	-32.9	5.5e-08	-32.6	2.34e-09					-4.48	0.00295
PTTG_30423::PTTG_30423T0	hypothetical protein	0.42	0.1	0.4	2.44	5.34	8.92	-4.17	1.44e-05	-3.68	5.28e-05					-4.48	0.00295
PTTG_11581::PTTG_11581T0	hypothetical protein	1.98	5.58	1.96	0	15.53	17.01	-2.87	0.000585	-2.98	0.00026					-3.1	0.00295
PTTG_01669::PTTG_01669T0	hypothetical protein	150.66	67.06	255.06	60.74	145.24	48.12	1.89	0.0153							2.42	0.00295
PTTG_06328::PTTG_06328T1	40S ribosomal protein S7	9.28	44.82	276.55	56.52	123.92	52.28	-2.25	0.00421	-3.75	3.3e-06	4.96	2.25e-09			2.42	0.00297
PTTG_12270::PTTG_12270T0	hypothetical protein	13.59	20.69	17.1	13.34	17.44	95.37	-2.57	0.00095					-2.47	0.00596	-2.46	0.00299
PTTG_27859::PTTG_27859T0	hypothetical protein	4.9	17.87	2.91	0	23.67	23.19	-2	0.0127	-2.28	0.00431					-2.98	0.00299
PTTG_30372::PTTG_30372T0	hypothetical protein	3.92	3.58	3.52	6.19	12.56	27.73	-2.58	0.00148	-1.69	0.0406					-2.96	0.00299
PTTG_02864::PTTG_02864T0	hypothetical protein	34.62	65.39	37.78	27.83	14.58	6.95	2.56	0.00113							2.46	0.00299
PTTG_07623::PTTG_07623T1	hypothetical protein	4.17	1.92	2.42	8.2	6.36	17.94	-1.86	0.0198							-2.87	0.00299
PTTG_25989::PTTG_25989T0	hypothetical protein	23.33	32.18	2.28	1	7.91	15.58					-3.29	0.000109			-2.76	0.003
PTTG_26986::PTTG_26986T0	hypothetical protein	3.34	2.61	6.23	15.36	6.28	39.67	-3.33	3.86e-05					-2.67	0.00322	-2.65	0.00302
PTTG_00919::PTTG_00919T0	hypothetical protein	50.63	47.56	44.14	56.87	125.05	238.73	-2	0.00973							-2.42	0.00302
PTTG_00592::PTTG_00592T0	hypothetical protein	36.96	20.39	46.21	19.21	13.87	7.98	2.45	0.00222							2.55	0.00304
PTTG_04892::PTTG_04892T0	hypothetical protein	1.86	8.25	325.2	44.02	15.71	62.21	-4.82	1.19e-08	-3.08	0.000155	7.51	1.12e-14	-2	0.0376	2.4	0.00307
PTTG_03492::PTTG_03492T0	hypothetical protein	13.41	16.18	3.31	15.39	4.99	0	34.5	5.2e-10			-1.95	0.032	33.6	1.41e-05	33	0.0031
PTTG_26699::PTTG_26699T0	hypothetical protein	70.13	10.15	2.99	0	1.71	0	37	6.62e-17	5.35	6.85e-10	-4.49	1.89e-07	32.2	0.00414	33.1	0.0031
PTTG_02291::PTTG_02291T0	hypothetical protein	0	0	0	0	0	0					5.49	2.58e-05			33.1	0.0031
PTTG_26832::PTTG_26832T0	hypothetical protein	0	0	0	0	0	0					5.49	2.58e-05			33.1	0.0031
PTTG_26954::PTTG_26954T0	hypothetical protein	0	0	0	0	0	0			-3.85	0.0263	7.49	3.08e-05			33.1	0.0031
PTTG_11849::PTTG_11849T0	hypothetical protein	0	0	0	0	0	0					7.49	3.08e-05			33.1	0.0031
PTTG_29714::PTTG_29714T0	hypothetical protein	0	0	0	0	0	0					32.4	3.08e-05			33.1	0.0031
PTTG_12763::PTTG_12763T1	hypothetical protein	4.82	6.43	0	0	5.37	2.64					-33	3.51e-05			-32.8	0.0031
PTTG_28058::PTTG_28058T0	hypothetical protein	2.91	3.69	0	4.45	1.71	4.38					-31.6	0.00622			-32.9	0.0031
PTTG_07774::PTTG_07774T1	hypothetical protein	1.26	0.39	0	0	1.68	3.3					-30.9	0.0282			-32.9	0.0031
PTTG_30017::PTTG_30017T0	hypothetical protein	0.32	0	0	0	24.86	6.88	-4.2	0.000168	-6.3	2.06e-10					-32.9	0.0031
PTTG_09135::PTTG_09135T0	hypothetical protein	0.13	0	0	2.76	4.32	2.77	-4.2	0.000168	-5.09	1.93e-07					-32.9	0.0031
PTTG_25916::PTTG_25916T0	hypothetical protein	0.02	0.36	0	0	1.55	3.51	-7.01	6.99e-06	-6.08	9.4e-06					-32.9	0.0031
PTTG_04019::PTTG_04019T0	hypothetical protein	16.09	12.12	7.71	13.25	15.79	43.46									-2.48	0.0031
PTTG_06660::PTTG_06660T0	HAL protein kinase	39.68	88.36	58.34	62.73	96.62	312.36	-2.74	0.000428							-2.4	0.00311
PTTG_26418::PTTG_26418T0	hypothetical protein	30.8	34.05	11.04	6.73	27.34	62.55									-2.49	0.00311
PTTG_25142::PTTG_25142T0	hypothetical protein	23.46	18.42	1.69	3.68	6.8	11.02			1.78	0.0247	-3.73	1e-05			-2.69	0.00312
PTTG_25430::PTTG_25430T0	hypothetical protein	12.7	86.21	130.35	27.41	15.18	24.43					3.42	1.38e-05			2.43	0.00312
PTTG_03711::PTTG_03711T1	40S ribosomal protein S7	4.55	4.68	275.02	48.41	115.79	52.61	-3.29	4.41e-05	-4.68	2.31e-08	5.98	6.63e-12			2.4	0.00317
PTTG_01294::PTTG_01294T0	hypothetical protein	73.03	132.84	418.13	131.79	182.09	80.93					2.58	0.000865			2.39	0.00318
PTTG_05798::PTTG_05798T0	hypothetical protein	24.92	39.73	20.98	156.94	97.11	114.85	-1.96	0.0114	-1.97	0.0124					-2.44	0.00318
PTTG_06632::PTTG_06632T0	hypothetical protein	17.62	40.44	12.38	7.16	32.28	69.12	-1.73	0.0263							-2.46	0.00321
PTTG_02624::PTTG_02624T0	50S ribosomal protein L36e	12.44	19.89	496.92	97.03	321.3	95.91	-2.71	0.000585	-4.7	1.71e-08	5.38	1.89e-10			2.39	0.00322
PTTG_01539::PTTG_01539T0	hypothetical protein	398.92	131.36	90.44	38.44	29.59	14.64	5.01	5.42e-09	3.75	3.54e-06	-2.08	0.00961			2.64	0.00322
PTTG_01684::PTTG_01684T0	hypothetical protein	92.42	81.84	225.24	121.21	86.46	43.39									2.39	0.00322
PTTG_07953::PTTG_07953T0	hypothetical protein	222.91	42.85	14.37	2.01	14.25	1.84	7.16	4.2e-14	3.96	1.01e-06	-3.89	1.69e-06	2.94	0.00508	2.98	0.00323
PTTG_07492::PTTG_07492T0	hypothetical protein	127.12	192.34	12.64	1.02	89.35	69.6					-3.27	3.79e-05			-2.44	0.00323
PTTG_27601::PTTG_27601T0	hypothetical protein	190.39	119.56	71.23	21.87	118.25	377.18									-2.39	0.00323
PTTG_06652::PTTG_06652T0	hypothetical protein	27.83	22.92	25.05	2.94	132.98	136.14	-2.05	0.00811	-2.26	0.00388					-2.43	0.00325
PTTG_00157::PTTG_00157T1	hypothetical protein	11.66	11.88	4.26	32.64	10.22	26.13									-2.6	0.00326
PTTG_07081::PTTG_07081T0	hypothetical protein	0	0	29.12	0	34.04	4.53	-32	1.1e-05	-35	1.6e-15	34.9	8.05e-12	2.9	0.00248	2.7	0.00327
PTTG_01827::PTTG_01827T0	hypothetical protein	130.1	117.32	211.91	181.08	79.7	41.04	1.9	0.0141							2.38	0.00328
PTTG_26038::PTTG_26038T0	hypothetical protein	1.03	1.9	10.34	7.08	6.98	1.13			-2.77	0.000936	3.4	0.000102	2.61	0.026	3.21	0.0033
PTTG_02209::PTTG_02209T0	hypothetical protein	228.41	195.01	12.3	11.23	61.82	66.31	2.02	0.00876	1.88	0.0168	-4.15	2.55e-07			-2.41	0.0033
PTTG_06206::PTTG_06206T0	T-complex protein 1 subunit alpha	7.76	4.98	107.83	92.03	40.16	20.65			-2.38	0.00247	3.86	1.3e-06			2.4	0.0033
PTTG_05343::PTTG_05343T0	hypothetical protein	1.83	61.87	6.68	1.25	34.48	38.78	-4.17	4.22e-07	-4.24	2.7e-07	1.94	0.0258			-2.52	0.0033
PTTG_04398::PTTG_04398T0	oxoglutarate dehydrogenase, E1 component	83.1	40.97	98.48	96.14	25.98	19.04	2.37	0.00231	1.67	0.0346					2.39	0.0033
PTTG_10799::PTTG_10799T0	hypothetical protein	8.92	18.42	1.77	5.63	7.71	20.25									-3.5	0.0033
PTTG_03491::PTTG_03491T0	NAD(P)H:quinone oxtranscriptAccessionNumoreductase, type IV	168.83	28.6	200.62	292.58	78.92	38.47	2.37	0.00232							2.4	0.00332
PTTG_04874::PTTG_04874T0	hypothetical protein	22.27	68.39	11.2	9.52	23.6	62.57									-2.46	0.00332
PTTG_05499::PTTG_05499T0	hypothetical protein	28.35	41.99	110.54	66.35	139.83	20.86			-2.31	0.0032	2.03	0.0101	2.73	0.00206	2.42	0.00335
PTTG_25384::PTTG_25384T0	hypothetical protein	29.85	24.87	12.29	2.58	15.9	68.01							-2.11	0.0243	-2.45	0.00338
PTTG_07748::PTTG_07748T0	CK1/CK1/CK1-G protein kinase	164.38	321.41	51.71	26.93	146.09	271.47					-1.6	0.0458			-2.38	0.00338
PTTG_30817::PTTG_30817T0	hypothetical protein	22.7	31.91	56.48	39.63	13.21	9.43									2.6	0.00338
PTTG_00176::PTTG_00176T0	hypothetical protein	116.6	47.7	163.37	232.35	49.77	31.01	2.15	0.00598							2.41	0.00341
PTTG_09797::PTTG_09797T0	hypothetical protein	1.23	1.11	46.93	87.48	14.6	8.51	-2.55	0.00234	-3.58	1.34e-05	5.32	7.23e-10			2.48	0.00343
PTTG_01898::PTTG_01898T0	hypothetical protein	19.3	40.27	60.93	21.98	29.59	11.22					1.72	0.0326			2.46	0.00343
PTTG_11938::PTTG_11938T0	hypothetical protein	0.3	0.86	13.19	8.34	0.51	1.71					5.51	2.17e-08			2.96	0.00345
PTTG_02389::PTTG_02389T0	hypothetical protein	14.31	16.67	13.27	2.4	32.24	71.45	-2.08	0.00718							-2.41	0.00345
PTTG_11879::PTTG_11879T0	hypothetical protein	10.16	9.33	5.45	11.2	19.12	35.22									-2.67	0.00345
PTTG_27766::PTTG_27766T0	hypothetical protein	0.34	0.21	15.31	79.31	6.67	2.2	-2.45	0.0179	-4.3	2.32e-06	5.56	4.69e-09			2.82	0.00347
PTTG_09784::PTTG_09784T1	hypothetical protein	112.69	58.31	134.12	119.89	122.76	26.07	2.35	0.00245					2.22	0.016	2.38	0.00348
PTTG_02820::PTTG_02820T0	hypothetical protein	110.29	50.35	26.18	105.21	7.39	1.92	6.08	2.22e-09	3.89	2.86e-06	-2.01	0.0192			3.78	0.00348
PTTG_12522::PTTG_12522T0	hypothetical protein	1.59	2.22	6.69	3.59	0.58	0.49					2.14	0.0197			3.78	0.00348
PTTG_12383::PTTG_12383T0	hypothetical protein	11.76	11	411.93	188.14	247.37	80.47	-2.53	0.00122	-4.4	8.85e-08	5.2	5.24e-10			2.37	0.00349
PTTG_07182::PTTG_07182T0	hypothetical protein	1.23	0.63	17.4	9.68	5.49	2.76			-2.17	0.00797	3.89	4.22e-06			2.67	0.00349
PTTG_07253::PTTG_07253T0	nuclear transport factor 2	303.57	126.89	374.78	204.14	249.74	73.39	2.29	0.00319							2.37	0.0035
PTTG_00573::PTTG_00573T0	hypothetical protein	18.78	53	10.74	3.01	39.87	58.39									-2.43	0.0035
PTTG_26844::PTTG_26844T2	hypothetical protein	6.37	5.9	2.85	0	3.95	17.26							-2.14	0.0264	-2.58	0.00354
PTTG_01075::PTTG_01075T0	hypothetical protein	0.04	0.11	3.94	2.7	0.36	0.25			-3.36	0.0287	6.86	3.36e-06			4.01	0.00354
PTTG_12626::PTTG_12626T1	hypothetical protein	1.72	2.74	5.3	3.7	0	0.43			31.1	3.46e-05					3.64	0.00354
PTTG_27146::PTTG_27146T0	hypothetical protein	4.78	3.59	8.47	5.8	0.55	0.53	3.41	0.00569	3.12	0.0012					4.01	0.00354
PTTG_30818::PTTG_30818T0	hypothetical protein	2.68	10.18	2.36	5.81	8.78	19.64	-2.63	0.00137	-1.72	0.0401					-3.04	0.00354
PTTG_04583::PTTG_04583T0	hypothetical protein	495.14	1698.31	7.97	1.75	106.21	46.04	3.67	4.12e-06	2.21	0.00463	-5.89	1.78e-11			-2.51	0.00357
PTTG_01506::PTTG_01506T0	hypothetical protein	4.38	7.95	30.21	44.04	8.84	5.82					2.85	0.000263			2.39	0.00357
PTTG_09571::PTTG_09571T0	hypothetical protein	207.19	78.06	128.3	96	31.94	24.48	3.32	3e-05	2.69	0.000614					2.41	0.00359
PTTG_12136::PTTG_12136T0	hypothetical protein	46.56	42.08	38.33	112.01	14.15	7.15	2.94	0.000203	1.71	0.0309					2.44	0.00359
PTTG_00297::PTTG_00297T1	hypothetical protein	15.79	18.09	8.53	4.78	22.78	46.1									-2.42	0.00359
PTTG_07297::PTTG_07297T0	hypothetical protein	1.27	5.8	12.64	36.49	6.6	2.28			-2.39	0.00271	3.38	2.55e-05			2.49	0.00361
PTTG_26608::PTTG_26608T0	hypothetical protein	26.44	27.45	14.84	1.88	54.31	81.49									-2.44	0.00361
PTTG_07350::PTTG_07350T0	hypothetical protein	948.53	1412.84	8.68	1.53	95.17	1.4	9.65	2.26e-21	3.31	2.84e-05	-6.71	1.38e-13	6.08	2.06e-10	2.65	0.00363
PTTG_09501::PTTG_09501T0	hypothetical protein	1.99	8.28	66.73	17.67	33.63	12.48	-2.41	0.00306	-4.08	7.85e-07	5.13	1.69e-09			2.44	0.00364
PTTG_00510::PTTG_00510T0	hypothetical protein	7.18	16.57	81.87	29.6	28.13	15.59			-1.98	0.0125	3.58	6.54e-06			2.41	0.00364
PTTG_02739::PTTG_02739T0	hypothetical protein	11.08	71.21	27.05	0	37.06	141.14	-3.43	1.38e-05	-1.75	0.0273			-1.94	0.0423	-2.37	0.00365
PTTG_26123::PTTG_26123T2	hypothetical protein	145.55	186.67	21.43	0	85.26	111.46					-2.7	0.000531			-2.36	0.00365
PTTG_04564::PTTG_04564T0	hypothetical protein	41.31	37.24	44.77	31.3	16.06	8.51	2.52	0.00135							2.41	0.00366
PTTG_02234::PTTG_02234T0	hypothetical protein	23.43	37.57	16.21	13.11	37.88	88.65	-1.68	0.0313							-2.43	0.00366
PTTG_30478::PTTG_30478T0	hypothetical protein	3.03	4.38	47.06	37.91	55.66	246.94	-6.11	3.11e-12	-4.21	3.2e-07	4.02	1.08e-06	-2.16	0.0197	-2.37	0.00367
PTTG_27901::PTTG_27901T0	hypothetical protein	8.57	5.74	13.87	19.54	5.41	1.56	2.7	0.00429							3.17	0.00371
PTTG_27926::PTTG_27926T0	H+-transporting ATPase [EC:3.6.3.6]	3.25	4.79	28.75	17.16	2.48	5.38					3.21	5.36e-05			2.43	0.00372
PTTG_09361::PTTG_09361T0	hypothetical protein	53.32	14.73	9.53	31.64	18.39	53.3					-2.42	0.00294			-2.47	0.00374
PTTG_12160::PTTG_12160T0	hypothetical protein	184.96	63.36	81.21	71.95	22.81	14.87	3.88	2e-06	3.01	0.000138					2.47	0.00377
PTTG_00817::PTTG_00817T0	hypothetical protein	44.54	45.11	11.66	11.23	16.31	66.71					-1.87	0.0269	-2.05	0.0324	-2.5	0.00379
PTTG_10044::PTTG_10044T1	hypothetical protein	3.19	3.01	3.45	8.68	18.84	21.85	-2.54	0.00142	-2.57	0.0012					-2.65	0.00379
PTTG_12546::PTTG_12546T0	hypothetical protein	20.5	4.97	19.54	3.51	12.47	3.42	2.82	0.000567							2.53	0.00379
PTTG_04070::PTTG_04070T0	hypothetical protein	30.45	102.34	4.59	0	26.77	27.58					-2.67	0.00155			-2.57	0.00382
PTTG_27481::PTTG_27481T0	hypothetical protein	0.19	0.15	0.58	3.57	12.47	7.33	-5.04	7.11e-07	-6.06	7.27e-10					-3.65	0.00383
PTTG_25236::PTTG_25236T0	hypothetical protein	2.06	0.63	0.83	0	4.22	10.54	-2.11	0.0138							-3.65	0.00383
PTTG_27769::PTTG_27769T0	hypothetical protein	0.73	0.13	22.2	0	2.64	2.98					4.99	1.9e-07			2.91	0.00392
PTTG_08687::PTTG_08687T0	hypothetical protein	330.81	158.87	461.46	289.69	282.88	92.38	2.08	0.0071							2.34	0.00392
PTTG_06586::PTTG_06586T0	60S ribosomal protein L11	21.23	34.95	1247.37	529.18	503.2	251.42	-3.33	2.52e-05	-4.57	3.13e-08	5.94	5.58e-12			2.33	0.00397
PTTG_01108::PTTG_01108T0	hypothetical protein	48.89	30.19	117.89	56.2	37.69	23.24									2.36	0.00397
PTTG_00970::PTTG_00970T0	hypothetical protein	2.05	10.45	273.21	564.5	9.44	54.54	-4.49	6.72e-08	-2.21	0.00649	7.12	4.55e-14	-2.54	0.00496	2.34	0.00398
PTTG_01129::PTTG_01129T2	hypothetical protein	50.95	26.27	3.56	7.77	22.76	21.24					-3.78	6.01e-06			-2.56	0.00398
PTTG_26386::PTTG_26386T0	hypothetical protein	0.93	2.77	8.55	3.19	40.78	48	-5.46	4.09e-10	-5.47	5.4e-10	3.27	0.00019			-2.47	0.00398
PTTG_02940::PTTG_02940T1	protein transporter SEC61 subunit alpha	69	27.61	10.98	38.79	80.35	58.75					-2.59	0.00117			-2.4	0.00398
PTTG_30222::PTTG_30222T0	hypothetical protein	4.3	8.25	7.26	5.91	26.55	43.11	-3.08	0.000125	-2.63	0.001					-2.55	0.00398
PTTG_00392::PTTG_00392T0	phosphoglycerate kinase	192.84	28.87	170.04	204.2	106.27	33.96	2.75	0.000428							2.34	0.00398
PTTG_08985::PTTG_08985T2	hypothetical protein	12.52	4.29	3.01	33.35	7.09	0	34.4	7.34e-10			-1.99	0.0304	34.1	4.37e-06	32.9	0.00401
PTTG_30883::PTTG_30883T0	hypothetical protein	0	0	0	0	0.41	14.47	-32	1.1e-05					-5.16	0.000188	-32.8	0.00401
PTTG_08933::PTTG_08933T0	hypothetical protein	0	0	0	0	0.41	4.14	-32	1.1e-05	-28.8	0.0263			-3.36	0.00842	-32.8	0.00401
PTTG_27710::PTTG_27710T0	hypothetical protein	0.41	0	0	0	1.09	8.58	-4.14	0.00022					-3	0.0177	-32.8	0.00401
PTTG_11913::PTTG_11913T0	hypothetical protein	63.75	46.31	0	5.59	3.73	1.84	5.36	7.93e-10	4.09	5.52e-07	-37.2	3.7e-14			-32.8	0.00401
PTTG_03242::PTTG_03242T1	hypothetical protein	6.32	2.13	0	6.1	4.42	2.38					-33.5	2.62e-06			-32.8	0.00401
PTTG_26271::PTTG_26271T0	hypothetical protein	0	0	0	0	0	0					4.58	3.7e-05			33	0.00401
PTTG_07147::PTTG_07147T0	hypothetical protein	0.03	0.08	4.03	1.91	0.57	0.17			-4.5	0.0053	7.39	5.36e-05			4.54	0.00401
PTTG_27142::PTTG_27142T0	hypothetical protein	0.11	0	9.02	8.56	1.27	0.39			-3.5	0.0221	6.39	5.36e-05			4.54	0.00401
PTTG_30134::PTTG_30134T0	hypothetical protein	0.06	0.38	9.78	0	0.88	0.42			-3.85	0.0263	7.39	5.36e-05			4.54	0.00401
PTTG_09595::PTTG_09595T0	hypothetical protein	0	0	0	0	0	0					7.39	5.36e-05			33	0.00401
PTTG_12265::PTTG_12265T0	hypothetical protein	0	0.27	3.47	0	0	0					32.4	5.36e-05			33	0.00401
PTTG_27220::PTTG_27220T0	hypothetical protein	0.13	0	10.26	0	0	0.44					6.39	5.36e-05			4.54	0.00401
PTTG_27759::PTTG_27759T0	hypothetical protein	0.06	0	8.95	25.46	0.11	0.39					7.39	5.36e-05			4.54	0.00401
PTTG_29574::PTTG_29574T0	hypothetical protein	0	0	0	0	0	0					5.8	5.36e-05			33	0.00401
PTTG_27563::PTTG_27563T0	hypothetical protein	0	0	0	0	0	0					32.3	6.49e-05			33	0.00401
PTTG_12323::PTTG_12323T0	hypothetical protein	5.85	0	0	11.72	3.51	3.81					-32.8	0.000123			-32.8	0.00401
PTTG_00352::PTTG_00352T0	hypothetical protein	2.06	0	8.69	4.12	1.11	0.38					2.14	0.0378			4.54	0.00401
PTTG_07829::PTTG_07829T0	hypothetical protein	0	0	0	0	21.28	8.17	-32	1.1e-05	-33.5	1.24e-11					-32.8	0.00401
PTTG_30337::PTTG_30337T0	hypothetical protein	0.56	0	0	12.43	6.27	5.81	-3.14	0.00122	-3.49	0.00014					-32.8	0.00401
PTTG_27111::PTTG_27111T0	hypothetical protein	8.12	4.28	2.23	7.42	0.92	0.1	6.63	3.61e-08	3.14	0.000152					4.54	0.00401
PTTG_29773::PTTG_29773T0	hypothetical protein	0.21	0.83	0	0	1.14	4.27	-4.14	0.00022	-2.48	0.0208					-32.8	0.00401
PTTG_01619::PTTG_01619T0	hypothetical protein	21707.5	13825	192.59	67.13	2005.86	38.49	9.38	2.82e-21	3.43	1.52e-05	-6.75	9.81e-14	5.69	3.53e-10	2.34	0.00403
PTTG_02988::PTTG_02988T0	hypothetical protein	158.12	49.56	63.14	63.56	29.16	12.38	3.91	1.18e-06	2.43	0.00188					2.37	0.00403
PTTG_25955::PTTG_25955T0	hypothetical protein	44.22	55.25	10.25	2.22	32.17	54.79					-2.05	0.0118			-2.4	0.00406
PTTG_27900::PTTG_27900T0	hypothetical protein	4.5	6.86	81.63	39.54	23.31	15.95	-1.59	0.0482	-2.38	0.00269	4.25	1.85e-07			2.37	0.00408
PTTG_27942::PTTG_27942T0	hypothetical protein	9.71	15.54	3.87	7.89	9.53	26.2									-2.74	0.00408
PTTG_01174::PTTG_01174T0	hypothetical protein	0.67	2.57	0.36	2.22	1.68	7.72	-3.28	0.000303					-2.21	0.0456	-4.4	0.00409
PTTG_11890::PTTG_11890T0	hypothetical protein	0.06	0.38	8.13	4.56	0.25	0.62					7.14	5.6e-07			3.72	0.00409
PTTG_09544::PTTG_09544T0	hypothetical protein	0.18	0	4.75	19.95	1.54	0.49			-3.14	0.00102	4.82	3.67e-06			3.3	0.00409
PTTG_12322::PTTG_12322T0	hypothetical protein	5.96	4.24	0.18	1.11	1.73	3.84			1.78	0.0308	-4.99	6.48e-05			-4.4	0.00409
PTTG_06434::PTTG_06434T0	hypothetical protein	43.54	699.08	164.15	48.76	57.72	32.81					1.98	0.012			2.34	0.00409
PTTG_25986::PTTG_25986T0	hypothetical protein	0.06	0	0.24	0	13.5	4.99	-6.18	1.04e-07	-7.86	5.66e-13					-4.36	0.00409
PTTG_00617::PTTG_00617T0	hypothetical protein	0.02	0.13	0.24	0	2.85	4.9	-7.78	1.04e-07	-7.24	2.63e-08					-4.31	0.00409
PTTG_31081::PTTG_31081T0	hypothetical protein	24.39	44.72	35.18	63.76	13.26	4.08	2.82	0.00261							3.12	0.00414
PTTG_29994::PTTG_29994T0	hypothetical protein	6.53	6.64	1.48	0	7.22	16.37									-3.45	0.00414
PTTG_02997::PTTG_02997T0	hypothetical protein	0.1	0	9.39	13.51	67.14	52.93	-8.78	7.71e-16	-9.37	2.97e-17	6.59	3.13e-08			-2.48	0.00415
PTTG_25284::PTTG_25284T0	hypothetical protein	167.67	185.98	22.7	68.52	79.12	117.71					-2.82	0.000341			-2.36	0.00417
PTTG_26596::PTTG_26596T0	hypothetical protein	0.87	0.36	54.8	0	34.79	10.61	-3.37	5.63e-05	-5.33	1.03e-09	6.04	2.21e-11			2.39	0.00422
PTTG_25421::PTTG_25421T0	hypothetical protein	0.07	0.11	15.85	5.14	1.39	2.11	-4.72	0.00203	-4.36	0.00118	7.93	3.71e-09			2.92	0.00422
PTTG_09183::PTTG_09183T0	hypothetical protein	461.24	303.52	56.45	18.44	246.89	285.46					-2.97	0.000141			-2.32	0.00422
PTTG_02862::PTTG_02862T0	hypothetical protein	1.85	6.6	6.02	1.06	13.6	33.43	-3.94	1.46e-06	-2.89	0.000308	1.77	0.0431			-2.46	0.00422
PTTG_07694::PTTG_07694T0	hypothetical protein	24.34	54.4	22.89	16.31	47.28	116.83	-2.02	0.00885							-2.33	0.00424
PTTG_27950::PTTG_27950T0	hypothetical protein	136.71	84.04	61.78	31.08	18.23	10.66	3.92	2.34e-06	2.9	0.000251					2.55	0.00427
PTTG_02794::PTTG_02794T1	hypothetical protein	5.54	14.99	6.29	7.98	18.4	34.47	-2.4	0.00215	-1.74	0.0293					-2.44	0.00428
PTTG_04860::PTTG_04860T0	hypothetical protein	22.14	48.08	7.16	3.97	15.53	37.17									-2.36	0.00428
PTTG_07376::PTTG_07376T0	hypothetical protein	1.49	24.66	15.29	15.7	4.24	2.68					3.42	3.04e-05			2.53	0.00429
PTTG_08253::PTTG_08253T0	hypothetical protein	44.79	25.96	17.02	9.99	20.94	87.94							-2.08	0.0266	-2.35	0.00433
PTTG_11753::PTTG_11753T0	hypothetical protein	0.31	0.84	8.41	26.25	1.42	0.53			-2.21	0.0494	4.84	2.33e-05			4	0.00433
PTTG_30489::PTTG_30489T0	hypothetical protein	18.62	17.33	4.61	9.47	12.71	32.33					-1.95	0.0467			-2.79	0.00433
PTTG_00305::PTTG_00305T1	hypothetical protein	10.2	6.99	21.12	0	81.57	108.79	-3.17	5.44e-05	-3.01	0.000138					-2.35	0.00433
PTTG_29094::PTTG_29094T0	hypothetical protein	28.4	21.45	17.07	39.69	3.97	2.54	3.72	1.6e-05	2.83	0.000417					2.77	0.00433
PTTG_01473::PTTG_01473T1	hypothetical protein	6.86	8.85	8.32	11.45	2.01	1.22	2.73	0.00184	1.76	0.0317					2.79	0.00433
PTTG_29961::PTTG_29961T0	hypothetical protein	5.53	5.52	2.08	11.35	7.42	13.97									-2.73	0.00433
PTTG_26612::PTTG_26612T0	hypothetical protein	23.38	8.64	3.8	3.13	107.12	23.44			-2.2	0.00498	-2.55	0.00298	2.18	0.0198	-2.61	0.00449
PTTG_05158::PTTG_05158T0	40S ribosomal protein S11	11.32	20.34	594.41	244.21	285.83	122.25	-3.19	5.49e-05	-4.66	1.98e-08	5.78	1.69e-11			2.3	0.00453
PTTG_07759::PTTG_07759T0	hypothetical protein	239.94	124.91	200.79	104.67	65.49	41.05	2.79	0.000351	1.87	0.0177					2.31	0.00459
PTTG_07301::PTTG_07301T0	hypothetical protein	42.86	42.11	19.29	2.67	44.57	98.93									-2.34	0.0046
PTTG_07727::PTTG_07727T0	hypothetical protein	13.91	46.86	6.52	6.91	14.56	34.16									-2.37	0.00462
PTTG_12252::PTTG_12252T0	hypothetical protein	29.8	13.77	4.98	14.44	39.38	30.35					-2.52	0.00335			-2.59	0.00465
PTTG_07337::PTTG_07337T0	hypothetical protein	48.78	41.38	63.85	29.23	19.61	12.98	2.15	0.00581							2.32	0.00466
PTTG_28033::PTTG_28033T0	hypothetical protein	456.25	318.5	10.02	13.1	56.72	1.37	8.62	7.6e-18	3	0.000136	-5.44	2.17e-10	5.36	4.41e-08	2.89	0.0047
PTTG_05999::PTTG_05999T0	hypothetical protein	0.18	0	7.5	9.8	0.53	1.02					5.41	1.02e-07			2.89	0.0047
PTTG_06524::PTTG_06524T0	hypothetical protein	0.83	2.56	21.87	8.42	6.78	4.2	-2.1	0.0106	-3.04	0.000173	4.79	1.75e-08			2.4	0.00471
PTTG_28657::PTTG_28657T1	hypothetical protein	0.43	0	35.97	37.54	17.86	179.58	-8.48	8.61e-18	-5.4	1.51e-09	6.47	3.41e-12	-3.34	0.000102	-2.3	0.00475
PTTG_28710::PTTG_28710T0	hypothetical protein	0.27	0.74	18.17	56	8.87	2.79	-3.14	0.00577	-5.05	2.08e-07	6.14	9.26e-10			2.72	0.00475
PTTG_07032::PTTG_07032T0	hypothetical protein	1.04	0.4	10.81	40.24	4.2	1.65			-2.01	0.0161	3.44	6.38e-05			2.73	0.00475
PTTG_26082::PTTG_26082T0	hypothetical protein	6.91	12.35	7.08	0.87	19.07	37.43	-2.2	0.00474							-2.39	0.00475
PTTG_11867::PTTG_11867T0	hypothetical protein	7.15	4.91	9.46	5.85	18.34	54.2	-2.68	0.000723							-2.5	0.00481
PTTG_07754::PTTG_07754T0	hypothetical protein	1507.93	951.61	12.23	0	188.16	63.66	4.81	5.41e-09	3	0.000137	-6.88	7.9e-14			-2.36	0.00482
PTTG_25796::PTTG_25796T0	hypothetical protein	0.45	0.41	42.25	19.65	20.1	7.86	-3.87	3.94e-05	-5.48	3.47e-09	6.61	1.41e-11			2.44	0.00482
PTTG_07051::PTTG_07051T0	hypothetical protein	208.13	59.06	108.91	74.5	75.08	21.8	3.5	1.22e-05							2.34	0.00482
PTTG_02707::PTTG_02707T0	hypothetical protein	28.81	39.83	50.14	33.8	74.16	249.54	-2.87	0.000222							-2.3	0.00484
PTTG_11941::PTTG_11941T0	hypothetical protein	56.44	49.18	12.05	3.44	21.94	61.02					-2.16	0.00647			-2.32	0.00487
PTTG_12468::PTTG_12468T0	hypothetical protein	13.57	24.52	8.81	6.96	19.55	46.95	-1.55	0.0486							-2.4	0.00488
PTTG_02969::PTTG_02969T0	hypothetical protein	4.69	4.15	0.54	0	2.68	11.08					-3.05	0.0458			-4.33	0.00494
PTTG_12726::PTTG_12726T0	hypothetical protein	0.76	0.6	35.13	6.41	4.2	6.6	-2.87	0.000871	-2.47	0.00352	5.59	4.49e-10			2.43	0.00495
PTTG_03220::PTTG_03220T0	hypothetical protein	12.8	5.72	2.04	0	3	12.1			2.08	0.00917	-2.58	0.00281	-2.02	0.0415	-2.55	0.00499
PTTG_07696::PTTG_07696T0	hypothetical protein	12.07	3.78	2.41	28.59	17.94	14.64					-2.26	0.0106			-2.59	0.00499
PTTG_09840::PTTG_09840T0	hypothetical protein	203.54	74.26	108.33	55.64	63.26	21.82	3.46	1.35e-05	1.68	0.0338					2.33	0.00499
PTTG_01131::PTTG_01131T0	hypothetical protein	12.33	0	35.13	138.82	10.01	6.74									2.4	0.00499
PTTG_05026::PTTG_05026T0	hypothetical protein	0.47	1.77	35.28	1680.25	78.74	175.8	-8.31	2.14e-17	-7.4	1.16e-14	6.3	2.14e-11			-2.3	0.005
PTTG_07533::PTTG_07533T0	hypothetical protein	30.35	10.81	19.42	19.82	13.93	3.39	3.4	3.94e-05							2.53	0.00503
PTTG_02749::PTTG_02749T0	hypothetical protein	8.33	91.46	396.57	214.86	73.33	83.06	-3.08	9.17e-05	-3.14	7.08e-05	5.64	3.41e-11			2.27	0.00506
PTTG_01246::PTTG_01246T0	hypothetical protein	831.7	1559.21	7.03	0	107.36	37.39	4.72	9.47e-09	2.95	0.000174	-6.82	1.13e-13			-2.39	0.00507
PTTG_03354::PTTG_03354T0	large subunit ribosomal protein L7Ae	22.15	19.03	602.76	127.01	340.08	126.35	-2.27	0.00346	-3.95	1.01e-06	4.83	4.06e-09			2.27	0.00507
PTTG_27730::PTTG_27730T0	hypothetical protein	3.47	5.46	16.69	11.2	27.01	83.7	-4.35	1.04e-07	-2.97	0.000181	2.33	0.00383			-2.31	0.00507
PTTG_06852::PTTG_06852T0	hypothetical protein	766.24	727.67	368.16	290.99	166.21	76.87	3.56	7.02e-06	2.2	0.00493					2.28	0.00507
PTTG_10985::PTTG_10985T0	hypothetical protein	40.91	40.82	14.49	5.85	29.66	74.93									-2.35	0.00507
PTTG_28164::PTTG_28164T0	hypothetical protein	19.65	37.72	5.14	1.58	11.09	29.84					-1.87	0.0338			-2.52	0.00509
PTTG_02346::PTTG_02346T0	hypothetical protein	9.24	15.54	27.65	13.95	10.25	5.22					1.65	0.0436			2.42	0.00509
PTTG_05312::PTTG_05312T0	hypothetical protein	56.36	46.72	47.3	9.75	28.97	9.09	2.87	0.000324							2.4	0.00509
PTTG_26245::PTTG_26245T0	hypothetical protein	11.14	24.09	14.08	10.55	22.68	71.61	-2.44	0.00168							-2.33	0.00509
PTTG_00114::PTTG_00114T0	hypothetical protein	1.61	6.31	192.9	71.37	73.48	39.89	-4.39	1.97e-07	-5.51	2.95e-10	6.97	1.22e-13			2.29	0.00514
PTTG_27038::PTTG_27038T0	hypothetical protein	127.78	239.1	80.5	41.06	173.23	394.67									-2.28	0.00514
PTTG_30948::PTTG_30948T0	hypothetical protein	2.91	2.74	1.35	0	2.47	15.96	-2.22	0.00884					-2.71	0.0112	-3.55	0.00517
PTTG_28433::PTTG_28433T0	hypothetical protein	46.21	14.86	11.07	16.37	8.77	1.25	5.45	1.23e-08	2.39	0.00267	-2	0.019	2.8	0.0219	3.17	0.00517
PTTG_02839::PTTG_02839T0	hypothetical protein	0.35	0.55	7.78	3.84	5.8	0.88			-4.04	9.04e-06	4.52	5.01e-06	2.71	0.0299	3.17	0.00517
PTTG_04704::PTTG_04704T0	hypothetical protein	0.2	0.39	9.76	22.99	2.19	1.54	-2.7	0.0159	-3.45	0.000279	5.67	3.72e-09			2.68	0.00517
PTTG_01451::PTTG_01451T0	hypothetical protein	79.66	27.39	16.39	24.33	48.52	87.74					-2.22	0.00727			-2.4	0.00517
PTTG_08141::PTTG_08141T0	hypothetical protein	47.87	43.31	16.41	5.62	35.99	82.1									-2.31	0.00521
PTTG_26021::PTTG_26021T0	hypothetical protein	16.93	13.92	10.55	24.39	31.95	54.63									-2.36	0.00521
PTTG_12109::PTTG_12109T0	hypothetical protein	16.14	11.98	205.7	70.42	131.52	42.81			-3.03	0.000121	3.74	2.51e-06			2.28	0.00524
PTTG_26506::PTTG_26506T0	hypothetical protein	16.33	9.85	4.4	32.57	8.06	34.24							-2.1	0.0455	-2.94	0.00525
PTTG_12491::PTTG_12491T2	hypothetical protein	49.37	91.79	2.14	0	12.83	0	36.8	3.05e-16	1.94	0.014	-4.47	2.47e-07	35.4	5.79e-09	32.8	0.00526
PTTG_27652::PTTG_27652T0	hypothetical protein	0.26	0	0	1.49	0.24	2.73	-3.17	0.00157					-3.51	0.00397	-32.7	0.00526
PTTG_25635::PTTG_25635T0	hypothetical protein	0	0	0	0	0.46	6.06	-31.9	1.77e-05					-3.73	0.00539	-32.7	0.00526
PTTG_28989::PTTG_28989T0	hypothetical protein	0.11	0.23	0	2.48	0.44	3.33	-4.65	9.41e-05					-2.93	0.0204	-32.7	0.00526
PTTG_11895::PTTG_11895T0	hypothetical protein	0.27	8.94	5.46	0	4.16	0.77			-3.95	5e-06	4.4	1.87e-06	2.42	0.0373	2.84	0.00526
PTTG_00026::PTTG_00026T0	hypothetical protein	429.03	203.46	40.34	21.09	135.68	198.34			1.65	0.0364	-3.35	2.11e-05			-2.28	0.00526
PTTG_09234::PTTG_09234T1	hypothetical protein	3.81	3	33.97	11.02	4.23	6.65					3.22	5.23e-05			2.37	0.00526
PTTG_25174::PTTG_25174T0	hypothetical protein	0.1	0.76	2.1	7.56	0.5	0.1			-2.32	0.0342	4.46	6.49e-05			4.43	0.00526
PTTG_07871::PTTG_07871T0	hypothetical protein	0	0	0	0	0	0					6.27	9.7e-05			32.8	0.00526
PTTG_26946::PTTG_26946T0	hypothetical protein	0	0	0	0	0	0					6.27	9.7e-05			32.8	0.00526
PTTG_01339::PTTG_01339T0	hypothetical protein	0	0	0	0	0	0					7.27	0.000119			32.8	0.00526
PTTG_11973::PTTG_11973T0	hypothetical protein	0	0	0	0	0	0					7.27	0.000119			32.8	0.00526
PTTG_12498::PTTG_12498T0	hypothetical protein	0	0	0	0	0	0					7.27	0.000119			32.8	0.00526
PTTG_28162::PTTG_28162T0	hypothetical protein	0.06	0	9.32	14.36	0	0.44					7.27	0.000119			4.43	0.00526
PTTG_00764::PTTG_00764T1	hypothetical protein	1.36	1.02	0	5.49	0.9	1.4					-32	0.00145			-32.7	0.00526
PTTG_03087::PTTG_03087T0	hypothetical protein	1.14	4.5	7.03	0	0.53	0.84					2.69	0.00246			3.08	0.00526
PTTG_25714::PTTG_25714T0	hypothetical protein	0.08	0	0	5.98	22.92	10.93	-6.87	1.5e-05	-8.19	1.17e-10					-32.7	0.00526
PTTG_06298::PTTG_06298T1	hypothetical protein	0.49	0	0	0	2.59	3.41	-2.56	0.00928	-2.41	0.00753					-32.7	0.00526
PTTG_02981::PTTG_02981T0	hypothetical protein	15.77	21.36	7.65	18.62	31.11	43.74									-2.5	0.00526
PTTG_09194::PTTG_09194T0	hypothetical protein	4.61	2.44	14.64	0	3.61	1.73									3.1	0.00526
PTTG_29064::PTTG_29064T0	hypothetical protein	2.75	4.09	0.87	1.34	7.12	7.59									-3.11	0.00526
PTTG_10335::PTTG_10335T0	hypothetical protein	17.45	39.16	18.1	22.57	43.39	88.84	-2.11	0.00637							-2.28	0.00528
PTTG_29903::PTTG_29903T0	hypothetical protein	7.07	12.53	28.38	19.16	25.72	5.48			-1.87	0.0187	2.07	0.0101	2.22	0.0222	2.39	0.0053
PTTG_26187::PTTG_26187T0	hypothetical protein	1.68	9.77	39.96	11.97	12.24	7.69	-1.96	0.0212	-2.87	0.000408	4.64	3.84e-08			2.39	0.0053
PTTG_06612::PTTG_06612T0	inosine-5'-monophosphate dehydrogenase	11.93	24.57	101.44	51.06	40.73	21.06			-1.78	0.0249	3.15	5.62e-05			2.29	0.00533
PTTG_09966::PTTG_09966T0	hypothetical protein	95.73	32.56	98.86	51.8	42.44	20.52	2.46	0.0016							2.29	0.00533
PTTG_07565::PTTG_07565T0	hypothetical protein	0.19	0.41	11.56	8.6	2.65	1.91	-3.06	0.00471	-3.78	5.94e-05	5.96	6.02e-10			2.61	0.00534
PTTG_28987::PTTG_28987T0	hypothetical protein	0.8	0.08	2.53	0	13.1	18.17	-4.27	9.03e-07	-4.05	2.5e-06					-2.83	0.00534
PTTG_01447::PTTG_01447T0	hypothetical protein	25.73	13.04	12.66	0	15.64	66.83							-2.11	0.026	-2.38	0.00539
PTTG_08184::PTTG_08184T0	hypothetical protein	10.31	15.97	5.04	7.36	13.31	25.37									-2.31	0.00542
PTTG_00484::PTTG_00484T0	hypothetical protein	281.41	118.29	37.35	33.09	52.11	180.72			2.43	0.0019	-2.85	0.000249			-2.26	0.00544
PTTG_07687::PTTG_07687T0	hypothetical protein	72.26	122.59	15.81	8.12	175.09	81.09					-2.13	0.00906			-2.34	0.00544
PTTG_04632::PTTG_04632T0	hypothetical protein	15.3	24.28	7.99	9.85	12.74	41.3									-2.35	0.00544
PTTG_01705::PTTG_01705T0	hypothetical protein	269.57	1449	35.06	34.79	176.33	170.01					-2.88	0.000223			-2.26	0.00546
PTTG_27833::PTTG_27833T0	hypothetical protein	39.43	41.19	10.61	6.01	24.9	52.55					-1.83	0.0235			-2.29	0.00548
PTTG_01521::PTTG_01521T0	hypothetical protein	42.64	35.9	54.86	14.92	13.43	9.55	2.4	0.00464	1.66	0.0405					2.54	0.00548
PTTG_00958::PTTG_00958T1	hypothetical protein	75.41	66.47	20.37	18.52	55.03	99.1					-1.82	0.0221			-2.27	0.0055
PTTG_07833::PTTG_07833T1	imtranscriptAccessionNumazoleglycerol-phosphate dehydratase	9.89	7.23	2.34	0	18.56	17.42					-2.02	0.0463			-2.88	0.0055
PTTG_06283::PTTG_06283T0	hypothetical protein	79.83	25.38	17.74	16.68	33.39	89.97					-2.1	0.00921			-2.33	0.00551
PTTG_05885::PTTG_05885T0	hypothetical protein	129.3	142.49	17.19	5.73	91.59	86.1					-2.85	0.000322			-2.31	0.00553
PTTG_01651::PTTG_01651T1	hypothetical protein	14.88	18.19	77.73	0	60.61	15.72			-2.03	0.00993	2.45	0.0019			2.32	0.00553
PTTG_26872::PTTG_26872T0	hypothetical protein	123.06	55.17	14.87	9.56	71.9	76.77					-2.98	0.000189			-2.35	0.00558
PTTG_09335::PTTG_09335T0	hypothetical protein	8.84	9.61	25.47	22.05	10.12	5									2.37	0.0056
PTTG_07302::PTTG_07302T0	hypothetical protein	4.64	9.94	30.67	52.75	4.96	6.23					2.79	0.000396			2.32	0.00562
PTTG_00183::PTTG_00183T0	6-phosphogluconate dehydrogenase, decarboxylating 1	63.39	46.92	188.29	185.09	73.71	39.74					1.64	0.0409			2.26	0.00562
PTTG_08938::PTTG_08938T1	hypothetical protein	25.62	7.98	3.66	13.86	7.65	22.78			1.74	0.0309	-2.74	0.00188			-2.62	0.00565
PTTG_03031::PTTG_03031T1	hypothetical protein	115.42	59.37	42.19	50.7	12.9	7.97	4.1	7.89e-07	3.15	7.26e-05					2.42	0.00567
PTTG_09861::PTTG_09861T0	hypothetical protein	643.45	286.6	441.01	41.01	160.28	92.11	3.04	0.000109	2	0.0109					2.28	0.00568
PTTG_10010::PTTG_10010T0	hypothetical protein	236.79	472.3	606.68	739.68	102.69	130.5									2.23	0.00569
PTTG_04548::PTTG_04548T0	hypothetical protein	36.37	27.78	23.33	18.45	8.81	4.82	3.16	6.79e-05	2.04	0.00947					2.29	0.00571
PTTG_06440::PTTG_06440T0	pyruvate carboxylase	39.5	37.42	211.52	222.98	57.48	45.41					2.49	0.00136			2.24	0.00573
PTTG_28577::PTTG_28577T0	hypothetical protein	160.5	93.36	128.85	74.97	35.04	27.13	2.8	0.000337	2.19	0.00522					2.26	0.00573
PTTG_02441::PTTG_02441T0	hypothetical protein	13.12	7.22	6.14	17.34	15.45	33.57									-2.43	0.00574
PTTG_05122::PTTG_05122T0	hypothetical protein	39.64	50.83	229.77	179.69	122.75	49.08			-1.64	0.0387	2.6	0.00081			2.24	0.00576
PTTG_03007::PTTG_03007T1	calcium/proton exchanger	13.17	21.06	2.38	0	14.2	14.5					-2.4	0.00596			-2.59	0.00579
PTTG_01365::PTTG_01365T0	hypothetical protein	17801.5	21339.2	244.81	197.07	2139.33	52.58	8.64	2.44e-19	3.05	0.000103	-6.12	1.77e-12	5.33	2.06e-09	2.24	0.00582
PTTG_01321::PTTG_01321T0	hypothetical protein	25.98	27.93	15.08	23.64	27.32	72.26									-2.24	0.00583
PTTG_07594::PTTG_07594T0	hypothetical protein	19.66	11.72	24.3	30.6	4.78	4.64	2.32	0.00434	2.03	0.0109					2.41	0.00584
PTTG_27949::PTTG_27949T0	hypothetical protein	2.76	6.36	0.27	0	8.02	5.25					-3.31	0.0368			-4.29	0.00585
PTTG_29569::PTTG_29569T0	hypothetical protein	4.02	2.87	0.92	1.42	9.85	7.91									-3.09	0.00586
PTTG_00802::PTTG_00802T0	60S ribosomal protein L23	17.39	19.24	651.52	330.27	319.89	140.1	-2.77	0.000405	-4.21	2.49e-07	5.29	2.88e-10			2.23	0.00587
PTTG_02703::PTTG_02703T0	hypothetical protein	256.14	71.8	170.95	151.93	123.1	35.32	3.1	9.06e-05							2.29	0.00589
PTTG_26388::PTTG_26388T0	hypothetical protein	25.01	57.6	28.19	9.48	49.38	135.92	-2.2	0.00446							-2.25	0.00589
PTTG_27675::PTTG_27675T0	hypothetical protein	22.24	20.93	26.85	21.49	29.46	128.19	-2.29	0.00309					-2.14	0.0214	-2.24	0.00592
PTTG_06246::PTTG_06246T0	hypothetical protein	321.54	58.43	116.16	167.08	95.76	24.52	3.95	9.14e-07	1.74	0.0273			1.95	0.0449	2.26	0.00592
[truncated: 13,687 more rows]
